# Supplementary material for: Integrative analysis of left ventricle and epicardial adipose tissue identifies SDHA and OGDH as candidate targets for ischemic heart disease
Source: iScience. 2026 Jun 12;29(7):116370. doi: 10.1016/j.isci.2026.116370 (PMC13276791; doi:10.1016/j.isci.2026.116370)
Supplement: Data S1. Unprocessed data underlying the analysis and items in the manuscript, including demography, clinical, and transcriptomics data, related to figures 1–7 [file mmc2.xlsx]

## Sheet: Condition
Sample	Code	Tissue	Condition
80797_EF01_16_S5_R1_0	80797	EF	Ctrl
58264_EF01_24_S9_R1_0	58264	EF	Both
36259_EF01_36_S8_R1_0	36259	EF	Ischemia
50137_EF01_13_S3_R1_0	50137	EF	Ischemia
94355_EF01_03_S1_R1_0	94355	EF	Ctrl
15946_EF01_04_S10_R1_0	15946	EF	Both
15399_EF01_02_S12_R1_0	15399	EF	Ischemia
40131_EF01_11_S2_R1_0	40131	EF	Ctrl
37803_VK01_59_S12_R1_0	37803	LV	Both
94355_VK01_06_S2_R1_0	94355	LV	Ctrl
47622_VK01_30_S4_R1_0	47622	LV	Both
66400_VK01_55_S11_R1_0	66400	LV	Ctrl
72980_VK01_31_S5_R1_0	72980	LV	Ischemia
53823_VK01_53_S10_R1_0	53823	LV	Both
58264_VK01_35_S6_R1_0	58264	LV	Both
21699_VK01_49_S9_R1_0	21699	LV	Both
66875_VK01_02_S1_R1_0	66875	LV	Ctrl
50137_VK01_23_S2_R1_0	50137	LV	Ischemia
46960_VK01_56_S11_R1_0	46960	LV	Ischemia
43699_VK01_41_S6_R1_0	43699	LV	Ischemia
01595_VK01_29_S5_R1_0	1595	LV	Both
89832_VK01_57_S12_R1_0	89832	LV	Both
01666_VK01_24_S3_R1_0	1666	LV	Ischemia
36259_VK01_50_S9_R1_0	36259	LV	Ischemia
40131_VK01_21_S6_R1_0	40131	LV	Ctrl
36539_VK01_32_S10_R1_0	36539	LV	Ctrl
43281_VK01_18_S3_R1_0	43281	LV	Ctrl
45939_VK01_22_S7_R1_0	45939	LV	Ischemia
80797_VK01_27_S8_R1_0	80797	LV	Ctrl
79375_VK01_20_S5_R1_0	79375	LV	Ischemia
18558_VK01_10_S2_R1_0	18558	LV	Both
01595_EF01_18_S1_R1_0	1595	EF	Both
69100_VK01_19_S4_R1_0	69100	LV	Ischemia
69244_VK01_28_S9_R1_0	69244	LV	Ctrl
03872_VK01_34_S10_R1_0	3872	LV	Both
53810_VK01_07_S6_R1_0	53810	LV	Ctrl
84185_VK01_33_S9_R1_0	84185	LV	Ctrl
95485_VK01_03_S4_R1_0	95485	LV	Ischemia
79409_VK01_60_S2_R1_0	79409	LV	Ischemia
71898_VK02_43_S8_R1_0	71898	LV	Ischemia
43699_HO01_39_S3_R1_0	43699	EF	Ischemia
39194_VK01_15_S8_R1_0	39194	LV	Ischemia
40339_VK01_13_S7_R1_0	40339	LV	Ctrl
03872_EF01_23_S10_R1_0	3872	EF	Both
53823_EF01_01_S7_R1_0	53823	EF	Both
47622_EF01_19_S2_R1_0	47622	EF	Both
91916_EF01_05_S8_R1_0	91916	EF	Ctrl
72980_EF01_20_S3_R1_0	72980	EF	Ischemia
37803_EF01_09_S9_R1_0	37803	EF	Both
79409_EF01_10_S1_R1_0	79409	EF	Ischemia
20101_VK01_01_S1_R1_0	20101	LV	Ischemia
00983_VK01_42_S9_R1_0	983	LV	Ischemia
75342_VK01_44_S10_R1_0	75342	LV	Ctrl
86649_VK01_14_S5_R1_0	86649	LV	Ischemia
15946_VK01_08_S3_R1_0	15946	LV	Both
71999_VK01_09_S4_R1_0	71999	LV	Ischemia
15399_VK01_05_S2_R1_0	15399	LV	Ischemia
01666_EF01_14_S5_R1_0	1666	EF	Ischemia
45939_EF01_12_S4_R1_0	45939	EF	Ischemia
89832_EF01_06_S2_R1_0	89832	EF	Both
84185_EF01_22_S8_R1_0	84185	EF	Ctrl
69244_EF01_17_S6_R1_0	69244	EF	Ctrl
65790_VK01_17_S1_R1_0	65790	LV	Ischemia
53810_EF01_07_S3_R1_0	53810	EF	Ctrl
36539_EF01_21_S7_R1_0	36539	EF	Ctrl
91916_VK01_54_S1_R1_0	91916	LV	Ctrl

## Sheet: Clinical
Code	Gender	Age	Glucose	Hemoglobin	Leukocytes	Tyrosine Protein Kinase	Sodium	Potassium	Calcium	Albumin	Creatinine	Bilirubin	Alkaline Phosphatase	ASAT	ALAT	S-Protein	P-PK	APTT	Fibrinogen	Height	Weight	BMI	Systolic BP	Diastolic BP	eGFR	EF	Left Atrium	Left Ventricle Diast	Ascending Aorta	Pulmonary Artery Pressure
80797	Male	66		149	6.7	262	141	4.5	2.3	38	141	6.9	1.1	0.31	0.37	67	1	26	2.7	177	74	23.6	120	60	47.7694	50	27	5.2	3.7	44
58264	Male	64	7.7	129	5.9	139	142	4	1.76	45	76	6	0.8	0.55	0.41	71	1	30	3.1	188	84	23.8	160	100	103.32	60
36259	Male	56	11.1	157	11.2	306	143	3.5	2.4	38	101	17	1	0.45	0.88		1.1	27	3.2	169	78	27.3	147	93	79.7917	65	13	5.1
50137	Female	64	6.6	129	7.9	381	142	4.6	2.38	37	93	3.2	1.9	0.49	0.83	70	1	32	3.3	161	83	32			70.5411	50		5.2
94355	Male	72	5.9	164	4.9	213	139	4.5	2.49	44	95	14	0.9	0.32	0.27	69	0.9	33	2.8	184	72	21.3	140	80	63.3903	55	16	4.3	2.7
15946	Male	69	9	137	6.4	258	140	3.8	2.5	42	74	12	1.3	0.56	0.91	73	1	31	3.9	179	107	33.4	155	65	126.274	65	20	4.9	3.6
15399	Male	72	5.8	128	5.6	199	142	3.6	2.29		88	7	1	0.46	0.41	68	1.1	46	2.4	170	58	20.1	140	75	55.1264	55	19	4.6	3.6	30
40131	Male	68	6.1	142	5.9	172	139	4.3	2.28	39	82	11	1.1	0.63	0.72	71	1.1	29	3.1	198	98	25	124	81	105.84	60	22	5	3.9	26
37803	Male	54	9.3	144	7.2	292	143	4.5	2.38	41	69	4.4	0.87	0.37	0.54	65	1	26	2.5	183	95.3	28.4	150	90	146.099	45
47622	Female	71	8.8	107	4.6	162	143	3.3	2.33	41	75	6.5	1.3	0.52	0.67	69	1.1	24	3.6	168	75.5	26.8	110	60	72.2384	65	18.5	4.8	4.3
66400	Male	78	6.6	142	4.7	173	146	4.6	2.22	41	77	22	1.2	0.61	0.63	64	1.1	32	2.4	181	85	25.9	128	68	84.1831	60	31	5.1		31
72980	Male	65	7.2	128	4.1	231	139	4.1	2.29	40	75	11	1.7	0.22	0.73	68	1.1	26	2.9	169	65	22.8	110	65	79.95	65	26		3.8
53823	Female	72	8.2	120	3.2	139	138	4.4	2.31	35	76	9.2	1.8	0.75	1	67	0.9	40	3.5	169	103	36.1	140	70	95.8442	55	22	4.9	3.3
21699	Male	83	7.1	138	7.7	205	142	3.9	2.39	34	86	10	1.3	0.28	0.26	66	1	38	4.3	175	80	26.1	145	80	65.2186	35			3.2
66875	Female	45		128	3.7	231	140	4.3	2.28	42	71	6.1	0.54	0.35	0.23	71	1.2	35	2.8	168	64	23	100	65	89.0592	60	34	3.9		40
46960	Male	58	5.55	150	5.5	179	144	4.3	2.45	42	97	8.2	1	0.4	0.54	69	1	31	2.8	182	81	24	130	79	84.2233	60	19	4.9	3.5
43699	Male	71	6.3	157	7.4	234	142	4.2	2.45	45	88	5.5	1.1	0.55	0.81	79	1	25	2.9	170	88	30.4	140	80	84.87	60	2.3
1595	Male	77	19.5	145	9.8	444	135	4.6	2.45	36	73	8.4	1.2	0.57	0.68	72	1	27	3.3	170	81	28	140	80	85.9821	60	19	3.6		35
89832	Male	68	7.3	120	10.2	268	138	4.8	2.46	34	112	4.3	1.6	0.55	0.76	83	0.9	42	4.9	173	84	28.1	163	88	66.42	55	19	4.8		50
1666	Male	71	6.1	157	7.1	244	139	4.1	2.33	33	107	16	1.6	0.54	0.62	66	1	34	3.5	189	115	32	153	96	91.2154	65	18	5.3
36539	Female	64	7.7	111	7.2	266	140	4.8	2.46	40	78	5.8	1.9	0.44	0.58	75	1	25	3	166	74	26.85	110	70	74.9867	65	24.5	5.6	39	46
43281	Female	55	6.2	143	5.7	263	138	4.3	2.35	41	70	3.5	1.2	0.44	0.43	74	1	34	3.4	167	89	31.9	125	80	112.394	55
45939	Male	74	5.7	145	6.5	216	142	4.2	2.34	38	100	12	0.96	0.5	0.43	74	1.3	27	3.6	184	83	24.8	130	90	67.3794	60	35	4.6	4.1	28
79375	Male	52	5	154	8.2	106	142	4.8	2.49	45	86	14	0.99	0.29	0.27	73	1	38	3.7	187	92	26.4	128	80	115.792	55	20	5.3
18558	Male	58		147	7	276	138	4.3	2.28	36	93	7	1.6	0.18	0.29	64	1	43	4.3	164	76.4	28	150	70	82.857	55	18	4.1	2.8
69100	Male	78	5.8	129	6.9	219	143	4.1	2.5	44	100	9.5	1.2	0.39	0.51	69	1.2	45	3.6	174	88	29.1	166	86	67.1088	60	19	5.2		25
69244	Male	73	8.6	173	8.2	190	138	4.6	2.4	35	90	11	0.97	0.36	0.39	75	1	26	3.6	189	138	38.6	110	80	126.362	65		6.1	3.3
3872	Male	63	14.6	122	6	305	137	4.7	2.27	40	107	3.3	0.68	0.31	0.38	68	1	24	2.7	163	59	21.7	145	70	52.2233	60	18	4.8	3
53810	Female	77	5.1	123	7.3	234	145	4.2	2.39		80	6.1	1.1	0.35	0.28		1.2	29	3.6	164	74	27.5	140	70	60.606	70	20.5		4.2	40
84185	Male	83	6.1	114	6.4	177	140	4.1	2.32	36	65	8.1	0.76	0.43	0.27	63	1.1	26	3.2	182	88	26.6	140	70	94.9182	60	30	4.8	3.9	49
95485	Male	54		153	5.5	251	142	4.1	2.56	47	102	19	0.96	0.6	0.77	74	1	29	3.8	167	86	31	150	90	89.1871	66	22		3.2
79409	Male	73	12.4	151	8.8	219	142	3.9	2.44	40	81	17	1.1	0.57	0.6	70	1.1	26	3.8	172	78.5	26.5	120	80	79.8665	45	25		3.4
71898	Female	53		133	7.7	261	139	3.8	2.29	34	49	13	1.2	0.41	0.33	67	1	27	3.7	171	105	36	120	80	193.886	65	21	4.8
39194	Male	65	5.1	155	5.6	146	143	3.9	2.27	37	115	6.7	1.2	0.54	0.57	71	1	38	3.7	170	69	23.6	155	93	55.35	60
40339	Male	58	6	148	7	181	141	4.4	2.38	41	94	14	1.2	0.53	0.53	70	1.5	40	4.2	189	118	33	140	90	126.611	60				33
91916	Male	57	6.9	159	5.3	169	143	4.3	2.37	45	108	20	1.3	0.58	0.86	70	1	32	2.5	176	78	25.2	140	90	73.7317	60	18	5.5	4.4	29
20101	Female	66		114	9.3	291	141	4.3	2.54	41	152	3.5	1.6	0.34	0.32	75	1	36	4.7	164	70.9	25	160	70	35.8978	60	19	4.2	2.6
983	Female	76	6	132	8.7	306	138	4.2	2.42	39	73	3.8	1.3	0.51	0.5	73	0.9	32	3.6	159	68	26.9	135	70	62.0011	61	24	4.2		26
75342	Male	76		143	7.6	215	140	4.3	2.36	41	110	10	1.7	0.64	0.68	73	1	32	3.3	190	104	29	150	70	74.4262	60	20	5	36	34
86649	Male	55	6.438	148	6.1	232	142	3.6	2.27	41	142	6		0.45	0.65	71	1.1	41	3.5	180	102	31.5	120	80	75.0993	50
71999	Male	65		146	5.8	228	141	4.2	2.46	43	72	9.3	1.1	0.5	0.57	72	1	33	3.6	179	93.5	29	130	90	119.797	60	22	46
65790	Male	78	6.882	130	6.1	201	142	3.9	2.28	36	95	17	1.2	0.73	0.98		1.3	39	3.4	180	98	33.9	150	75	78.6682	55	32	4.9	3.9

## Sheet: Other
Code	Angina pectoris	Aortic valve insufficiency	Aortic stenosis	Mitral valve regurgitation	Mitral valve stenosis	Aortic Aneurysm	Aortic dissection	Ventricular septal defect	Endocarditis	Prosthetic valve endocarditis	Congenital	Arrhythmia	Left Ventricle Aneursym	Complication PCI/Angio	Reoperation	Ischemic cardiomyopathy	Dilated cardiomyopathy	Hereditary CVD
80797	No	No	Yes	No	No	No	No	No	No	No	No	No	No	No	No	No	No	Yes
58264	Yes	No	No	No	No	No	No	No	No	No	No	No	No	No	No	No	No	No
36259	Yes	No	No	No	No	No	No	No	No	No	No	No	No	No	No	No	No	No
50137	Yes	No	No	No	No	No	No	No	No	No	No	No	No	No	No	No	No
94355	No	No	Yes	No	No	No	No	No	No	No	No	No	No	No	No	No	No	Yes
15946	Yes	No	Yes	No	No	No	No	No	No	No	No	No	No	No	No	No	No	No
15399	Yes	No	No	No	No	No	No	No	No	No	No	No	No	No	No	No	No	Yes
40131	No	No	Yes	No	No	No	No	No	No	No	No	No	No	No	No	No	No	No
37803	Yes	No	No	No	No	No	No	No	No	No	No	No	No	No	No	No	No	Yes
47622	Yes	No	No	No	No	No	No	No	No	No	No	No	No	No	No	No	No	Yes
66400	No	No	Yes	No	No	No	No	No	No	No	No	No	No	No	No	No	No	Yes
72980	Yes	No	No	No	No	No	No	No	No	No	No	No	No	No	No	No	No	No
53823	Yes	No	No	No	No	No	No	No	No	No	No	No	No	No	No	No	No
21699	Yes	No	No	No	No	No	No	No	No	No	No	No	No	No	No	No	No
66875	No	No	No	No	No	No	No	No	No	No	No	No	No	No	No	No	No
46960	No	No	No	No	No	No	No	No	No	No	No	No	No	No	No	No	No	Yes
43699	Yes	No	No	No	No	No	No	No	No	No	No	No	No	No	No	No	No
1595	Yes	No	No	No	No	No	No	No	No	No	No	No	No	No	No	No	No	No
89832	Yes	No	No	No	No	No	No	No	No	No	No	No	No	No	No	No	No	Yes
1666	Yes	No	No	No	No	No	No	No	No	No	No	No	No	No	No	No	No	Yes
36539	No	No	Yes	No	No	No	No	No	No	No	No	No	No	No	No	No	No	No
43281	No	No	No	No	No	No	No	No	No	No	Yes	No	No	No	No	No	No	No
45939	Yes	No	No	No	No	No	No	No	No	No	No	No	No	No	No	No	No	Yes
79375	Yes	No	No	No	No	No	No	No	No	No	No	No	No	No	No	No	No	Yes
18558	Yes	No	No	No	No	No	No	No	No	No	No	No	No	No	No	No	No
69100	Yes	No	No	No	No	No	No	No	No	No	No	No	No	No	No	No	No	No
69244	No	No	Yes	No	No	No	No	No	No	No	No	No	No	No	No	No	No
3872	No	No	No	No	No	No	No	No	No	No	No	No	No	No	No	No	No	Yes
53810	No	No	Yes	No	No	No	No	No	No	No	No	No	No	No	No	No	No	No
84185	No	No	Yes	No	No	No	No	No	No	No	No	No	No	No	No	No	No
95485	Yes	No	No	No	No	No	No	No	No	No	No	No	No	No	No	No	No	Yes
79409	Yes	No	No	No	No	No	No	No	No	No	No	No	No	No	No	No	No
71898	Yes	No	No	No	No	No	No	No	No	No	No	No	No	No	No	No	No	Yes
39194	Yes	No	No	No	No	No	No	No	No	No	No	Yes	No	No	No	No	No
40339	No	No	Yes	No	No	No	No	No	No	No	No	Yes	No	No	No	No	No
91916	No	Yes	Yes	No	No	No	No	No	No	No	No	No	No	No	No	No	No	No
20101	Yes	No	No	No	No	No	No	No	No	No	No	No	No	No	No	No	No	No
983	Yes	No	No	No	No	No	No	No	No	No	No	No	No	No	No	No	No
75342	No	No	Yes	No	No	No	No	No	No	No	No	No	No	No	No	No	No	No
86649	Yes	No	No	No	No	No	No	No	No	No	No	No	No	No	No	No	No
71999	Yes	No	No	No	No	No	No	No	No	No	No	No	No	No	No	No	No	No
65790	Yes	No	No	No	No	No	No	No	No	No	No	Yes	No	No	No	No	No	No

## Sheet: Lifestyle
Code	Smoking	Alcohol	Snus	Smoking: How Long	Stop Smoking
80797	Previously	Moderate	Yes		1-5 Years
58264	Yes	Moderate	No
36259	Previously	Moderate	No		>10 Years
50137	Previously	Moderate	No
94355	No	Frequent	No
15946	Previously	Seldom	Yes		>10 Years
15399	No	Unkown	No
40131	Previously	Moderate	No		>10 Years
37803	Previously	Moderate	Yes
47622	Previously	Seldom	No		>10 Years
66400	Previously	Moderate	No
72980	No	Unkown	Unkown
53823	Previously	Seldom	No	>10 Years	>10 Years
21699	Previously	Unkown	Yes	>10 Years	1-5 Years
66875	Previously	Seldom	No		>10 Years
46960	No	Moderate	Unkown
43699	Previously	Moderate	Previously		>10 Years
1595	Previously	Seldom	Previously		>10 Years
89832	Previously	Seldom	No		>10 Years
1666	Previously	Seldom	No		>5-10 Years
36539	Previously	Moderate	No		1-5 Years
43281	Previously	Seldom	No		<1 Years
45939	Previously	Moderate	No	>10 Years	>10 Years
79375	Yes	Seldom	No	>10 Years
18558	Previously	Never	No	>10 Years	>10 Years
69100	No	Never	Previously
69244	Previously	Frequent	Previously	>10 Years	>10 Years
3872	No	Never	No
53810	Previously	Seldom	No		>5-10 Years
84185	Previously	Seldom	No	>10 Years	>10 Years
95485	No	Moderate	No
79409	Yes	Unkown	Unkown	>10 Years
71898	Previously	Never	No	>10 Years	<1 Years
39194	No	Unkown	Unkown
40339	No	Unkown	No
91916	No	Unkown	No
20101	No	Never	No
983	Previously	Seldom	No		>10 Years
75342	Previously	Frequent	No		>10 Years
86649	No	Unkown	Unkown
71999	No	Moderate	No
65790	Previously	Unkown	No		>10 Years

## Sheet: Medication
Code	Currently Medicated	Diuretic	Digitalis	ACE-Inhibitor	beta-blocker	CA-antagonist	Anti Arrythmia	Lipid Inhibitor	ASA	Warfarin	Heparin	Clopidogrel	Nitro	Bronchodilator	Immunosuppression	Steroider	Chemotherapy	Other Drugs	Other Drugs: Which
80797	Yes	No	No	No	Yes	No	No	No	No	No	No	No	No	No	No	No	No	No
58264	Yes	No	No	Yes	Yes	Yes	No	Yes	Yes	No	No	No	No	No	No	No	No	No
36259	Yes	Yes	No	No	Yes	No	No	Yes	Yes	No	No	No	Yes	No	No	No	No	Yes	T.Alfadil depot, Arixtra.
50137	Yes	No	No	Yes	Yes	No	No	Yes	Yes	No	No	No	Yes	No	No	No	No	No
94355	Yes	Yes	No	No	No	No	No	No	Yes	No	No	No	No	No	No	No	No	No
15946	Yes	Yes	No	No	Yes	Yes	No	Yes	Yes	No	No	No	No	No	No	No	No	Yes	Flutikason Metformin Acetylcystein Omeprazol
15399	Yes	No	No	No	Yes	Yes	No	Yes	Yes	No	No	No	Yes	No	No	No	No	No
40131	Yes	No	No	No	Yes	No	No	Yes	No	No	No	No	No	No	No	No	No	No
37803	Yes	No	No	No	Yes	No	No	Yes	Yes	No	No	No	No	No	No	No	No	Yes	Repaglinid, Pantoloc
47622	Yes	No	No	No	Yes	Yes	No	Yes	No	No	No	No	No	No	No	No	No	No
66400	Yes	No	No	No	Yes	Yes	No	Yes	Yes	No	No	No	No	No	No	No	No	No
72980	Yes	No	No	No	No	No	No	Yes	Yes	No	No	No	No	No	No	No	No	No
53823	Yes	Yes	No	Yes	Yes	No	No	Yes	Yes	No	No	No	Yes	No	No	No	No	Yes	Levaxin, Humalog
21699	Yes	No	No	Yes	Yes	No	No	Yes	Yes	No	No	No	No	No	No	No	No	Yes	T. Glibenklamid Recip
66875	No
46960	Yes	No	No	No	No	No	No	Yes	Yes	No	No	No	No	No	No	No	No	No
43699	Yes	No	No	No	No	No	No	Yes	Yes	No	No	No	Yes	No	No	No	No	No
1595	Yes	Yes	No	No	Yes	No	No	Yes	Yes	No	No	No	Yes	No	No	No	No	Yes	Citalopram, Kaleroid.
89832	Yes	No	No	No	Yes	No	No	Yes	Yes	No	No	No	No	No	No	No	No	Yes	Methformin
1666	Yes	Yes	No	Yes	Yes	Yes	No	Yes	Yes	No	No	No	No	No	No	No	No	No
36539	Yes	Yes	No	Yes	Yes	No	No	Yes	No	No	No	No	No	Yes	No	No	No	Yes	Folsyra
43281	Yes	No	No	No	Yes	No	No	No	Yes	No	No	No	No	No	No	No	No	Yes	Antihistamin-H1-antagonist
45939	Yes	No	No	Yes	Yes	Yes	No	Yes	No	Yes	No	No	No	No	No	No	No	No
79375	Yes	No	No	Yes	Yes	No	No	Yes	Yes	No	No	No	Yes	No	No	No	No	No
18558	Yes	No	No	No	Yes	Yes	No	Yes	Yes	No	No	No	Yes	No	No	No	No	Yes	T.Metformin, T.Glibenklamid, T.Losartan, Inj Levemir
69100	Yes	Yes	No	No	No	No	No	Yes	No	No	No	No	Yes	No	No	No	No	Yes	Eliquis, Candesartan
69244	Yes	No	No	No	No	No	No	No	No	No	No	No	Yes	No	No	No	No	Yes	Omeprazol,Asacol,Kalcipos-D, Alfuzosin,Betapred
3872	Yes	No	No	Yes	Yes	No	No	Yes	Yes	No	No	No	No	No	No	No	No	Yes	Metformin.
53810	Yes	No	No	No	Yes	No	No	Yes	Yes	No	No	No	No	Yes	No	No	No	Yes	Esomeprazol
84185	Yes	Yes	No	Yes	Yes	No	No	Yes	Yes	No	No	No	No	No	No	No	No	No
95485	Yes	No	No	No	Yes	No	No	No	Yes	No	No	No	No	No	No	No	No	Yes	Nitrospray vid behov, T.Atorvastatin
79409	Yes	Yes	No	Yes	Yes	No	No	Yes	Yes	No	No	No	No	No	No	No	No	No
71898	Yes	No	No	No	No	No	No	No	No	No	No	No	No	No	No	No	No	Yes	T.Losec
39194	Yes	No	No	Yes	Yes	Yes	Yes	Yes	Yes	No	No	No	No	No	No	No	No	Yes	Xarelto, Tanbocar
40339	Yes	No	No	No	Yes	No	No	Yes	No	Yes	No	No	No	No	No	No	No	No
91916	Yes	No	No	No	No	Yes	No	Yes	No	No	No	No	No	No	No	No	No	Yes	Losartan
20101	Yes	No	No	Yes	Yes	Yes	No	No	Yes	No	No	No	Yes	No	No	No	No	No
983	Yes	Yes	No	Yes	Yes	No	No	Yes	Yes	No	No	No	Yes	No	No	No	No	No
75342	Yes	No	No	No	No	No	No	Yes	Yes	No	No	No	No	No	No	No	No	Yes	T.Betolvex, T.citalopram, T.Omeprazol T.Losartan/hydroklortiazid
86649	Yes	No	No	Yes	Yes	No	No	Yes	Yes	No	No	Yes	Yes	No	No	No	No	No
71999	Yes	No	No	No	Yes	No	No	No	Yes	No	No	No	No	No	No	No	No	Yes	T.Loratadin, T.Imdur, T.Felodipin, T.Crestor
65790	Yes	No	No	Yes	Yes	Yes	No	Yes	No	Yes	No	No	Yes	Yes	No	No	No	No

## Sheet: Count
gene_name	80797_EF01_16_S5_R1_0	58264_EF01_24_S9_R1_0	36259_EF01_36_S8_R1_0	50137_EF01_13_S3_R1_0	94355_EF01_03_S1_R1_0	15946_EF01_04_S10_R1_0	15399_EF01_02_S12_R1_0	40131_EF01_11_S2_R1_0	37803_VK01_59_S12_R1_0	94355_VK01_06_S2_R1_0	47622_VK01_30_S4_R1_0	66400_VK01_55_S11_R1_0	72980_VK01_31_S5_R1_0	53823_VK01_53_S10_R1_0	58264_VK01_35_S6_R1_0	21699_VK01_49_S9_R1_0	66875_VK01_02_S1_R1_0	50137_VK01_23_S2_R1_0	46960_VK01_56_S11_R1_0	43699_VK01_41_S6_R1_0	01595_VK01_29_S5_R1_0	89832_VK01_57_S12_R1_0	01666_VK01_24_S3_R1_0	36259_VK01_50_S9_R1_0	40131_VK01_21_S6_R1_0	36539_VK01_32_S10_R1_0	43281_VK01_18_S3_R1_0	45939_VK01_22_S7_R1_0	80797_VK01_27_S8_R1_0	79375_VK01_20_S5_R1_0	18558_VK01_10_S2_R1_0	01595_EF01_18_S1_R1_0	69100_VK01_19_S4_R1_0	69244_VK01_28_S9_R1_0	03872_VK01_34_S10_R1_0	53810_VK01_07_S6_R1_0	84185_VK01_33_S9_R1_0	95485_VK01_03_S4_R1_0	79409_VK01_60_S2_R1_0	71898_VK02_43_S8_R1_0	43699_HO01_39_S3_R1_0	39194_VK01_15_S8_R1_0	40339_VK01_13_S7_R1_0	03872_EF01_23_S10_R1_0	53823_EF01_01_S7_R1_0	47622_EF01_19_S2_R1_0	91916_EF01_05_S8_R1_0	72980_EF01_20_S3_R1_0	37803_EF01_09_S9_R1_0
A1BG	177.641	128.058	151.23	145.391	151.607	142.046	123.348	186.562	56.0484	49.0325	47.5118	34.9917	29.4381	57.9755	28.6015	28.4073	47.2773	36.5063	25.1182	22.9732	41.0465	23.7238	24.4231	63.6955	24.4382	47.3396	30.8238	43.4601	25.1563	36.3584	43.5103	149.966	18.8864	25.964	1.17094	25.1819	13.2027	23.7617	17.3108	47.6618	26.5946	6.94713	22.8643	153.802	198.206	180.069	144.883	164.619	109.391
A1CF	13.3191	17.2621	14.3055	20.2729	8.22947	4.04218	16.3848	12.2559	3.0398	12.3652	8.06365	2	8.00332	19	0	11.0006	5.4953	13.0454	1	5.09423	13.0011	11	7.58847	12.0592	11	8.00165	6.00054	8.06429	3.00019	5.1078	15.0931	7.07274	15.0027	11.0991	1	7.02932	0	0	0	19.0025	7.06431	0	0	7.04925	8.05585	0	15.0469	0	9.03535
A2M	16455.7	11317.9	13776.8	13039.9	9270.85	15257.9	8764.74	15356.8	16200.9	16308.9	21520	17328	23042.9	18733	14800	20385.9	17458	16291	12362	12007	13420	11580	13315	18583	20364.9	14668	15357.9	16632.9	15623	13982.9	19102	18222.7	13124	13974.9	6534.99	9045.98	4129	5257.99	7006	20481.9	3551.99	4153.99	6920.98	16076	12831.9	12920.8	16080.7	14843	10633
A2ML1	51.0288	40.3429	67.7754	35.2032	51.7566	42.9198	48.1862	38.9443	14.0069	13.6046	17.0421	3.27939	21.4812	9	27.4165	12.9803	7.144	12.4769	7.20782	10.7522	8.83116	13.042	6.58362	22.4322	12.3032	5.32332	20.854	14.0079	9.03971	6.05395	8.03039	55.33	5	5.01345	1.007	4	5.01647	3	8.20017	9.30146	11.596	5.26232	5	43.7477	6.29251	15.0171	53.7075	33.5662	43.4421
A3GALT2	0	0	5	1	0	1	1	0	0	0	0	13	0	0	0	0	0	0	1	0	0	0	0	0	1	0	0	0	0	0	3	1	0	0	0	0	0	0	0	7	1	0	4	0	0	1	0	18	3
A4GALT	408.882	530.582	356.983	259.185	396.928	338.8	335.448	440.668	1124.88	513.011	816.37	915.788	963.119	848.458	544.218	801.499	601.427	550.462	700.325	603.455	699.202	222.171	511.153	473.743	930.792	922.573	554.357	738.32	673.96	712	633.68	422.171	566.016	655.402	190.122	334	292	241.035	284	589.154	117.843	271.184	268.677	646.716	254.778	395.536	274.268	287.552	404.539
A4GNT	3	11	9	12	6	15	5	5	4	0	0	0	3	0	0	0	0	0	0	0	1	0	2	0	0	0	0	0	0	3	0	2	0	0	0	0	0	0	0	0	3	0	0	1	7	0	0	0	0
AAAS	430	324	312	256	309	269	294	336	265	328	346	337	357	329	250	353	263	257	224	241	306	221	281	275	299	305	283	288	321	203	283	299	238	275	131	135	109	84	96	372	89	117	76.9999	501	221	320	224	425.999	310
AACS	488.595	620.51	450.15	469.833	496.441	423.46	539.707	568.431	459.815	427.43	362.896	421.924	488.223	356.339	454.564	622.27	380.002	310.258	263.333	353.451	246.678	315.335	265.338	387.473	421.034	353.009	375.42	344.482	383.884	277.623	373.912	782.809	266.209	421.589	147.106	131.391	118.199	114.341	136.066	437.334	210.53	110.113	118.679	626.52	378.34	549.216	617.61	326.83	618.184
AADAC	4	16	59	216	9	126	233	104	0	1	2	0	0	0	0	0	4	2	0	13	0	0	0	4	5	0	4	0	14	0	0	91	0	3	0	0	0	0	1	5	47	0	0	61	340	134	306	0	13
AADACL2	65.1603	6.15446	8.48261	6.80831	9.47828	30.3987	22.4828	16.6365	0	0	1	0	0	0	0	0.947361	0	1	0	0	0	0	0	0	3.40337	3.62256	0	0	0	0	0	0.105449	0	0	0	2.5	0	0	0	1.81302	0	0	0	1.81794	25.2455	13	19.9128	3.5	4.62687
AADACL3	11	14	9	13	6	50	8	13	0	4	1	0	0	1	0	1	6	0	2	2	0	4	1	2	0	2	4	2	1	2	3	30	4	0	3	0	0	0	3	0	21	0	0	5	23	0	18	0	20
AADACL4	0	0	0	1	1	0	0	0	0	0	0	0	0	0	1	0	0	0	0	0	1	0	0	0	0	0	0	0	0	0	0	2	0	0	0	0	0	0	0	0	0	0	0	0	0	0	0	0	0
AADAT	82.2112	77.1316	67.4248	49.3567	89.4212	57.6752	60.8399	92.5544	26.0266	14.3255	16	29.7967	19.0307	39.0001	26.4869	26.923	33.0133	44.013	16.6679	41.0129	43.6279	0	49.8651	31.2966	34.2249	22.648	17.0812	21.9999	23.6327	15.3201	16	43.8606	27.151	25	6	5.01652	3.24615	4	6.50756	18.3341	16.0366	6.1457	8.99999	62.59	36.9888	92.1166	17	8	66.3236
AAED1	321.815	321.019	241.578	260.941	259.613	254.774	160.406	299.127	246.423	264.232	511.056	309.373	329.616	412.86	308.084	320.042	155.078	281.377	219.945	289.298	354.372	159.832	243.882	273.928	353.144	337.696	315.729	422.98	245.243	295.643	211.477	277.932	290.606	388.512	103.845	115.409	78.5471	52.3431	81.1803	422.003	83.4208	93.6943	163.22	197.556	223.806	219.482	245.002	231.009	150.194
AAGAB	363	372	306	351	220	331	363	360	541	326	391	426	429	507	354	624	241	293	268	308	396.001	324.001	374	361	489	351	280	375.001	394.001	289	319	463	276	387.001	121	129	150	109	160	435.999	109	140	190	398.999	519	266	403	275	264
AAK1	2582.71	2739.58	2097.15	1771.88	2875.05	1987.32	2344.64	2378.51	5100.61	6082.12	4435.26	5445.65	5191.2	5482.25	4274.91	7616.38	3843.87	4818.81	3582.38	4521.14	4673.63	3899.2	4391.69	5114.07	6439.2	5277.23	3152.83	4427.65	5224.66	3239.33	4561.19	1932.64	4038.94	4898.03	1459.84	1492.31	1354.51	1309.81	1498.69	4623.14	599.837	1316.66	1924.05	1952.76	1670.84	1965.03	1973.62	1595.52	1539.28
AAMDC	155.812	161.542	139.038	130.735	149.011	153.795	203.104	195.109	149.254	145.526	120.384	102.103	137.332	168.53	203.15	153.44	158.981	180.02	108.758	185.772	94.3989	122.051	117.864	134.267	158.98	150.853	131.788	162.177	226.689	139.982	179.004	106.059	150.002	148.93	54.6239	26.0232	16.1878	81.7828	23.1569	160.048	35.8642	48.0509	57.1192	117.825	60.4417	79.4883	109.138	70.7288	131.193
AAMP	395	444	364	359	419	315	419.999	358	432	409	434	288	358	364	306	513	333	363	242	301	305	297	281	315	441	325	309	316	409	263	295	352	286.001	339	162	112	93	146	89	427	242	96.0001	130	603	360	353	298	344	371
AANAT	9	7	8	12.1222	9	10	9	6	6	3	7	0	15	9	12	3	3	2.99999	0	3	1.0722	1	1	4	6	4	0	3	2	8	8	20	1	0	2	0	1	0	4	3	8	0	0	20	28	23	6	1.00556	5.03834
AAR2	277.096	306.941	237.023	184.132	236.521	213.663	218.598	283.416	239	170.949	260.696	155	198	254	262	302	182.138	176.075	193	165.003	201	120	166	216	204	194.262	193	205.929	245	147	210.935	303.562	220	195.573	72	67	67.0001	93	64.408	278	86	55	98.9999	305.75	243	304.233	264.753	284	211.802
AARD	14.9069	14.1622	12.018	13.0401	13.8927	14.7474	12.3186	21.7581	0	10.2591	19.5947	0	4.20517	4.00377	3.3097	22.0366	0	10.043	5.20574	12.3551	4.18544	10.3164	4.07813	4.04165	3.07497	3.32412	2.2222	5.55502	10.6736	2.12358	2.15546	19.0033	1.19817	1.13515	2.24455	7.05346	0	0	0	11.4477	6.16554	0	1.00022	16.6281	4.36468	11.8887	2.0672	0	19.7163
AARS	1335.05	1372.95	1086.02	932.925	1177.76	1204.93	1128.75	1164.99	1809	1461.67	1453	1586.83	1538	1361	1423	1849	1420.32	1364	1075.47	1250.85	1396.11	1181.73	1224.03	1416	1477.23	1388.72	1224.39	1511.59	1467.93	1293	1368.7	1150.23	1392.37	1515.62	541	515	422	500.566	491	1746.65	538.87	421.668	881	1671.33	766	1076	1039.76	1285	1254.26
AARS2	266.974	259.824	253.435	225.607	288.18	230.023	197.001	284.617	261.983	245.016	305.543	323.411	261.16	222.376	228.291	361.529	236.682	191.619	159.908	172.592	210.952	191.329	181.494	188.528	254.359	210.101	175.294	181.173	216.4	177.788	190.108	317.121	210.475	226.33	73.1103	122.101	56.8473	119.858	106.463	234.398	107.524	57.7221	118.025	368.131	158.922	393.311	153.951	396.16	234.141
AARSD1	191.711	217.496	164.534	119.811	179.602	139.325	231.786	145.299	179.721	209.578	242.136	179.162	196.989	251.822	216.603	166.277	214.767	191.008	189.92	146.598	125.664	201.426	211.399	221.103	232.799	175.731	145.012	189.101	226.273	194.533	149.528	153.526	203.15	234.601	50.665	68.8183	68	88.9999	51.0914	227.031	59.4398	74.2569	25.761	264.04	101.785	153.075	119.675	170.044	168.63
AASDH	233	196	164	195	205	210	250	221	121	163	121	178	120	180	142	144	115	162	87	104	130	76	107	88	134	80	113	149	187	123	97	190	153	128	27	30	52	53	57	135	61	55.0001	73	140	87	154	126	155	153
AASDHPPT	446	334	282	300	368.999	295	369	398.867	561	526.999	599	469	596.999	690	578.999	701.886	460	497.739	434.65	629	543.86	473	493.001	465	575.842	601.882	462	604	632.874	510	445.999	345.814	492	487.781	201	146	110	127	137	712	70	144	177	353.844	201	225	140	249	236
AASS	535.81	697.432	517.017	583.86	764.352	597.186	1006.04	740.864	923.48	943.872	711.208	836.822	757.496	482.062	428.765	854.557	710.547	796.554	499.627	561.131	480.439	415.612	490.179	598.68	714.145	669.629	673.718	634.469	516.368	500.833	445.415	461.82	739.179	642.162	108.004	248.046	170.146	196.024	162	675.489	128.817	160.026	147.005	615.919	352.2	548.394	444.648	892.708	513.451
AATF	245.5	215.5	220.5	159.5	232.5	217	241	235.999	229.5	193.5	188	165	188.5	209.5	173	219	164.5	160	115.5	174	184	137.5	215.5	147	209	171	150.5	185	200	168	176	186.5	176.5	206	59.5	85	66	68.4999	71.5	207	73	70	86.5	261.501	209.5	219	211	175	236
AATK	77	299	72.4254	67	49	89.0001	27	47	194	167	156	208	145	55	232.999	137	195.867	117	97.9999	115.912	161	76	145	135	59	96	118	163	194	186	182	116	107	173	37.7921	72	47	54	30	162	32	19	83	46.4224	182	102	111	99	53.0001
ABAT	460.045	321.293	321.869	271.264	295.348	304.375	364.401	357.821	348.533	357.068	437.479	466.022	472.127	302.975	172.232	810.204	427.759	515.088	220.307	197.952	231.699	152.314	355.503	320.73	932.509	348.617	241.967	391.49	223.534	232.802	236.245	396.81	256.624	264.516	85.6882	115.126	138.747	117.195	148.916	258.595	114.277	88.0125	130.641	333.483	242.957	348.046	297.793	214.504	316.117
ABCA1	9223	4626	3143	5020	5155	3860	2668	3964	899	1153	1083	593	1311	617	839	585	1053	900	625	778	609	314	857	718	935	914	827	1108	748	1081	857	4423	913	767	250	310	186	337	211	886	1194	185	306	4831	3081	1718	3579	4133	3521
ABCA10	1983.92	2752.96	3430.26	2269.98	3880.98	2870.5	3548.99	2490.59	329.795	540.103	266.605	214.039	456.53	122.241	324.268	304.623	321.425	211.163	222.37	329.422	168.294	136.024	348.637	317.102	196.244	150.206	249.137	333.951	130.395	227.027	192.63	1281.34	291.327	342.914	85.334	196.483	73.5514	133.178	90.1125	387.675	497.425	73	85.7008	2383.44	1517.53	662	1717.96	3072.99	2187.68
ABCA12	0	1	4	6	3	15	29	7	0	3	1	10	7	3	4	0	0	2	0	3	2	2	2	2	0	0	0	2	3	2	2	7	1	0	1	1	3	0	0	0	0	0	0	13	6	15	0	0	3
ABCA13	22.8496	19.0049	39.3922	21.2355	13.695	25.1875	25.8954	44.0318	24.5051	12.0439	12.2921	6.15633	8.1803	14.5352	15.676	5.14191	1.01191	12.7803	8.09334	23.2979	7.27407	5.11483	5.03448	5.24453	4.1172	10.4409	8.26572	13.4725	5.27986	9.2553	10.2167	46.8081	5.20332	12.2635	0	6.1751	0	0	5.35466	10.4602	14.3594	0	0	12.9543	18.3256	26.6084	37.0387	45.1106	30.2473
ABCA2	1026.18	1080.08	630.182	638.868	882.616	705.304	683.229	831.163	1009.01	837.108	1078.2	949	953.001	986	1050.33	1287	874	844.26	658	838.071	748	665	727	707	902	748	712	908	965	856.371	915.096	900	697.006	971	397	421	278	286	474.788	1040	264.491	285	394	1208.24	677.085	787.042	846.817	1396	863.17
ABCA3	757.089	598.012	461.011	535.068	637.017	494.023	351.118	431.033	448	332	399	341.079	394.081	368.023	358	528.622	280	307	234.247	325.088	323.009	223	356.149	349.02	321.135	240.028	244.009	383	255.019	393.16	362	389.076	327.075	318.115	149	192	119	118	138	401.069	180	131	180	915.621	359	406.001	365.199	627.068	591
ABCA4	24	28	17	12	21	22.0001	15	15	3	19	10	11	0	6	9	19	6	1	5.99999	2	16	1	7	17.0001	12	2	0	5	2	16	3	96	3	0	0	0	2	1	3	14	4	0	0	14	3	94	1	109	10
ABCA5	1810.41	1709.86	1644.93	1453.1	1634.68	1257.51	1646.22	1665.06	931.048	742.831	689.999	707.331	740.789	607.345	821.435	871.711	545	676.063	491	703.642	578	474	584.187	529.236	448.274	632	713.154	529	836.387	580	830.999	1008.43	591	499.001	193	160.046	178	149.618	91.7963	570.725	356.66	168	274.074	1314.8	730.905	870.461	756.292	1021.79	1556.77
ABCA6	8328.18	6138.6	7626.64	7056.48	8314.57	6329.65	6174.59	6688.15	1217.07	1114.25	1080.33	525.573	1334.62	667.737	850.943	889.368	677.839	721.458	485.925	862.536	587.299	496.242	778.928	1176.14	855.117	739.972	669.968	901.7	772.285	712.279	747.811	4139.67	784.419	790.975	314.09	670.627	218.53	320.531	363.969	860.222	1093.24	238.331	224.655	6710.64	2856.09	2613.31	3604.16	5041.79	5582.09
ABCA7	259	154	278	185	241	318	186	192	141	52	78	114	89.0001	42	77.0001	107	37	53	69	65.9999	52	65	77.0001	69	117	100	58	84	77.9999	107	55	465	107	120	45	37	24	23	13	139	92	26	58	307	209	438	182	302	291
ABCA8	5679.96	7291.01	6915.36	5552.84	8084.98	6306.99	5954.48	5900.04	3064.79	3164.32	3033.9	1382.07	3218.59	1506.93	2564.46	1732.06	2056.84	1822.43	1822.37	2495.56	1803.11	1463.65	2318.55	2246.29	2040.52	1696.85	1583.42	2666.24	1625.76	1802.89	1589.71	3510.78	2218.2	2488.03	963	1124.45	353.511	465.854	748.291	2264.85	1584.41	686.627	761.224	7530.92	3384.94	2555.13	4552.15	5733.87	5995.67
ABCA9	5448.9	5834.01	4631.31	5660.16	6331.96	4637.35	6293.74	5888.67	1661.64	1471.52	1224.31	656.243	2123.66	953.884	1115.86	890.298	854.843	1098.48	732.356	1062.31	593.541	616.208	1256.61	974.376	789.36	674.165	1138.64	1558.57	742.744	910.632	891.923	3039.33	1455.14	1316.59	411.974	509.975	190.717	329.715	407.585	926.694	1115.44	358.95	335.885	5274.02	2705.12	2117.57	3248.48	5461.48	4603.57
ABCB1	30	71	203.849	116.986	71	210	143	214	226	140	187.263	125	119	152	188	350	182	200.565	133.613	120	140	93.7027	172	174	77.9999	139	145	231.494	163.447	171	218	185	146	153	118	109	65.9999	34	69.0001	199	57	36	29	134	88	243	157	72	75
ABCB10	282.171	195	196	216.122	244.804	191.273	191	216	270	186.737	226.968	217	197	238.656	264.735	244	221	204.969	187.514	198.549	222	180	228	194.259	240	233.374	163.544	218.906	261.976	173	247.917	242.967	168.482	276	54.8154	88	61	41	62	271.432	40.7129	44	82	210	78	143	209	136	174
ABCB11	18.7122	135.955	73.973	174	328	206.515	439	72.6945	27	5	0	0	20.2127	0	4	2.84038	3	0	0	0	0	1	0	1.68766	0	0	0	5	4	0	0	172.588	0	0	0	0	0	0	0	0	50.5259	0	0	508.396	16.7634	407.655	0	374	65.4077
ABCB4	17	15	21.1509	6.01353	5	15	22	15	207	301	250.737	139	172	312	189	157	186	232.435	123.387	187	171	149.297	133	242	227	229	210	173.507	193.553	185	173	27	233	157	70	60	42	49	85	265	4	63	54	32	12	0	6	20	10
ABCB5	82.1314	164.982	50.7004	69.9647	101.932	43.0157	122.924	62.4094	4.17981	6.06387	11.0364	8.03064	23.0982	25.1964	4.01064	7.44519	9.0071	7.01972	2.01084	11.0362	7.16049	4.02503	11.6587	7.13966	6.02678	10.0221	1.00276	20.8363	13.0715	3.00134	15.6886	38.3959	7.0083	4.03183	3.00799	2	3	5.00098	3.02895	11.3623	6.04577	7	4	88.3324	44.4389	20.1042	82.1521	54.2805	58.6129
ABCB6	278.839	307.747	185.34	162.664	284.586	240.639	217.434	296.873	176.112	213.419	288.375	183.068	191.405	253.518	177.277	228.92	115.036	154.017	127.002	171.85	163.042	166.554	137.018	209.626	194	182.672	243.32	242	239.262	173	220.452	280.352	172	196.635	95.0289	85	53.0029	65	63.912	301.063	125.974	63	99.0001	461.133	95.6519	284.194	183.321	67.0942	190.95
ABCB7	491.943	446.72	412.718	421.357	503.817	356.378	473.103	503.238	845.395	902.389	863.577	907.633	962.685	898.01	751.24	940.709	751.993	720.104	630.503	849.916	825.398	618.539	650.595	721.385	788.356	763.845	551.241	693.749	831.311	683.92	679.261	406.192	697.36	794.465	322.102	247.052	225.55	268.054	245.571	906.932	143.011	268.168	428.89	458.777	336.743	403.299	382.919	210.733	406.876
ABCB8	300.708	231.047	235.01	216.292	271.031	255.572	221.034	341.392	388.615	252.043	288.025	357.358	356	239	281.02	339.15	322.315	246.011	231.162	276.675	238.39	202.27	182.005	227.381	325.135	287.734	299.214	248	264.002	252.001	252.003	421.191	227.602	244.401	122.002	165	114.001	113.067	116.008	326.695	104.474	89.9999	108	430.312	169.111	309.542	169.4	472.368	272.05
ABCB9	178.543	135.595	158.619	152.828	151.429	179.941	181.069	203.35	104.804	131.338	123.412	93.6889	127.252	68.583	75.3155	114.318	85.7178	55.039	79.1834	69.3195	69.7223	62.8217	107.416	79.9457	95.3669	87.1792	87.4265	102.998	75.368	72.2157	78.9391	175.216	72.4726	112.251	27	36.2748	39.2973	28.6485	55.6696	128.937	39.1243	24.1249	21.629	219.485	73.0367	126.256	137.54	198.098	128.52
ABCC1	858.991	322.793	240.591	484.948	86.546	752.352	280.787	720.109	763.555	190.731	583.318	602.576	733.966	762.1	716.933	371.574	393.465	475.02	508.703	135.664	468	524.004	769.251	309.378	766.177	469.368	269.451	523.467	901.292	562.176	687.865	560.323	389.52	464.343	203.264	209.825	159.89	146.562	217.2	494.813	80.7952	153.716	401.95	745.555	482.651	736.638	497.141	404.942	453.454
ABCC10	320.401	271.388	296.196	307.333	308.959	313.075	283.662	351.707	134	161.104	143	138.019	175	153.184	199.297	211.543	118	99.0871	115.38	140	120.921	104.038	105.281	139.704	125.044	121.16	99.7418	135.384	123.434	134.031	134.146	329.425	150.865	121	79.4285	83.0595	43	59.7559	50	204	122.279	32	85.1509	429.67	163.996	357	218.613	315.248	220.168
ABCC11	25.9585	30.0135	8.84916	21.8727	16.9685	17.3853	14.0544	24.5663	13.9076	16.4916	11.7777	14.6408	1.21423	9.10223	8.08498	3.17542	4.40843	10.2769	2	4.41095	8.65565	4.32298	5.32354	7.2016	14.7687	10.2635	14.6551	11.4328	0	0	9.88893	23.169	9.09934	5.52102	2	9.58376	6.83663	3.23801	1.05349	21.0275	2.17008	0	4.5846	22.1408	15.2378	3.30425	15.4458	2.26044	8.4338
ABCC12	0	0	0	0	0	0	5	0	0	0	0	0	0	0	0	0	0	0	0	0	0	2	0	1	0	0	0	2	0	0	1	0	0	0	0	0	0	0	0	0	0	0	0	4	0	0	0	0	0
ABCC2	47.2425	25.5698	38.9444	12.474	33.638	41.9826	46.7515	28.5691	11.0311	7.48947	5	5.73273	9.30529	7.49816	15	3.15787	8	6.06904	6	1.14427	5.08746	7	5	5.39169	6.08135	11.1378	2	6	7.33519	4	3.83261	37.6918	11.0777	11.0283	5	0	4.27654	0	5	4.09607	15.0615	1	12.2306	32.7727	17.4814	41.3818	75.1265	41	23.8511
ABCC3	75.9716	35.672	98.3653	112.253	69.4389	110.96	62.6455	78.6788	31.5354	30.0629	31.5956	17	25.3506	22.4855	18.9464	34.3342	20.1152	10.2474	7.19697	9.46702	12.3025	24.287	14.8912	42.41	10.6171	4.45226	12.8315	39.7614	24.1582	14.7427	6.48139	229.596	12.3308	25.3992	4	24.2279	2	1.16211	9	40.0234	21	1.46715	5	102.551	100.924	176.101	129.945	195.525	71.0028
ABCC4	286.946	208.981	158.869	226.228	155.172	332.235	244.55	198.718	98.2665	139.306	146.091	140.376	118.625	137.363	252.66	237.797	128.671	111.067	176.661	152.809	247.327	85.5322	231.454	100.348	145.937	207.276	91.4273	138.285	131.424	131.092	73.4504	285.714	119.169	153.334	53.474	69.1106	69.2281	55	57.028	134.117	48.1841	63.1386	55.2891	211.921	193.745	184.696	199.796	97.3061	121.43
ABCC5	1105.14	789.186	551.103	806.278	711.231	903.128	620.023	798.445	1304	1127	1362.23	957	1058	1235	1341	1329.03	844	1015	881.227	985.038	925	764	776	891.001	896	912.021	1135	1124	996	1024	946.001	1021	936	1139	335	337	294	317	357	1232	189	229	404	831.873	468.228	735.229	429	475.999	587.032
ABCC6	203.033	157.639	119.072	99.6432	55.15	299.034	36.737	128.885	13.9118	16.0998	14.1446	30.0213	0.5	4.2705	8.88089	32.1683	5.85907	7.5607	18.4156	5.06804	23.4895	3.89504	14.2734	0	7.56773	27.0255	14.9376	32.408	18.4604	28.2195	25.8918	99.4545	10.0395	36.5656	3.4721	3.70048	9.5953	1	2.96877	17.7425	51.0167	8.16918	10.084	351.009	117.626	220.091	33.8413	85.5265	222.244
ABCC8	34.0052	32.0022	51.0208	56	27	26.096	40.0068	23	116	31	185	105.087	59.0319	81.0518	35	169	171.238	116.002	43.0001	63	64	93	100.078	103	90.0398	97.9999	60	38	104.093	109.001	47.0004	28.1434	54.0089	65.0001	25	34.1136	6	31.9999	26	59.0425	14	31.1476	26	59.0232	11	73.1716	30	58	31.0165
ABCC9	4469.33	4254.46	3388.09	3590.39	4030.57	3228.67	3088.68	4682.65	5171.36	4510.95	5450.23	4454.52	5483.16	5039.51	4852.09	3477.59	3346	4621.46	3408.02	4371.76	4081.96	3084.73	4204.33	4173.78	4759.47	4128.08	4901.57	4949.27	4195.13	4329.58	4948.85	2823.98	4172.94	3668.72	1525.77	1712.12	1106.78	1086.08	1051.2	5557.2	940.525	1072.46	1800.21	3352.29	2275.47	1563.01	2427.75	3190.42	3334.59
ABCD1	365	287	176	241	281.982	208	156	284	366	219	256	234	343	314	318	283	215	212	240	301	198	216	178	179	296	263	211	241	296	261	242	355	227	316	81	91	86	96	102	280	83	70	150	361	189	296.443	140	480	229
ABCD2	710	526	388	435	587	480	360	521	380	477	567	498	612	404	650	389	270	184	353	667	375	370	403	332	411	393	218	495	564	355	463	202	447	541	112	118	117	129	148	519	121	119	187	237	562	213	521	302	563
ABCD3	741.525	702	603.607	605.952	584.058	586.541	595.608	612.394	1216	1131	1691	1339	1332	1649.41	1462.03	1492	999	1098.01	1060	1295.19	1168	1131.01	1058	1099	1356	1240	875	1080.3	1330.01	1100.02	1208	486.717	1048	1520.13	371	353	321	302	475	1468.34	146	281.036	407.001	345	433.676	518	514	403	549.973
ABCD4	889.304	608.285	610.391	648.565	578.704	632.467	472.704	837.939	329.621	253.239	292.912	266.638	303.702	355.885	257.594	371.127	228.518	274.174	182.052	239.217	210.584	191.441	229.719	238.126	225.664	236.816	251.52	213.703	226.992	212.768	253.207	882.414	269.06	244.58	94.4896	110.037	81.0666	103.204	96.6514	338.832	235.108	97.0594	120.736	696.41	510.093	647.467	612.767	814.886	509.153
ABCE1	659.979	635.629	475.363	516.783	508.388	465.342	568.359	541.186	653.363	602	630.789	608.813	592.594	560.061	582.249	691.027	432.82	680.016	468.995	561.639	637.56	385.131	516.144	610.324	608.866	562.712	512.278	512.642	694.362	483.076	561.77	540.754	511.317	543.754	143.442	138.494	130.417	90.8516	174.741	801.242	121.843	137.522	154.37	579.01	438.245	403	535.5	384.073	413.471
ABCF1	134.736	173.328	199.939	79.5147	12.2083	281.029	49.8297	253.707	359.127	14.2791	18.5132	97.3317	120.86	32.2938	468.839	16.4953	58.229	341.868	32.7398	308.126	151.169	168.479	34.6777	420.67	179.02	56.1839	82.5084	21.0948	211.811	93.7823	66.2535	306.336	44.0135	318.123	201.962	4.90995	31.0334	6.3791	7.81891	65.6513	50.7014	40.4476	166.281	337.487	219.667	103.998	95.1245	206.58	111.798
ABCF2	505.394	473.845	403.128	401.648	350.96	419.14	362.04	497.059	1059.16	702.609	808.72	905.384	852.104	798.87	838.894	1162.66	606.76	771.078	672.092	670.134	782.229	658.88	688.408	806.851	973.785	732.13	542.473	777.394	933.313	681.108	640.445	512.969	738.473	754.381	318.068	275.882	286	296.379	315.843	929.355	156.053	216	403	676.738	450.374	380.13	446.021	370.583	433.167
ABCF3	493.341	450.228	403.128	360	442.664	452.822	383	447.935	678	844	727	710.127	900	845	787.999	831	648.255	713.345	527	650	646	560	575	667	868	722	506	669.001	686	628.727	705	408	556	776	330	265	264	181	237	756	184	248	397	524	295	496	270	618	486.001
ABCG1	785.296	346.514	269.544	594.929	322.453	494.702	152.071	442.914	425.348	465.776	585.023	231.037	795.372	153.177	228.385	185.787	601.532	382.458	232.725	286.415	219.529	98.8652	215.539	297.15	518.342	344.697	398.219	462.405	314.108	486.043	372.244	1087.44	469.757	377.708	94.6577	108	57.1614	131.17	113.028	399.543	103.419	47	185.049	255.912	237.945	489.288	385.284	456.397	451.196
ABCG2	66.9999	77.0001	77.0001	84	43	94	56	107	91	59	130	115	40	79	95	217	104	148	79.0001	122	115	110	103	69	44	119	123	88	64	48.9999	41	83.9999	80	62	42	79	23	32.0001	22	113	10	20	36	33	60	149	35	69	52
ABCG4	3	7	3	6	2	4	8	8	14	16	7.00001	10	2	10	8	25	1	5	7	17	23	18	10	21	17	19	4	3	16	14	8	6	2	23	0	7	3	6	5	8	8	4	6	7	11	10	20	0	1
ABCG5	15.0191	13.3828	17.742	3	7.24144	13.1179	12.426	20.2039	4.00883	9	0	0	0	3.0404	3	0	0	0	3	4.00001	6	1	3	2	5	0	0	3.00824	1	4	1	9.02822	6	3	0	1.00127	0	0	0	6.00528	5	2	1	15.4624	0	0	0	0	9.0246
ABCG8	321.347	210.716	251.323	198.753	281.864	245.241	233.489	255.195	87.7987	58.0359	47.5689	81.3013	77.6936	56.1923	69.5889	81.1463	60.6789	58.6685	34.2077	80.9033	62.05	42.3098	53.3057	51.9679	51.0342	58.1336	75.4404	37.0191	38.8037	47.7835	59.9065	171.244	44.443	49.9478	28.2883	26.9635	24.018	27.79	41.4786	82.8342	53.3308	9.32419	17.3375	175.337	192.522	175.25	174.888	221.691	216.745
ABHD1	178.955	81.7559	70.253	76.2337	102.779	103.31	100.251	102.408	54.0975	44.2464	74.066	26.4782	43.7601	61.8441	62.6074	51.5431	88.192	34.1532	41.3735	64.0202	51.9988	41.2643	51.7402	40.5622	72.3971	62.8714	56.7989	44.8866	52.8001	29.7373	61.5283	78.0901	36.245	41.7961	19	13.0968	11.1798	11	25.0824	58.1019	35.7234	8.2273	20.2322	98.7204	30	67.6436	48.7515	44.7719	98.9158
ABHD10	509	505.001	366.999	378	440.001	522	420	452.999	1274	1127	1344	1025	1215	1339	1146	1236	856.001	827.999	916.001	879	848.999	861	845.001	1029	1318	949	914	1233	1122	850	1176	348.999	1164	1047	368.999	411	275	358	343	1170	144	304	489	382	375	334	329	151	431
ABHD11	111.191	50.5518	64.9358	60.5785	67.011	96.9826	59.8307	70.3725	144.431	146.606	142.437	164	221.9	186.315	160.956	195.463	127.119	124.441	127.547	141.345	131.534	128.147	139.13	164.801	202.516	129.969	107.844	178.349	221.441	131.812	134.802	119.48	147.895	157.908	43.7387	52.5726	48.673	46	48.7067	161.454	30.7358	44.0707	83.9999	69.3886	43.4871	64.719	48.3413	47.1568	77.7586
ABHD12	477	453	278	355	421	270	365	308	444.001	290.001	386	403	331	179	319	448	254	270	223	243	335	265	279	241	278	314	230	231	323	233	248	454	251	234	119	76.9999	122	133	105	245	93	56	117	270	215	267	242	474	305
ABHD12B	273.083	183.502	220.581	234.344	256.81	242.993	317.771	268.24	97.2768	54.1206	69.9671	63.9889	75.9474	48	65.1198	69.5185	54.7062	53.1308	38.2207	59.6386	24.6197	24.2943	47.5655	68.6612	33.3026	51.5414	58.2391	39.4804	54.9283	62.6359	35.0317	191.137	54.1011	37.7253	20.9258	26.1511	5.98291	23.1157	4.17157	65.8161	147.755	11.9085	15.9416	244.556	141.095	86.2441	123.492	218.522	193.739
ABHD13	440	420	324	389	412	356	424	430	293	281	266	208	357	243	324	286	201	250	201	248	239	162	237	265	261	214	221	250	249	206	256	400	242	257	82	90	60	74	86	260	95	69	80	222	336	186	351	229	272
ABHD14A	89.2746	115.76	79.2402	86.0928	109.525	84.7696	98.2032	94.5881	67.5211	79.7795	105.607	84.6759	100.35	112.022	82.5747	89.4318	75.0314	93.1102	73.4272	62.2254	63.0941	78.4004	87.8133	106.018	105.689	74.6862	60.9595	96.2057	119.301	71.6544	79	69.2865	75.3201	93.9256	41	28.8372	15.0183	25	24.7059	127.362	55.5696	20.051	38	106.688	63.2796	92.0494	37.5147	86.6599	117.929
ABHD14A-ACY1	29.4129	35.0246	18.8708	49.1461	57.2745	66.3217	39.5468	12.8819	53.5089	11.7845	42.5397	72.2915	46.0746	35.8363	24.2043	47.2741	0	22.179	9.8423	4.50502	0	2.90113	3.38324	36.084	67.4494	16.8963	10.4974	31.7769	5.33893	21.6065	34.1886	100.453	19.8858	16.3238	14.8169	23.5569	11.5913	9.47515	30.2953	23.7108	10.6996	4.25542	6.88187	46.8045	39.87	105.112	122.641	243.561	29.7924
ABHD14B	402	372	310	272	503.001	296	238	370	152.681	55	98.0001	70	62	47	83	62	82	92	54	55	47	41.0001	84.0001	45.9999	68.0001	60	49	66	76.9999	42.0001	60.1886	244	70.9999	46	24.9999	22	24	27	28	107.996	133	14	29	462	160	284	186	486	411.999
ABHD15	774.992	771.896	521.022	630.034	855.819	642.432	558.043	567.983	182.919	119.402	154.195	120.15	176.306	104.902	171.701	212.589	72.7242	100.562	95.1555	114.09	122.731	115.052	139.548	81.6342	97.8534	121.651	111.166	119.018	91.3878	118.88	122.575	462.758	109.307	100.219	40.967	50.007	28.0677	32.0139	58.0268	130.543	233.881	34.2703	44.0043	731.577	393.237	440.618	505.156	863.86	685.567
ABHD16A	64.8973	179.353	187.577	78.1947	73.7327	267.554	85.7617	25.971	52.2517	86.7236	51.2611	17.8748	32.6295	7.12574	100.216	2.12976	19.3764	18.0504	36.5972	0.961026	10.352	6.23704	31.7234	23.5111	9.95489	13.5393	7.03416	95.0896	102.222	6.02284	6.28777	119.902	148.579	23.7953	14.7674	24.3492	0.285714	79.2499	11.7699	8.41561	2.90716	2.11841	42.2275	74.1552	145.973	118.934	121.445	79.9694	168.7
ABHD16B	75	62	66	70	58	46	47	73	66	78	103	62	94	90	63	94	89	55	41	38	53	52	68	92	47	46	64	65	67	61	69	44	61	75	52	34	16	26	30	74	12	15	22	134	58	65	55	120	46
ABHD17A	698.622	566.127	578.448	487.371	653.131	589.154	323.194	567.825	675	586	616.289	549	710.281	665.849	576.866	762	449.845	552.29	507.714	438.655	509	377.813	437.497	566.612	588.953	510.724	519.374	594.531	553.567	425.925	553.445	642.069	526.856	530.839	220	301.975	187.479	234	189.863	764.868	152.538	134	345	950.381	356.221	728	314.621	947	525.25
ABHD17B	142.153	138.266	170.868	106.635	159.233	121.054	76.1119	128.786	197.246	120.707	123.398	88	148.109	128	126	186.819	93.355	82.0909	78	87.1116	117	104	76.6628	125	116.393	91.5462	78.0165	125.008	142.015	117.171	150	183.072	126.534	151.113	45	38.0129	16.0204	23.0116	40	154	42.1003	40	35	109.015	59.0016	139.04	82.001	145.223	126.271
ABHD17C	37	17	28	17	34	42	24	56	55	76	58.9999	49	64	46	50	79	39	45	25	49	67	49	47	28	76	56	38	73	82	65	48	37	28	54	23	5	18	15	9	44	10	3	30	13	24	32	21	0	21.9999
ABHD18	354.85	235.058	262.099	216.334	242.589	259.951	284.347	314.225	1110.61	690.939	592.258	747.852	443.725	430.865	774.645	611.656	1097.66	896.841	549.535	448.796	712.219	742.938	517.056	578.481	953.673	701.283	1166.49	756.628	266.808	215.016	169.978	301.033	420.02	410.254	180.852	192.269	146.648	343.861	153.161	366.746	72.8138	129.625	208.076	216.356	196.956	204.804	213.497	326.514	211.387
ABHD2	1420.11	1102.92	1331.16	1126.99	1298.44	1192.45	925.922	1229.78	3382.7	2152.42	2543.52	3466.8	3225.36	2241.82	2469.32	3327.73	1611	2088.4	2136.58	2125.62	3290.05	2008.69	2257.45	2453.94	2646.64	2180.12	1704.61	2478.57	2365.62	2769.98	2285.95	1516.27	2395.87	2335.28	791.593	994.665	907.191	634.308	1103.51	2917.49	391.567	504.423	1149.64	1204.68	1177.93	1512.4	1335.9	1346.96	1081.33
ABHD3	212.187	220.849	189.832	187.718	214.204	194.792	223.91	178.76	75.0001	56.0245	77.9999	52.0297	42.1257	40.0582	41.7199	54.0959	52.3821	36.1677	31.6439	58.0391	45.1345	40.0001	47	78.0873	47.0272	31.1212	55.0148	37.0223	28	57.0456	46.2452	255.377	47.1114	51.086	3	18	7.13157	8	35	76.2107	34.2056	7	9	175.719	205.61	121	212.072	252	190.242
ABHD4	336	231	257	183	215	306	152	219	207	128	222	193	210	224	200	176	205	147	121	220	165	123	144	188	154	178.001	167	141	259	163	183	231	175	212	64	101	53.9999	88.9999	60	269	143	66.9999	132	301	169	179	191	401	249
ABHD5	855.593	1311.59	1113.14	969.784	1086.26	665.794	1472.51	723.526	362.285	447.028	437.142	511.417	498.162	443.815	444.109	533.39	333.139	350.139	360.762	454.665	434.541	339.638	433.773	366.839	388.952	408.081	323.675	399.059	519.143	353.316	323.18	511.579	391.83	453.013	108	107.47	64.8191	91.0001	143.305	439.706	201.65	101.437	132.244	909.348	1104.9	609.562	985.702	1028.43	675.791
ABHD6	225.413	163.956	190.499	140.608	164.742	214.049	78.521	201.237	153.337	93.6899	61.9477	98	142.575	73	133.184	93.1787	63.0089	50.6861	43.7475	75.0655	89.8856	76.3713	81.5833	74	59	75.713	64.0707	74.1964	112.474	78.4077	101.505	265.182	104.003	76.2857	17	45	22	45	21	140.357	59.6275	37	18	177.41	99.5068	208	128.121	429.122	136.999
ABHD8	40	71.1202	49.534	49.2737	59.1562	49	41	89.2997	127.187	56.3173	55.3803	47.3329	78.2305	56.6387	70.9922	90.4926	46	59.4403	43.6404	40.5352	49	75.9038	57.334	68.1335	85.8853	43.5188	73.8835	71	37.2569	71.4327	72.5361	62.3652	59.7689	44.1606	13	18.212	9	20.3502	34.2123	79.2932	49	4	30.9542	70.7809	47	49	61	157	68
ABI1	618	400.119	541.28	435	478.001	389	391	476.803	350	418.001	374	415	388.012	353.999	400	523	234	370	227	418	425.163	275	341	416.707	347	337.613	249	348	403	310.999	370	517.417	325.105	408	119	108	90	75	120	375	108	136	212	413.191	407	340	229	450	373.153
ABI2	1415.25	1426.76	1288.04	1375.58	1321.74	1129.82	1315.16	1552.64	2122.34	1877.06	1662.17	1912.71	1819.19	1972.6	1728.37	2471.33	1535.02	1837.32	1233.59	1548.24	1628.68	1445.41	1556.82	1483.11	1929.23	1593.78	1310.54	1585.46	1923.13	1356.81	1374.7	1217.88	1516.54	1611.1	532.069	557.998	481.128	522.886	610.919	1525.9	345.65	433.859	515.127	1354.58	855.383	1020.85	992.858	1167.77	1149.98
ABI3	64	85	80	96	63	131	78	110	133	69	156	95	120	114	38	176	102	98	37	93	98	79	69	94	87	87	69	92	104	114	82	239	59.9999	70	18	37	38	56	44	114	22	26	45	147	132	193	146	93	66
ABI3BP	2683.56	3103.85	3148.12	3311.38	4006.09	2392.37	2967.93	3364.71	791.059	730.031	1029.76	359.091	865.126	598.002	569.107	820.037	860.029	720.006	547	783.079	688.262	339.011	655.162	828.076	847.002	451.152	431.281	783.158	755.284	566.001	658.022	1838.03	439.001	802.007	221.006	385	178	132	368	585.038	458.143	145	194	1662.62	1927.44	1200.43	2571.63	1501.17	2014.69
ABL1	2107	1755	1353	1272	1545	1366	937	1512	1189	937	1178	1006	1129	787	987	1250	842	739	688	827	878	631	802	918	1003	797	735	973	867.001	784	769.001	1354	817	845	336	490	286	263	424	838	585	295	494	2495	1488	1311	1981	1488	1542.01
ABL2	1046.27	977.523	767.849	782.681	657.419	731.556	760.118	846.026	561.229	559.489	563.734	560.585	674.74	475.69	530.805	743.439	374.206	524.465	457.701	491.687	463.04	476.196	474.072	508.081	512.737	464.48	389.335	541.342	572.234	452.84	545.846	745.69	458.459	537.705	121.075	198.852	135.144	169.33	189.166	674.839	236.153	129.013	161.916	891.591	1246.69	872.227	1848.14	810.639	605.206
ABLIM1	6472.52	5541.84	4549.59	4919.93	4915.91	5443.63	3102.78	5960.93	34245	26520	29926	27272	33421	30616	28626	33538	21144	28075	23504	26726	23907.9	25279.9	21570	23600	24274	29004	22402	25152.8	29442	23959	29120	3737.7	26648	30115	9642	7333	7621	7937.99	7507.99	30520	1446	9015.01	12104	4736.59	3030.68	2721.78	3754	4665	3676
ABLIM2	48.0001	52	62.9999	132	65	91.9999	108	183	169	165	122	203	157	150	164	267	177	128	146	117	114	116	139	166	223	142	129	129	159	100	132	241	90	98	54.0001	38	66.9999	101	77	109	59.0001	56	91.9999	289	155	294	160	122	77
ABLIM3	2906	1949	1769	1463	2571	1805	1206	1937	3791	3306	3190	3026	5205.99	3891.01	3528	4369.01	2866	2591	2684	3150	2267	2745	3051	2930	3532	2689	2328	3070	4073	3249	3936	1739	2808	3226	1031	628	754	1063	1193	4170	890.999	1215	1551	2876	1037	1752	1080	3048	1804
ABO	376.81	316.941	450.254	381.286	458.69	392.633	401.036	679.865	158.031	225.251	209.558	136.892	224.753	107.037	176.643	172.467	193.073	129.972	122.306	201.308	136.458	74.3231	131.971	251.365	131.441	156.545	139.812	141.828	129.213	140.991	148.446	284.158	135.979	156.958	67.4337	53.8831	60.6699	184.972	73.3997	166.879	95.5987	55	69.6014	554.073	185.033	566.156	220.509	133.862	260.558
ABR	160.978	161.423	229.213	156.654	112.822	146.378	152.202	203.433	147.765	51.5564	147.564	103.816	134.494	67.1101	137.995	110.455	80.1317	97.8386	44.5519	164.258	127.775	44.6234	60.6266	147.187	73.8612	63.3417	58.0196	2026.81	62.5259	106.162	29.3471	356.593	127.402	87.8201	841.58	42.7816	518.252	23.5189	26.183	196.094	41.3789	4.12288	13.4564	1933.29	304.822	159.522	273.615	58.6346	114.645
ABRA	36.3761	12.1566	22.0388	12.081	10.0307	18.2209	16.0733	23.2798	156	224	137	237	132	130.295	298.384	281	188	366.712	287	140	654	238.436	248.138	133.546	223	375	135	265	121.07	345	96	15.3113	119	149.72	202	69	109	63	76	110	2	61	165	4.01114	6.44128	10	27.3815	0	19.2702
ABRACL	72	62	70	45	46	79	78	63	31	16	50	18	6	33	19	35	8	10	7	21	35	14	29	23	15	49	19	12	40	7	31	88	27	26	3	6	3	13	5	18	23	8	8	36	110	59	27	59	27
ABRAXAS1	538.515	412.806	414.501	464.324	547.893	453.675	473.642	506.536	363.678	375.235	218.524	220.957	230.592	235.028	243.667	264.09	222.061	220.275	244.554	216.203	179.155	164.594	235.432	237.982	217.803	178.636	244.097	233.285	236.591	205.675	250.21	345.533	210.815	175.279	78.8966	118.795	40.3641	30.8484	74.2095	262.03	111.276	39.0783	47.1051	339.116	281.461	290.261	290.03	412.846	269.942
ABRAXAS2	398	402	339	287	253	285	371	307	420	411	340	401	447	437	423	480	302	306	295	314	414	316	368	355	402	352	290	343	407	404	352	336	344	358	136	110	103	106	156	436	127	121	204	312	303	223	228	199	259
ABT1	131	95	107	115	125	97	94	108	99	117	179	111	108	113	82	131	124	75	73	73	79	71	78	112	85	69	80	118	105	97	98	103	98	88	44	53	45	41	35	110	49	33	24	173	186	121	151	116	124
ABTB1	713	497	695.721	584	638	617.999	485	575	527	362	339	373	284	343	365	277	319	226	199	302	264	235	240	354	258.999	299	268	280	257	327	286	593	312	254	117	152	72.0001	156	120	342	195	93	181	755	623	944.999	523	637	545.999
ABTB2	105	51	73	31	76	70	46	49	374	287	419	417	484	378	384	675	395	354	313	332	286	314	290	308	959	347	268	333	352	238	267	68	262	356	114	174	124	83	273	363	35	115	121	94	79	72	91	13	88
AC000093.1	21.2216	28.713	44.929	20.7188	55.6962	70.5263	37.2939	58.9188	656.507	240.661	385.696	467.562	412.154	590.259	97.2235	894.234	444.95	363.564	84.0903	341.121	343.728	221.248	221.079	184.223	462.487	233.872	440.606	374.39	348.968	292.273	338.767	36.0329	248.892	119.276	118.413	85.7369	103.603	83.814	280.984	288.273	28.9595	84.0241	242.714	140.01	0	84.8983	14.5797	154.745	21.4892
AC001226.2	336.514	363.991	326.185	348.296	315.529	187.044	452.495	224.739	44.2109	73.3833	49.3901	80.5623	108.601	39.0047	45.6274	99.929	36.7701	75.7792	44.1155	80.2156	42.7678	33.9462	56.6347	72.3472	33.0105	38.22	77.409	54.5222	31.6074	31.0081	79.7739	267.401	81.5924	56.8035	15.5236	18.7274	22.1028	6.94611	31.414	74.419	48.0008	7.15154	19.4704	218.047	159.464	139.265	163.25	154.551	278.407
AC002094.3	0	0	0	0	0	0	0	0	32.3547	0	0	0	0	0	0	0	4.41591	0	0	1.67487	0	0	0	0	2.99866	0	4.19833	0	2.75148	2.779	0	5.23585	0	0.0490161	0	0	0	0	0	0	4.88869	0	0	0	3.58475	8.81302	0	0	0
AC002310.4	0	0	0	0.207007	0	0	0	0	0	0	1.4055	0	0	0	0	0	2.18996	0	0	0	0	0	0	0	0	0	0	0	0	0	0	0	2.40624	0	0	0	0	0	0	0	0	0	0	1.62637	1.29775	0	0	0	0
AC002310.5	8.01459	14.8713	7.60385	6.28336	31.9346	5.62616	1.69938	0.00149182	24.4257	19.1717	0.341892	29.1297	30.41	21.7453	24.4695	3.69737	33.6597	11.9257	8.56979	16.4545	9.42908	16.634	10.4944	0.0101921	12.1031	22.2982	18.3216	23.6704	9.18417	4.60594	11.6231	17.3645	18.8934	12.452	17.9862	14.9543	0.449824	22.6488	0.30398	28.3372	10.534	0.0342222	0.116812	20.5881	18.0002	0	0	0.805808	10.4255
AC002985.1	2.91803	0	1.30316	0	0	5.56683	1.35968	4.52057	0	0	7.96086	3.00652	3.43729	0	0	0	5.58949	1.14827	0	0	0	7.3295	0	1.18969	0	0	0	7.49673	0	1.32742	2.21939	5.43098	0	3.44833	2.24489	0	0	0	0	4.34916	4.19927	0	0	0	0	0	12.4112	32.6899	2.21201
AC002996.1	0	0	0	0	0	10.0302	0	0	0	0	0	10.1419	0.0813936	0	0	88.2796	147.57	0	0	0	1.40813e-08	0	14.1014	0	0	0	7.673	0	11.8818	11.5049	0	0	40.0253	0	0	0	3.16437	20.6738	10.8497	0	0	6.11983	30.042	73.4398	0	0	0	0	0
AC003002.1	0	0	0	0	0	0	0	0	0	0	0	0	0	0	0	0	0.145796	0.19646	1.32167	0.37127	0	1.75756	0	0	0	0.786402	0	0	0	1.06845	0	0	0	0	0	0	0	0	0	0	0	0	0	0	22.7522	0	0	0	0
AC003002.2	68.4971	48.3403	45.5637	68.9534	37.5678	62.2078	26.8802	64.5507	14	15.6541	38.2195	5.8094	47.2993	17	14.6691	11.282	7.78335	22.7971	10.4579	0	5.20741	5.1132	16.9658	23.9102	15.9232	15.6098	17.0626	23.883	12.5078	16.4126	13.5341	43.0826	4.58758	16.1918	8.56182	0	3.89608	2.10915	0	14.4754	12.5668	0	6.69504	50.14	0	33.4589	19.2593	2	60.4369
AC003002.3	7.22758	7.30598	7.69049	11.5565	3.73372	11.2495	1.42766	10.6275	12.7477	3.50133	0	0	3.0995	8.01635	3.21577	2	34.1446	3.75955	6.18533	2.47389	2.45162	0	5.39056	6.7282	5.08227	3.44792	7.8758	7.25638	5.40271	8	4.50535	7.1872	6.68406	6.24158	1.34582	21.315	4.18011	3.06996	4	9	0	3.14927	4.14721	9.88913	20.0765	0	22.5719	0	6.64197
AC003005.1	0	0	0	0	0	0	0	0	2.72334	0	0	0	0	0	0	0	0	0	0	7.38729	0	0	0	0	0	0	0	0	1.30513	0	0	0	0	0	0	0	0	0	0	0	0	0	0	5.32313	0	0	0	0	0
AC003006.1	11.0201	7.96553	0	0	0	8.39516	8.03873e-08	0.671733	5.81539	13.2775	17.5132	35.0024	33.5111	10.6851	24.5817	41.7044	0	6.74079	7.20876	0	0	11.6396	9.45683	30.3326	4.36026	3.0464	9.49254	16.1329	5.47994	18.7135	7.23869	9.41435	4.63499	12.754	13.8942	7.83229	6.79346	15.6101	19.9754	23.4952	4.35279	7.41192	7.18985	10.6601	7.92533	15.7064	11.15	27.4779	4.57887
AC003688.1	0	0	3.03721	0	0	0	1.01317	1.84613	0	2.12411	0	0	0	3.13858	0	0	0	0	0	0	0	0	0	0	0	0	0	0	0	0	0	0	0	0	0	0	0	0	0	0	0	0	0	0.646632	0	0	0	0	0
AC004076.1	11.2638	5.44315	4.37716	2.37711	0	2.53599	5.85795	0	3.61661	9.5579	12.6909	12.9624	0	8.14154	13.85	3.11328	11.7989	4.62984	5.71226	2.95525	6.03166	3.83835	2.14633	4.17713	0	2.92486	12.927	16.2185	12.9629	8.80647	4.89794	0	1.53084	2.46591	0	0	0	0	1.15735	8.20588	3.91017	3.29556	0	4.91946	13	10	0	0	4.7228
AC004080.3	0	0	0	0	0	0	0	0	0	0	0	0	0	0	0	0	0	0	0	0	0	0	0	0	0	0	0	0	0	0	0	0	0	0	0	0	0	0	0	0	0	0	0	0	0	0	0	0	0
AC004223.3	0.792569	0	0	3.30474	0	0	0	0	0	0	0	0	0	0	0	0	1.29637	9.80556	0	0	0	0.838126	0	0	0	0	0	6.14157	0	0	0	0	0	2.95761	2.67087	0	0	0	5.04955	0	0	1.26955	0	0	0	0	0	0	1.31525
AC004233.2	8	1	0	0	1	4	0	0	0	0	0	0	0	0	1	1	0	0	1	0	1	0	1	3	0	3	0	0	0	0	0	0	1	5	0	0	0	0	0	0	0	2	0	11	0	0	0	0	2
AC004556.1	0	0	0	82.8681	0	40.8892	48.7697	0	0	0	0	0	0	0	0	49.8339	0	110.032	21.935	8.25991	9.67888	36.4987	13.2324	0	0	0	0	0	0	0	0	0	0	0	0	0	0	0	0	0	0	0	0	0	0	0	0	0	0
AC004593.3	13.6352	19.7953	37.1962	39.4016	30.2553	64.2145	51.3099	49.3394	36.8829	37.4204	16.2325	65.9543	24.2061	46.3304	46.2172	24.2888	72.6187	6	11.8448	17.6031	24.2836	0	11.6846	12.8488	20.4658	15.3903	29.3127	16.1014	35.4117	26.5411	29.1788	19.9029	22.9796	31.8098	12.9827	5	2	4	2.0341	8.67306	12.0034	5.0369	0	34.7473	24.3667	10.0348	4	0	34.8593
AC004691.2	5.06744	0	0	2.39831	4.05802	0	0	4.89022	0	0	0	0	0	1.5034	4.24022	0	0	6.31398	0	3.86383	0	0	0	5.7495	0	0	0	0	8.00782	0	0	0	0	0	0	0	13.262	0	0	0	0	0	0	0	0	0	0	0	0
AC004754.1	10.5175	17.1039	18.4464	27.1761	5.26009	10.1785	7.7727	3.02598	3.59656	8.57832	9.7803	17.6603	8.42059	27.0503	42.5578	54.498	38.5499	2.95339	24.1798	13.3987	2.94996	13.1247	29.1265	22.9077	3.38193	17.6961	0	32.814	3.46963	32.7058	3.01362	9.81968	25.8141	25.4578	3.29204	0	0	5.39157	0	28.4273	0	17.21	3.59831	0	3.32203	0	0	0	33.3356
AC004805.1	0	1.94941	0	1.58247	0	2.38078	8.1709	2.40268	0	0	0	0	0	0	11.584	0	0	0	0	0	0	0	0	0	5.99262	0	0	0	0	0	0	0	0	3.02866	0	10.7824	0	0	10.3686	0	0	0	2.56401	7.23078	0	0	0	0	0
AC004832.3	2.42512	4.28331	0	14.868	5.2698	0.019276	2.56737	3.87919	17.2342	10.8085	0	26.6823	0	4.75613	29.0371	0	0	5.38773	0	24.4459	5.65338	3.35838	0	0	19.8936	24.637	3.06344	4.30544e-05	0	21.8696	0	1.47943e-08	8.27073	8.32216	10.3145	11	13.6838	2.7413	0	0	0.950619	0	0	6.89845	0	27.7632	4.55921	0	0
AC004922.1	14.9131	33.7091	45.5492	22.1807	16.4	13.5864	16.9916	48.2881	18.5594	22.2442	32.0175	15.0649	5.63712	49.6255	63.5239	83.5015	68.7748	36.6743	5.59165	25.789	81.9179	20.8374	49.9256	60.4783	31.4248	45.4506	13.7707	21.1781	29.8342	10.004	41.357	128.51	27.683	48.5772	0	23.3968	3.40666	25.0014	0	39.295	3.82946	0	32.6662	32.2469	13.7756	46.0996	12.8216	0	11.2698
AC004997.1	21.5779	6.84835	2.80762	20.0777	10.5316	12.6569	5.62472	9.22441	0	6.17957	4.47698	0	20.1589	0	0	10.781	0	16.8901	0	0	1.55642	0	0	0	0	0.00107652	11.9805	4.83571	13.326	0	0	32.1352	2.15531	9.08186	0	0	0	0	12.3424	1.79621	2.62928	5.27559	0	10.7107	17.0507	8.58224	1.75539	31.6193	6.38058
AC005020.2	0	0	0	0	0	0	0	0	0	0	0	0	0	0	0	0	0	0	0	0	0	0	0	0	0	0	0	0	0	0	0	1.54048	0	0	0	2.06225	0	0	0	0	0	0	0	7.63055	0	0	0	0	0
AC005041.1	155.987	101.517	170.278	133.468	119.06	154.188	125.2	212.556	64.8991	50.5672	63.0242	51.5906	44.0222	80.1444	46.9898	63.6003	70.9205	30.7224	27.1806	60.0817	41.7397	27.3706	58.3	47.9923	58.1447	59.0778	41.3073	38.99	37.648	58.8181	24.4471	172.492	49.6764	44.6784	19.3006	24.7411	8.471	19.3193	11.8367	72.4511	43.4016	5.28725	24.1243	172.613	157.434	178.007	128.55	108.422	189.854
AC005154.6	132.212	118.34	92.3771	83.4546	122.114	120.992	153.604	127.357	55.0297	17.776	43.1504	39.5779	39.1829	67.9837	50.0906	87.8722	35.755	18.6245	53.8361	46.2532	36.7534	25.9257	65.4823	40.5041	30.5785	29.1179	37.8541	26.6677	51.0664	19.1278	37.697	90.0058	32.9071	40.7674	12.8712	21.1366	6.97073	2.85853	9.84418	39.7487	68.428	15.1821	11.3127	118.029	176.531	78.7543	190.44	171.19	157.068
AC005258.1	0	0	0	0	0	0	0	0	0	0	0	0	0	0	0	0	0	0	0	0	0	0	0	0	0	0	0	5.16476	0	0	0	0	0	2.34335	0	0	0	0	5.18026	0	2.27324	0	0	0	0	0	0	0	0
AC005324.3	29.8293	16.0991	21.8966	28.0917	46.8098	18.542	31.3792	24.3512	48.0882	20.8181	43.6768	22.6676	30.1344	43.6657	9.43882	12.852	7.13222	25.5456	16.6827	17.9748	14.8962	16.8537	13.5141	14.9732	14.0744	13.5534	18.4621	16.3769	6.87256	24.9017	20.8707	45.9807	4.00525	14.7489	1.55686	5.783	24.0512	14.6926	2.87345	49.6115	3.94927	10.6679	0	16.9646	21.9787	15.285	14.0315	21.5119	37.7835
AC005324.4	17.2114	6.05115	0	12.8531	25.2154	0	5.59468	0	0	0	0	0	0	0	0	0	0	0	0	6.62417	0	0	16.9226	0	0	0	8.45709	3.11882	4.86483	4.2268	0	10.5542	0	3.95096	0	6.79252	0	0	2.33954	0	0	0	0	8.38529	0	0	0	0	0
AC005520.1	202.864	230.04	245.85	88.8949	180.18	180.311	238.781	186.081	39.3316	20.1834	37.1264	39.0097	76.4418	33.4804	25.2995	117.238	73.9324	36.5348	33.4247	62.0334	36.176	12.463	61.1654	52.0533	45.7974	59.5921	19.6369	46.0466	34.6945	72.6177	28.2393	128.998	56.8626	38.2533	12.9127	12.8856	2.87575	12.9961	11.089	37.8418	79.0395	0	0	96.9343	83.4727	184.972	146.95	77.8554	131.245
AC005551.1	1	0	4	1	0	1	0	0	0	0	0	0	0	0	0	0	0	0	0	0	0	0	0	0	0	0	0	0	0	0	0	0	0	0	0	0	0	0	0	3	0	0	0	0	0	0	0	0	0
AC005670.2	161.412	146.68	113.924	133.367	162.468	155.959	169.217	187.772	109.971	80.0434	157.136	100.984	83.7022	115.478	67.7444	112.758	68.3266	36.3997	117.622	60.7616	66.0754	70.3315	69.7588	76.3511	64.619	99.483	25.2547	81.0115	92.0774	103.922	80.2017	223.679	87.609	98.3006	28.7913	55.2901	51.9547	24.0975	33.9898	60.4673	48.2799	32.8267	47.9699	148.18	121.552	133.695	200.426	112.773	147.335
AC005697.1	1.43864	0	0	0	0	2.86371	0	0	0	0	0	0	0	0	0	0	0	0	0	0	0	0	0	0	0	0	0	2.62665	0	0	0	0	0	0	0	0	0	0	0	0	1.21771	1.10082	0	0	0	13.9149	0	0	0
AC005702.1	10.3996	2.03298	6.18958	4.57367	2.06192	7.38372	18.1193	3.05972	0	18.3418	2.06655	21.7489	5	8	8.15292	9.4022	0	6.27081	8.62156	7.34087	9.08639	6.29192	3.41268	3.04059	4.34141	5	4	4.23493	18	7.51848	7	0	18	8	1.06987	0	0	0	2	9.15149	5	1	3	1.01016	0	0	4.40642	0	6
AC005726.1	202.019	178.854	232.237	204.109	200.493	203.467	165.444	215.8	84.2646	88.5191	116.488	84.7251	141.96	98.3238	75.0953	133.846	65.7889	75.8148	70.1015	69.9845	48.2133	39.6504	55.4147	95.8027	55.7074	107.27	61.6415	60.0808	51.8115	77.1995	74.4877	234.036	55.2496	66.3232	30.6966	29.9968	52.3255	36.0113	13.4618	93.9783	71.8325	26.1634	8.81557	320.739	88.1477	152.569	277.015	132.523	230.281
AC005779.2	3	4.23862	1	3.23501	0	0	2	5	0	0	0	0	0	0	0	0	0	0	0	1.28154	0	0	3	0	0	1	0	0	0	0	3	2	0	0	0	0	1	0	3	0	0	2	3	12	0	0	0	0	5
AC005832.4	43.948	0	0	8.96085	13.0009	8.36721	9.88021	0	660.334	578.978	705.532	523.047	824.848	854.61	504.179	553.239	683.163	485.406	685.85	470.373	414.363	448.2	480.998	614.213	662.113	566.488	446.926	602.698	839.939	567.952	697.617	40.9713	538.939	530.499	146.009	138.904	180.595	177.273	116.156	670.507	18.0136	102.866	204.955	11.7662	11.5986	0	27.284	0	7.1447
AC005833.2	9.85744	0	0	0	0	3.68472	0	0	0	2.17107	39.6606	7.80585	2.94283	18.0737	0	28.6663	0	2.7089	3.71816	8.97997	6.34985	3.69829	2.59098	0	0	0.000358739	2.86849	0	20.1208	0	0	0	0	0	0.000207694	8.37552	0.54884	0	0	0	0	0	0	5.93579	0	0	0	0	0
AC005837.2	6.45803	0.902089	0	0	0	0	3.15365	0	0	0	0	0	0	0	0	0	0	0	0	0	0	0	0	0	0	0	0.111862	0	0	0	0	0	0	0	0.50693	0	0	0	0	0	0	0	0	0	0	0	0	19.119	0
AC005943.1	325.299	271.252	240.802	171.725	251.436	320.711	212.444	271.394	635.901	526.577	468.078	715.669	583.756	590.259	535.546	756.736	372.34	461.84	440.469	441.595	440.263	420.323	469.1	505.818	502.782	433.919	404.326	652.79	652.377	430.706	526.93	208.194	428.647	678.98	291.943	178.488	200.235	210.918	121.049	734.471	96.5389	179.312	249.11	715.638	165.937	316.756	158.587	18.5928	376.386
AC006030.1	34.4693	30.7418	54.605	24.986	45.8401	54.2068	25.4273	51.9871	71.4532	33.6276	28.6341	21.0958	0	27.8292	15.9233	22.01	46.6631	12.4835	39.3782	18.502	32.7619	12.7323	46.1088	38.1258	34.303	25.3332	12.3893	22.1235	14.5991	13.0532	15.4047	33.7124	11.443	24.7284	5.15701	3.90792	15.6419	0	0	5.34055	5.12199	6.50068	2.68389	0	43.7606	45.3571	48.8262	0	6.95561
AC006064.6	82.4333	84.3553	35.4606	7.22463	52.6415	2.59044	48.685	0.00327111	32.627	67.3456	144.465	76.7108	85.5811	0	93.1378	29.4877	118.303	30.6511	55.2271	0.000193627	76.4141	111.193	31.1474	72.0816	119.068	108.747	44.6076	101.314	86.8843	101.701	108.797	129.668	20.5816	68.6607	47.9956	0	0	16.1512	0	34.2633	70.845	30.2718	66.5226	172.1	23.6229	78.87	170.277	145.562	21.5241
AC006254.1	71.6784	56.5994	46.8524	39.7696	72.7525	57.1627	55.5795	135.135	16.2626	28.8165	81.9637	27.3129	7.14993	12.8639	38.5324	42.6843	39.4323	28.0603	32.1715	13.1957	9.06713	2.19663	16.299	28.5876	30.1836	19.3536	14.9548	37.2398	7.97846	9.53961	32.7857	53.9912	38.0181	19.3862	11.75	4.29943	4.42989	3.22384	4.60278	27.1986	26.8419	4.7843	0	82.6785	22.5858	90.2645	39.2324	40.3689	55.3716
AC006486.1	29.3437	0	13.3524	22.7594	29.6676	29.0765	13.8405	13.6587	76.0345	12.8485	64.7396	51.9796	79.9648	42.4545	36.2044	36.2381	0	41.9451	5.06618	42.3623	33.7855	42.3532	69.1325	19.8635	31.8752	21.7908	34.5509	41.498	40.9091	33.4283	60.8095	23.9207	10.9732	32.4332	6.33516e-08	41.5019	18.946	8.7561	4.26106	12.2751	13.3521	21.338	18.368	0	21.0453	95.4462	21.1796	25.1516	19.4167
AC006518.7	0	0	0	0	4.23243	0	3.96054	9.14546	0	0	0	0	0	3.61145	0	0	0	0	0	0.179058	0	0.234135	0.237374	0	0	3.75227	1.75084	0	0	0	0	1.29886	0	0	0	0	0.162079	0	0	2.6633	1.16337	0.23014	0	2.43056	1.11079	8.88297	0	0	0
AC006538.2	0	2.04943	9.02507	9.64192	13.9405	0	6.44351	18.4222	0.000769128	0	0	0.0836333	15.5708	0	0	0	0	0	1.80208	0	0	0	0	0	0	1.22987	0	0	0	0	0	0	0	0	4.47754	0	0	0	0	3.50304	0	0	0	0	0	0	0	0	0
AC006978.2	84.7992	59.4317	54.4506	63.4379	40.9102	51.2939	41.0931	27.7896	12.9296	7.95517	2.90702	14.2729	0	32.5512	17.2867	52.2198	37.9068	25.2964	35.7891	22.8318	19.1823	10.0013	7.93472	31.0631	22.7392	7.79209	11.7683	0.000878101	21.814	16.5372	4.58714	107.889	24.8104	24.7487	8.7997	12.1732	0	12.7393	0	21.1356	8.73909	6.57628	14.7476	25.2427	42.6195	26.7418	65.0327	52.3375	28.2276
AC007040.2	80.674	61.5169	67.763	69.3577	52.3064	43.6394	51.7917	89.7701	10.2329	29.0179	14.3157	8.7403	7.02388	4.54473	19.5823	17.1799	5.86411	6.62886	12.3576	12.7031	10.2633	3.87985	3.70553	24.5419	21.9335	19.3393	16.9755	8.5466	18.6246	7.09429	20.3033	78.5193	7.09415	22.3343	2.19536	1.43236	1.10385	3.27421	10.7202	23.267	17.4771	0	9.09589	71.1299	43.2106	105.242	90.5073	17.1699	66.3739
AC007192.1	0	0	0	26.0452	0	0	0	0	0	0	0	0	0	0	0	0	176.481	0	34.051	0	0	0	0	0	0	0	0	20.6118	0	0	0	0	0	0	0	0	0	0	0	0	0	0	0	0	0	0	0	0	0
AC007240.1	90.5733	67.003	64.0006	73.8377	69.0953	57.0185	87.6523	43	52.7746	42.8216	43.8261	27.5567	53	49.7252	60	63.1889	31.0683	23.2828	24.7268	44.3634	18	21.2416	30.7436	37.8258	29.9696	31	27	40.9558	24.7366	28.9042	38.7643	71.8027	14.722	18.9948	18	6	11	3	22	34	19	0	19	50.2177	28.0941	41.854	93	0	71.3616
AC007325.1	0	0	0	0	5.24656	0	0	0	0	0	0	0	0	2.01445	0.000350441	0	0	0	0	0	0	0	0	5.46438	0	5.91838	0	0	0	0	0	0	0	0	0	0	0	0	0	0	0	0	0	10.5756	0	0	0	32.8929	4.08722
AC007325.2	7.15105	13.8533	21.0022	14.2472	52.675	15.7333	83.5947	22.4776	97.0769	200.726	132.685	545.334	149.409	232.929	66.9226	394.579	310.346	321.304	100.743	76.8984	165.981	89.6669	47.8648	134.084	307.323	288.069	159.569	171.751	155.59	154.183	156.355	52.1398	240.494	157.219	67.351	48.4425	99.5372	89.0007	46.8541	219.303	0	95.0295	83.0203	26.4951	0	13.3765	0	25.95	29.6345
AC007325.4	7.51191	0	6.24036	5.9744	11.9659	6.26599	8.19166	0	30.6967	363.519	84.4241	163.229	170.39	278.3	112.241	446.897	373.515	186.226	84.2145	16.7528	273.026	120.998	102.409	139.129	253.31	278.686	135.713	5.68505	341.52	85.1436	43.5552	3.15873	111.386	201.353	18.7079	38.7358	0	61.699	12.7129	211.136	3.41188	54.9786	0.075724	31.1054	2.95148	0	0	0	2.92352
AC007326.5	1059.15	802.485	893.162	706.362	908.221	978.147	858.724	1000.35	676.097	718.107	782.245	559.485	755.218	822.353	745.549	817.234	778.451	541.719	442.314	451.111	523.035	391.203	406.162	637.236	519.987	600.145	704.742	434.404	479.763	555.799	508.043	955.307	490.286	483.328	243.741	267.233	194.099	182.04	271.783	806.685	258.139	189.849	329.185	1132.99	837.446	829.038	954.104	695.172	857.41
AC007375.2	0	2.02378	1.90612	0	0	0	0	0	0	0	8.90355	1.01762	0.520023	0	0	0	0	0	2.24366	1.96746	2.45191	0	0	0	0	0	0	0	0	0	4.92584	0	0	0	0	0	2.6403	0	0	0	0	0	0	0	0	0	0	0	0
AC007731.5	0	3.54847	4.6629	11.0426	1.57205	25.6769	11.9255	14.2136	3.70221	0.902636	0	13.6818	0	0	0	0	9.23903	3.38344	1.45625	3.08047	0	5.57275	4.04181	0	6.45864	6.55439	0	0	0	0.352968	18.8618	22.9718	7.93527	12.6285	0	0	1.84003	7.56637	2.99971	0	0	0	0.305197	16.5487	0	0	6.40144	4.68641	15.2631
AC007846.2	0	0	0	0	0	0	0	0	0	0	0	0	0	0	0	0	0	0	0	0	0	0	0	0	0	0	0	0	0	0	0	0	0	0	0	0	0	0	0	0	0	0	0	0	0	0	0	0	0
AC007906.2	44.2015	42.6699	68.8487	41.5001	67.5983	87.4066	100.98	98.167	45	67.9403	24.2999	20.1681	31.3051	20.9653	21.193	23.3829	33.0198	11.1233	10.2591	24.5219	8.22877	13.2813	35.0587	35.311	30.0549	9.09909	23.5142	32.2578	13.4641	13.2898	14.9175	60.3218	19.8192	31.8623	3	6.38872	10.0995	8	9	28	36.9109	5.91459	0	53.6181	27.3514	61.2859	46.0108	10.2721	50.151
AC007998.2	2.04801	23.1509	5.06969	0	20.3236	3.03508	3.03225	12.093	14.8873	3.06959	0	2.18918	6.08146	12.0471	0	13.5172	0	0	0	4.17625	1.08224	0	0	8.24081	2.10007	0	0	0	3.42402	4.51984	0	7.05509	2.09768	0	0	1.06187	2.07623	0	0	8.32194	1.0078	1.09157	0	18.4308	0	69.1498	0	10	16.3032
AC008073.3	34.851	38.8779	56.0273	39.9371	49.3172	40.095	46.0244	52.8438	8.38972	9.45351	29.2716	4.43635	11.4867	3.35162	15.1169	19.3292	5.84239	11.4091	11.6717	8.10825	18.3006	7.60501	14.4807	8.45979	9.02444	11.7136	9.94615	17.7488	7.76076	23.451	4.08549	32.0541	0	14.0164	17.2518	6.93229	5.26013	4	1.28011	1.32936	6.31944	6.07278	0	64.3747	49.3669	1.39546	25.5742	38.2946	38.6959
AC008162.2	0	0	0	0	0	0	6	0	0	0	0	0	0	0	0	0	0	0	0	0	0	0	0	0	0	0	0	0	0	0	0	0	0	0	0	0	0	0	0	0	0	0	0	0	0	0	0	0	1
AC008397.1	0	0	3	1	1	1	0	0	0	0	0	0	0	0	0	0	0	0	0	0	0	0	0	0	0	0	0	0	0	0	0	0	0	0	0	0	0	0	0	0	0	0	0	0	0	0	0	0	0
AC008397.2	0	21.8829	0	0	0	0	0	17.5335	0	8.76578	0	0	0	8.7845	8.76694	0	4.47378	4.39657	4.38672	4.38934	17.5664	0	4.39169	13.1868	0	4.38786	0	0	8.78401	8.78627	4.38548	89.9956	21.9372	13.1688	0	0	8.74025	0	0	4.39127	13.1653	0	0	0	30.6054	31.5926	0	0	17.5919
AC008403.1	26.1525	4.30884	0	0	0	0	7.6252	0	0	0	0	11.3474	0	0	0	0	0	0	1.5425	0	0	0	0	0	0	0	3.00344	3.83054	0	0	0	0	0	0	0.16756	0	0	0	0	0	0	0	0	0	0	0	0	0	16.3666
AC008481.3	0	0	0	0	0	0	0	0	0	0	7.23072	0	0	0	0	0	0	0	0	2.19532	0	0	0	0	2.26635	0	0	2.65911	0	0	0	0	0	0	0	0	3	0	0	0	0	0	0	0	0	0	0	0	0
AC008537.1	5.29502	0	3.61985	0	0	0	0	0	0	0	0	0	0	0	0	0	0	0	0.373787	0	0	0.788038	0	0.71461	0	0	1	0	0	4.05419	0	0	0	0	0	0	0	0	0	0	1.04527	0	4.16183	0	0	0	10.8365	0	0
AC008560.1	48.8052	41.3686	47.4986	64.1866	56.2241	40	58.037	44.4079	25	39.7968	67	42.1744	12.707	55.3377	47.9598	47	44	39.6474	29.5476	50.0758	24.51	31.9651	41.247	38.6751	40.3751	35.3359	35.0653	34.3631	46.5368	26.7327	67.2905	25.9365	49.0627	38.9751	6	14	10	5.63604	23	35.6715	16	1.2089	24.1791	48.9972	59	18	78	119	41
AC008575.1	15.9978	91.9327	22.7122	42.203	3.85843	57.0728	0	25.4699	22.0166	53.2728	60.817	84.7399	33.4681	72.1626	107.805	81.7359	59.1682	91.4987	39.0129	72.3964	59.4661	41.8115	68.3386	116.05	85.3168	68.6993	31.1577	74.4684	79.3956	51.8484	83.4077	39.0554	83.1406	82.7754	0	31.8091	6.42791	33.3515	0	14.0361	0	9.14152	3.28595	12.659	0	9.09295	66.553	0	25.7647
AC008581.2	320.183	352.442	262.382	276.261	305.033	253.377	336.589	260.858	583.084	357.906	355.106	486.462	488.851	419.284	498.386	543.255	262.085	289.827	253.931	262.132	291.877	327.175	335.158	506.056	391.414	346.689	331.406	364.966	449.191	371.434	393.344	316.399	305.827	345.326	123.816	201.489	136.527	97.0888	226.497	450.667	42.8115	114.457	136.198	351.063	283.77	200.449	392.69	327.505	376.539
AC008687.1	0	0	0.5	0	0	0	0	1	0	0	0	0	0	0	0	0	0	2	0	0	0	0	0	0	0	0	0	0	0	0	0	0	0	0	0	0	0	0	0	0	0	0	0	0	0	0	0	0	0
AC008687.4	1	3	0	1	2	0	2	0.508905	0	3	0	6	0	0	0	0	0	0	0	0	1	0	0	0	0	1	0	2	0	0	0	4	0	0	0	0	0	0	0	0	2	0	0	0	0	3	0	0	0
AC008687.8	0	0	0	0	0	0	0	0	0	0	0	0	0	0	0	0	0	0	0	0	0	0	0	0	0	2	0	0	0	0	4	0	0	0	0	0	0	0	0	0	0	0	0	0	0	0	0	0	0
AC008695.1	173.821	28.3513	42.1038	0	176.557	79.0268	6.30484	131.367	0.909339	1.47935e-07	0	117.952	81.6967	0	0	21.6499	0	95.0454	26.7751	32.6893	31.3443	14.1517	19.328	0	0	97.9972	0	7.58281	28.1223	9.97887	0	98.7414	0	0	13.7068	37.7504	7.15912	0	6.89695	137.971	0.000571859	0.131992	0	173.129	3.39542e-05	134.415	3.46897	0	26.4589
AC008750.8	3.41598	0	4.48384	1.6651	2.17539	2.08363	4.99725	0	0	0	0	0	3.87818	1.75921	0	0	0	0	6.60287	0	0	1.92848	0	0	0	0	0	0	0	0	2.08213	0	0	0	5.81937	0	2.2624	0	0	0	14.3052	0	0	34.7185	0	0	0	0	4.86939
AC008758.1	48.6934	0	74.6503	62.0181	105.05	65.345	81.2194	68.8935	27.5918	27.8506	4.28863e-05	64.01	41.887	80.5284	73.7231	0	0	5.47548	0	10.4572	50.06	12.8086	0	34.0911	23.9273	1.92531	26.2529	58.552	42.4114	42.8756	0.00566222	39.3843	0	10.3595	0	5.10146	19.7128	15.7667	15.6921	2.79637	30.2554	10.0578	25.6984	56.9999	51.1684	53.4425	63.5806	55.2022	45.7812
AC008758.4	32.615	32.948	37.3927	30.9162	26.0735	31.3159	38.8506	31.5753	0	0	6.3628	52.493	32.8085	9.59523	10.1757	17.7679	10.17	13.6829	9.19846	6.06931	12.8828	10.8187	4.3622	0	3.81059	0	12.0309	4.68771	4.14264	4.35218	19.7018	0	7.47375	5.80513	0	0	0	9.55786	0	9.17022	9.45972	0	0	27.4936	0	0	19.3369	0	30.2203
AC008758.5	7.20852	1.58546	4.95367	3.35951	0	0	8.80372	12.2123	4.32198	0	0	8.91623	30.7999	0	15.0595	14.8556	0	0	2.88979	0	4.53028	6.33908	0	0.512703	12.5753	0	0.302091	0	0	5.37058	0.198944	18.5287	8.73177	7.86856	0	0	0	0	0	0	0	0	4.43666	7.7488	29.6585	0	0	0	0
AC008758.6	47.1113	21.118	33.5708	27.8296	53.2521	32.6357	28.2146	33.2966	28.0764	12.2992	15.2859	27.9033	12.3595	5.39849	18.8682	10.8672	12.9541	14.1284	9.66591	12.3639	14.9771	7.76441	5.62248	1.63767	25.5883	7.80379	3.45137	11.0024	6.98508	9.27226	20.5906	37.5958	8.05458	8.94724	4.83775	3.47366	0	2.17591	2.12537	16.9939	8.96593	1.41224	6	36.2206	1.31408	18.8256	15.1124	70.5134	24.4921
AC008763.2	9.90842	3.4109	0	5.17843	18.1647	3.83678	3.30271	0.58035	1.7217	0	4.71679	12.4632	6.94496	0	5.79871	0	0	0	0	4.52112	2.99682	0	0	9.25588	20.3913	3.99953	0	12.2421	6.86394	2.00655	1.26591	8.17573	7.26726	0	3	1.04206	2.20254	0	0	0	5.7026	0	3	10.7567	0	6.01491	0	0	0
AC008763.3	0	0	0	0	0	0	0	0	0	0	0	0	0	0	0	1.19112e-08	4.14166e-08	0	4.9002e-08	0	0	0	9.84631e-09	0	0	7.53577e-08	3.41776e-08	0	0	0	0	0	0	9.86736e-08	6.43312e-08	0	0	0	0	2.51129e-08	0	0	1.16587e-08	0	0	0	5.10732e-08	0	1.83406e-08
AC008764.1	0	0	3.01404	0	2.61985	0	0	0	0	0	0	0	0	2.95616	2.98486	0	0	0	0	0	0	0	4.63597	0	0	0	0	0	0	0	0	0	0	0	0	0	0	0	0	0	2.00872	0	0	0	0	0	0	0	0
AC008764.4	0	0	0	0	0	12.4769	16.6583	7.31326	8.60707	31.3232	18.3792	25.3262	0	11.2037	13.3976	0	0	0	0	0	0.0118257	0	2.95161	14.1801	17.9013	0	0	1.71239	9.96885	0	6.38582	3.80176	0	4.01076	3.67024	5.01531	0	2.43346	0	4.61206	0	0.316675	0	47.4418	13.4989	6.27998	14.4147	0	0.0119117
AC008770.1	0.127922	0	1.82134	0	0.438659	1.06454	0	0	0	0	0	0	0	0	0	0	1.05039	0	0	0	0	0	0.616722	0	0	0	0	0	0	1.19102	0	0	0	0.370983	0	0	0	0	0	0	0.366248	0	0	0	0	0	8.30956	0	0
AC008770.2	15.4891	9.62926	11.4338	18.2064	14.5964	16.5733	5.72379	13.1392	9.35997	9.12646	0	3.24804	2.80591	0	2	0	2.40983	1.65172	0	6.53251	18.6095	1.77431	1.66433	6.50351	11.4697	3.39947	3.90083	1.45008	1.19765	7.07779	1.26304	16.8905	3.38039	2.4644	0	0	9.04847	6.19445	0	6.52087	2.10544	1	1	23.5605	19.3969	54.6447	5.73788	7.60403	14.1052
AC008878.1	13.232	20.0991	13.5522	13.2089	0	0	0	24.1761	0	13.4465	19.1888	0	70.7912	17.3602	0	5.44229	0	0	0	0	0	0	0	0	0	3.97992	0	5.68128	0	9.49908	4.70037	18.0861	0	0	0	0	0	0	0	0	0	0	0	0	0	0	18.9871	0	0
AC008878.2	0	0	0	0	0	0	0	0	0	0	0	0	0	0	0	0	0	0	0	0	0	0	0	0	0	0	0	0	0	0	0	0	0	0	0	0	0.874783	0	0	0	0	0	0	0	0	0	0	0	0
AC008878.3	48.7024	0	61.8609	15.9345	0	0	0	23.9362	0	0	28.9994	0	0	0	0	0	0	0	0	0	0	5.35962	0	12.6692	0	0	0	0	0	0	0	29.3645	0	0	0	0	0	0	8.331	73.4738	0	0	1.00838	0	55.1627	0	0	0	0
AC008982.1	3.48633	0	0	0	16.855	0	0	0	0	0	0.518384	8.95889	63.5356	83.2121	0	180.32	53.0845	15.6053	0	0	7.84962e-05	1.38313e-06	8.2123	10.0909	0	0	11.5189	54.9895	17.7858	20.2356	0	0	41.8315	0	4.52623	43.39	35.8723	0	0	23.2769	20.6566	15.1572	13.8568	155.766	0	0	0	0	33.2616
AC009086.2	0	0	0	0	0	0	0	0	0	0	0	0	2.73227	3.61691	0	0	0	4.33766	0	0	0	3.52405	0	0	0	0	0.178384	0	0	0	0	0	0	0	0	0	0	2.49453	0	0	0	0	8.89777	0	0	0	0	0	0
AC009119.2	72.7833	81.1935	68.9227	49.9259	62.96	41.1855	56.2226	57.8893	60.9027	87.6498	174.806	94.3162	81.8627	111.25	112.201	131.437	46.3232	73.6519	75.389	75.9931	96.0354	86.0071	55.1038	67.9305	54.5254	55.3939	57.4244	87.3475	51.3391	74.2604	38.8247	38.8162	82.6095	42.9534	29.5602	20.995	16.5501	36.4852	23.4659	143.168	17.9309	13.9398	11.0343	63.4964	17	81	28.1159	40	39.9983
AC009133.6	108.811	194.524	105.565	118.721	122.289	138.716	105.331	154.576	31.4314	15.2317	74.0641	0	66.4301	28.8964	0	0	104.572	31.4062	26.6107	16.8605	31.4323	0.00225516	32.6925	65.8021	14.534	15.865	35.2378	66.635	16.2245	49.3751	30.8955	107.834	52.9607	6.41803	4.06525	0	23.8986	0	0	111.05	26.2989	4.98363	0	135.957	63.4162	113.365	153.876	252.469	170.901
AC009163.2	0	0	0	0	0	0	0	0	0	0	0	0	0	0	0	0	10.465	0	0	0	0	0	0	0	0	0	0	0	0	0	0	0	0	0	0	0	0	0	0	0	0	0	18.1632	0	0	0	0	0	0
AC009163.4	1.74424	7.27069	9.7116	7.77255	0	0.699203	0	0	0	4.24994	7.82954	4.64139	4.0384	0	1.52056	0.835784	1.14064	7.24627	1.57586	2.37196	0	0.428172	0	0	0	5.64019	2.29948	2.76834	0	0	0	0	0	4.93895	1.8658	0	0	7.0649	5.2695	0	0	9.03946	0	0	0	16.5455	3.58033	0	0
AC009336.2	18.5093	17.1193	0	4.00331	0	13.1905	0	10.8487	14.6597	0	0	0	0	10.9923	0	0	2.75453	2.76113	0	0	0	0	1.6318	4.9029	0	0	0	0	0	0	0	30.0324	0	0	5	0	0	0	0	0	5.56773	0	0	7.31537	0	32.4985	4.88413	0	15.5591
AC009477.2	0	3.7044	0	0.362319	0.556491	0	0	0	0	0	0	0	0	0	0	4	0	0	0	0	0	0	0.849297	0	0	0	0.363517	0	0	0	2.39965	0	0	0	0	0	0	0	0	3.29651	0.417683	0	0	0	0	0	0	0	0
AC009690.1	73.9071	53.4386	58.1639	50.7027	43.0897	66.6856	60.0497	77.9389	35.4979	24.7314	0	29.5894	41.3213	51.186	8.75689	45.5674	9.7843	6.26509	14.4472	14.8007	0	7.67564	10.4641	13.0637	29.2999	8.39692	31.3877	24.5185	3.29084	17.3909	29.5855	71.8346	22.367	35.9687	5.96253	17.6176	4.17038	4.96646	0	18.1395	17.2154	0	0	90.2198	88.6438	91.3128	56.4239	58.3788	47.7655
AC009690.3	0	0	1.82124	0	2.00791	0	0	0	0	0	4.11669	0	0	0	0	0	0	0	0	0	0	0	0	0	0	3.0377	0	0	0	1.79727	0	0	0	0	0	0	0	0	0	0	0	0	0	0	1.43452	0	3.04464	0	2.19059
AC009779.3	922.186	502.726	465.638	357.37	496.005	601.088	413.638	652.431	107.948	63.6564	56.5292	48.3997	86.9583	65.7071	90.6106	83.0506	41.5878	45.6118	97.3677	94.2743	74.7859	52.1602	69.6084	63.5205	88.7128	53.6547	46.896	51.4824	60.1896	83.7342	94.729	360.877	70.2239	74.9653	17.6396	14.9321	57.4768	47.7988	43.4911	111.901	266.074	11.9454	41.0256	530.075	200.762	344.372	373.207	439.613	810.193
AC010132.3	114.422	194.609	112.666	192.862	131.481	138.361	107.017	139.897	153.968	188.432	233.425	243.681	307.921	144.063	190.357	349.954	218.418	296.661	112.513	205.144	257.379	193.387	151.106	180.136	278.069	163.972	133.495	252.512	266.221	169.455	170.234	191.602	149.265	245.507	20.9177	16.0671	11.8277	23.6288	42.1909	308.248	48.718	40.6125	0	268.105	0	64.9098	0.0248806	4.08535	162.624
AC010255.3	3	15	5	6	7	5	11	6	1	14	3	4	0	0	1	8	0	4	2	0	1	0	2	6	0	0	0	0	1	0	0	6	5	2	0	0	1	0	3	0	2	0	0	3	29	9	32	0	2
AC010319.2	3.0488	0.806599	0	0.85311	3.49332	0	0.00383427	7.64424	0	0	0	0	0	0	0.238096	0	0	1	0	0.987334	0	0	0	0	1	0	1.30375	4.12312	2	0	0	0	0	3	4	0	1	0	4	0	3.76184	0	0	0	0	0	10	17	0
AC010323.1	0	0	0	0	0	0	0	0	0	0	0	0	0	0	0	0	0	2.28883	0	0	0	0	3.99369e-07	0	0	0	0	0	0	0	0	0	0	0	0	0	0	0	0	0	0	0	0	0	0	0	0	0	0
AC010325.1	10.9948	20.878	24.8412	23.0755	26.3335	30.6131	12.7785	18.7964	4	9.97942	0	8.73463	27.462	3.44538	6.73853	11	13.1978	7	6.17671	6.3897	3.19709	0	2.09556	3.04268	9	6.39538	2.14898	2.82397	5.67379	3.01567	1.257	16.3676	0	12.8231	4	0	0	3	0	2	8	0	6.31826	33.5264	3	1.4294	19.9179	43.8585	7.05925
AC010326.2	1.6722	0	0	0	0	0	0	0	0	0	0	0	0	0	3.12587	0	0	0	0	0	0	0	0	0	0	0	0	0	0	0	0	0	0	0	0	0	0	0	0	0	0	0	0	0	11.4573	0	1.13844	0	0
AC010327.1	0	0	0	0	0	0	0	0	82.6649	66.3067	3.74299	104.665	38.889	20.2012	23.4762	91.9781	58.6641	26.7976	35.8141	19.7519	68.3258	10.9692	22.5874	34.5724	55.9336	88.3069	17.2625	48.99	29.3096	19.8405	18.2894	0	18.1222	45.2242	6.82929	13.4402	15.6341	16.3402	1.17519	20.0768	0	3.58313	98.5353	0	0	0	0	0	1.59963
AC010422.3	23.3182	8.60631	21.9116	11.7656	0	0	0.000818729	0	0.027107	0	13.5333	2.10764	9.50511	17.8582	0	15.1062	28.7157	7.91681	10.0913	2.13304	12.0219	5.78516	8.13653	0	4.45646	7.03836	26.0375	0	23.8617	3.56235	13.4143	69.894	7.78645	0	0	0	5.99862	0	6.15677	20.5517	0	2.64331	0	1.80327	0	51.739	27.8749	9.95852	12.4639
AC010422.5	0	0	0	0	0	0	0	0	0	0	0	0	0	7.86787e-05	0	0	0	0	0	0	0	0	0	0	0	0	0	0	0	0	0	0	0	0	0	0	2.57127	0	0	0	0	0	0	0	0	0	0	0	0
AC010422.6	128.895	103.013	103.85	155.262	115.962	94.6538	121.494	127.425	116.727	114.896	97.9553	152.723	69.4463	123.54	138.329	113.828	18.5438	70.6669	37.4652	103.047	72.2858	57.426	101.755	86.0411	111.018	53.9596	101.611	71.9602	102.611	58.8588	100.955	80.2681	92.4484	75.6109	18.097	47.9672	18.3423	52.0635	44.9741	109.854	15.232	18.5086	18.4235	73.826	0	75.237	0	158.051	127.938
AC010463.1	0	0	0	0	0	0	0	0	0	0	0	0	0	0	0	0	0	0	0	0	0	0	0	0	0	0	0	0	0	0	0	0	0	0	0	0	0	0	0	0	0	0	0	0	0	0	0	0	0
AC010487.3	14.9413	35.5418	12.7874	51.4706	59.783	10.7446	32.7225	76.4367	0	48.6835	54.6686	67.0391	0	23.7903	0	58.1567	5.68296	29.623	31.3224	47.4499	54.863	0.418511	13.8363	23.5775	55.7348	36.7546	28.4033	0	0	26.4526	15.249	38.5333	4.80562	28.7119	21.8968	0	2.42984	0	0	0.000323265	10.1369	1.62038e-08	0	28.1767	33.3231	25.2136	14.8123	70.768	16.876
AC010522.1	11.5298	26.431	38.3605	19.8926	28.2593	24.4513	41.5266	31.7227	36.7571	16.7864	19.7599	36.697	44.7997	27.6896	10.5621	19.1576	17.1536	12.6949	10.7362	5.99403	7.28457	13.797	13.1317	3.12817	8.14171	17.9083	9.95887	16.8409	14.5848	7.12541	13.6124	27.4463	14.9356	13.7184	10.3732	28.5212	10.5184	8.69176	8.86948	21.7649	12.9535	5	0	26.5724	44.1211	46.9303	36.8353	0	43.2588
AC010531.1	12.7503	2.70019	2.34726	0.962089	2.27783	7.95298	3.11584	5.94669	14.7453	0	1.68002	12.4412	13.6333	0	3.99363	20.8696	0	2.57843	0	3.192	0	6.5919	5.98756	0	4.12996	0	5.22461	1.12181	0	0	0	0	0	2.86242	0	0	3.78535	0	3.92788	6.52304	8.22449	0	0	0	0	0	0	25.5448	2.47512
AC010542.3	21.1994	31.3865	21.1408	26.3193	23.0016	26.5353	13.1933	22.2838	31.2284	3.07816	7.04474	3.01488	6.27699	3.14413	4.05253	2.00629	2.03356	6.03441	2	4.02529	6.2673	15.088	9.03882	1	2	10.1657	2.02921	4.02001	6.02526	4.0467	6	27.1333	13.1072	3.01416	0	0	0	0	1.01043	6	6.02884	0	4	33.1118	8.2245	16.0633	52.074	0	38.4792
AC010547.4	32.2173	74.8543	54.501	62.9721	45.1359	64.2704	42.1435	57.6283	0	20.7712	41.0701	23.7684	24.8636	0	10.5568	0	44.3167	18.8642	13.4465	5.62969	12.9893	0	3.96571	36.1289	0	17.0462	31.7077	38.2834	8.05418	0	4.5455	34.3743	18.0032	0	3.19281	0	0	18.6716	3.00456	0	30.0109	2.88589	0	0	0	135.39	0	112.866	14.6817
AC010615.4	3.50788	2.65709	2.47444	0	0	0	6.0377	3.19813	0	0	0	0	0	0	11.691	4.05497	0	2.66827	1	0	0	0	3.24171	1.37024	0	0	0	0	0	2	0	14.6273	0	0	1.23378	0	0	0	0	0	0	7.6693	4	7.67071	0	1	0	12	2.84902
AC010616.1	7	6.0125	9	9	15	7	7	10	0	1	0	4	1	0	5	3.00788	1	4	0	0	0	1	0	1	1	1	7	0	0	3	0	16	0	0	0	1	1	0	0	1	1	0	0	0	0	27	5	9	5
AC010616.2	0	6.90069	11.5029	4.20564	11.6506	0	7.3672	13.0431	1802.13	963.749	1428.02	1125.12	982.129	829.236	1032.82	1620.34	926.945	1040.07	1187.19	922.808	792.567	364.226	935.308	239.909	1385.27	870.575	809.558	987.513	1219.04	730.312	669.407	1.06506	1022.05	1572.63	357.147	886.748	231.355	352.793	496.031	1557.76	0.00917611	212.742	856.355	0	0	0	0	0	7.61365
AC010619.1	0	1.29429	2.73148	0	0	1.19174	0	0	0	0	0	0.78406	0	0	0	0	0	0	0	0	0	0	0	0	0	0	0	0	0	0	0	0	0	0	0	0	0	0	0	6.67772	0	0	0	0	0	0	0	0	0
AC010646.1	0	0	0	2.32003	0	17.7685	0	0	0	0	0	0	1.21278	0	3.14311	5.58112	0	0	0	0	0	3.74494	2.18145	6.27989	2.90591	0	0	0	0	5.70706	5.46967	0	0	0	5.13916	0.935096	3.20223	0	0	9.78021	11.9583	0	0	0	0	9.15725	1.09198	35.0769	0
AC011005.1	0	0	0	0	0	0	0	0	1.07805	0	0	0	0	0	0	0	1.04511	0	0	0	0	0	0	1.06623	0	1.01577	0	1.03452	0	0	0	0	1.06465	0	0	2.05226	0	0	0	0	0	0	0	0	1.01213	0	0	0	0
AC011043.1	41	32	211	72	67.6808	86	81.8511	196	194.922	48	151	143	188	121	32	374	259	74	50	52	141	65	76	173	187	7	41	420	33	88	65	183.936	24	31	105	48	66	57	80	364	20	42	37	207	66	81	109	212	132
AC011043.2	3	0	4	8.5	10.1596	4.5	4.57446	6	2.53906	3	0	0	3	1	2	10	1.5	3.5	0	2.5	4	0.5	1	0.5	0	2.5	1	0.5	2	2.5	0	4.03202	5.5	1	0.5	0	1.5	1.5	0.5	0	0	1	0.5	7.5	0	0	0	6	0
AC011195.2	0	0	0	0	0	0	0	0	0	0	0	0	0	0	0	0	0	0	0	0	0	0	0	0	0	0	0	0	0	0	0	0	0	0	0	0	0	0	0	0	0	0	0	0	0	0	0	0	0
AC011330.3	1.88971	2.73754	0	3.09156	8.67353	0	1.11888	0	0	0	2	0	0	0	1	0	0	0	0	2	3	0	1	0	0	0	0	0	0	0	0	1.67736	0.423066	0	0	0	0	0	1	0	0	1	0	2.56485	14.7226	0	15.5605	41	0.146711
AC011448.1	4.72724	9.96653	9.88464	5.54845	11.8833	14.8712	4.29568	16.0864	5.99916	8.56296	15.2324	10.4952	0	8.70682	7.56999	8.53307	22.1034	3.31247	12.0578	13.4298	6.25857	4.01806	9.27762	1.51699	4.45258	13.7593	16.0259	12.0883	3.41661	1.83504	15.0038	2.96014	2.93583	11.8411	3.58156	1.38472	0.631026	9.47011	1.5023	11.6412	10.7447	0	5.92888	30.4019	5.69532	0	28.756	0	1.56387
AC011452.1	0.212916	0	0	0	0	0	0	0	0	4.16149	0	0	0.000216947	0	0	0	0	0	0	0	0	0	0	0	0	0	0	0	1.59651	0	0	0	0	1.34328	0	0	0	0	0	0	0	0	7.61322	0	0	0	0	0	0
AC011455.2	7.41375	5.59385	0	0	6.05052	4.01607	6.88982	0	0	0	0	0	0	0	0	0	6.6469	0	0	0	0	0	0	3.60126	0	0	0	0	1.69044	0	0	0	0	0	0	0.82958	0	0	0	0	2.01766	0	0	0	11.6867	6.00417	0	43.6385	11.9177
AC011462.1	47.5318	10.8527	1.581	7.62496	57.2205	4.97811	11.2037	9.60696	146.682	47.9944	3.58004	1.2081	16.1243	47.1134	25.8114	59.0569	0	22.1923	18.205	4.33353	101.807	21.1383	51.4324	67.7323	88.2567	7.60515	8.24821	133.347	9.43476	0	10.4373	137.71	60.4474	21.3267	0	55.2215	34.6361	26.7468	23.6674	1.08306	0	40.6018	7.33598e-08	144.817	10.1628	113.904	8.58142	0	57.2156
AC011473.4	0	0	0	0	0	0	0	0	0	0	0	0	0	0	0	0	0	0	0	0	0	0	0	0	0	0	0	0	0	0	0	0	0	0	0	0	0	0	0	0	0	0	0	0	0	0	0	0	0
AC011479.1	0	0	0	0	0	0	0	10.4418	0	0	0	0	0	0	5.51422	0	0	0	0	0	0	0	0	0	0	0	0	0	0	0	0	0	0	0	0	0	0	0	0	0	0	0	0	0	0	0	0	0	0
AC011498.4	407.495	325.964	249.034	257.811	443.678	241.425	285.552	224.524	46.6375	84.6533	50.3823	73.5303	74.2205	34.7998	31.1223	64.5018	29.1383	52.8037	13.0586	23.8781	20.5429	27.351	50.876	72.4009	43.6898	32.0678	30.8775	24.8114	16.1178	16.93	42.4849	72.5849	42.3024	41.6847	1.6483	44.7224	20.4014	15.2461	21.6502	77.8427	86.3135	22.9059	19.0979	314.322	162.877	319.445	224.199	653.996	367.345
AC011499.1	0	0	0	0	1.62467	0.874191	1.15611	0	0	0	0.691085	3.93065	0	6	0	0	0	0	0	0.124802	0	0	0	0	0	0	0	0	0	0	0	2.1054	1	0	1	0	0	0	0	0	0	1	0	11	2	21.6336	14.2992	0	0
AC011511.1	24.3927	43.5424	45.0126	30.0907	50.4206	62.5241	30.4423	42.0468	6.59058	4.55963	19.0782	10.7569	37.1417	18.5692	21.6513	14.3992	21.4391	8.84064	14.5696	3.40901	16.1525	15.9385	7.3975	10.9961	0	13.8156	10.4833	21.1695	9.35307	13.8289	13.1367	32.8145	3.8767	17.4886	0	4.75782	5.53898	12.2313	17.8602	9.65623	0	8.89152	4.09694	29.6645	1.54423	52.1887	32.9459	4.47631	18.2825
AC011511.4	0	0	1.55019e-06	2.00628e-06	54.5463	0	6.95372	6.56527	0	16.1819	0	0	0	0	34.7695	0	1.97655	0	11.3527	1.27581	0	0	0	15.4958	0	0.263479	1.73005e-08	0	0	57.3212	19.1787	0	8.7568	0	8.63857	0	17.3877	0	0	0	1.47938e-07	0	0	0	0	43.8164	0	2.81735	0
AC011530.1	1.17212	3.69607	4.86275	9.20493	2.55322	13.3752	1.02632	1.51034	21.8244	13.2277	77.1385	86.4139	45.955	73.5166	25.8847	93.4497	8.68512	43.3032	46.7593	20.4386	83.7396	94.4073	75.8271	61.8827	52.3021	92.5406	36.6593	50.8426	32.9191	77.7319	18.3519	0.120109	64.7399	53.1451	16.6377	7.8597	13.2255	11.1339	18.0939	34.1415	19.0206	23.8814	0	35.511	0	27.7046	16.5639	0	2.03581
AC011604.2	0	0	0	0	0	0	0	0	0	0	0	0	0	0	0	0	0	0	0	0	0	0	0	0	0	0	0	0	1.0972	0	0	0	0	0	0	0	0	0	0	0	0	0	0	0	0	0	0	0	0
AC011841.1	3	0	4	8.5	10.1596	4.5	4.57446	6	2.53906	3	0	0	3	1	2	10	1.5	3.5	0	2.5	4	0.5	1	0.5	0	2.5	1	0.5	2	2.5	0	4.03202	5.5	1	0.5	0	1.5	1.5	0.5	0	0	1	0.5	7.5	0	0	0	6	0
AC012184.2	0	49.173	25.2519	25.4924	0	0	0	7.4945	112.141	58.9102	73.0787	56.4225	0	34.6778	170.224	118.037	12.905	21.07	9.21111	23.198	12.6828	21.7097	6.16667	24.8451	29.1295	52.2449	114.787	100.961	1.42049	89.8078	44.0991	8.80575	21.2634	34.3995	62.8065	8.52572	0	25.301	2.2118	201.198	50.7376	20.7909	51.117	31.8155	47.4212	42.9968	98.9446	0	54.9139
AC012254.2	72.2292	98.3098	70.8734	40.4004	70.869	55.73	73.8669	74.6855	228.58	102.383	173.107	321.088	300.806	167.551	137.506	226.984	219.639	264.748	114.924	101.611	139.92	119.884	189.238	248.354	195.693	118.082	211.249	159.473	193.275	159.536	140.312	115.845	104.017	147.563	105.1	44.8925	37.1787	25.2043	32.0023	224.228	30.4203	81.3648	39.7691	103.118	32.3192	86.4905	60.3832	176.108	81.1359
AC012309.1	4.38531	12.766	2.50101	17.8133	14.0135	14.5939	11.392	27.0155	1.74894	0.000663956	5.52549	0	0	20.0068	1.21441	0	26.6797	5.99557	0	5.85469	0	0	2.28234	16.7111	1.04107	8.58558	0	0	1.45289	1.5219	1.83893	0	0	8.79836	0	0	1.32263	0.000393849	1	0	1.2279	0	0	16.3126	20.691	0	7.17451	10.0246	18.1474
AC012476.1	0.254178	0	0	12	11	4.70922	1.28655e-06	0	6.34989	0	10.8395	0	5	0	0	9.15612	2.64782	0	0	3.55032	0	0	0	0	7.09378	5.2251	0	3.55518	5.16158	0	9	0	7.07007	6.06164	1.32459	4	3	0	0	1.5868e-05	12	0	0	21	14	0	0	50.0934	0
AC012531.3	0	0	0.832501	0	0	0	0	0	0	0	0	0	0	0	0	0	0	0	0	0	0	0	0	0	0	0	0	0	0	0	0	0	0	0	0	0	0	0	0	0	0	0	0	0	0	0	0	0	0
AC012651.1	228.431	217.731	220.7	189.08	209.66	197.27	197.119	200.12	79.2212	103.788	66.1002	90.4645	73.2828	57.1693	71.6749	104.874	100.593	41.7432	41.6489	57.2368	64.5802	50.4724	50.1758	64.6175	50.4134	54.2322	70.1793	41.8487	59.8735	29.7192	44.4334	269.479	83.6205	41.326	30.7132	43.7984	30.9124	38.5683	44.4533	49.9407	69.8003	19.7605	16.7155	236.231	142.953	127.055	149.514	181.509	203.013
AC013271.1	38.6547	63.1461	45.6061	42.8661	48.7297	50.8189	46.915	66.2649	34.6193	11.4675	32.8305	1.18497	0	8.25951	5.591	24.3143	10.0067	6.32533	8.77649	10.1197	6.67327	0	5.69171	19.2352	5.73473	15.9375	10.6408	9.94661	4.30376	5.87102	4.83148	78.3823	9.51532	8.64103	5.41653	1.38947	0	8.68019	8.91846	1.4081	22.3657	2.35339	2.95912	30.2866	35.8013	49.1594	24.0487	114.126	89.9925
AC013394.1	510.044	436.895	571.532	447.596	426.521	508.622	535.261	433.835	221.379	230.026	209.682	171.95	216.239	198.387	223.026	172.841	125.243	142.562	186.483	186.637	175.143	125.698	174.68	212.986	156.156	185.513	194.928	146.87	159.465	129.238	182.826	482.882	136.111	191.991	47.654	82.9027	39.9218	85.6096	78.4473	198.583	82.3675	42.1238	110.997	330.36	452.58	342.476	365.206	316.137	278.157
AC013470.2	38.8716	28.7672	24.4826	18.1431	40.6834	30.939	25.4812	23.7081	32.4005	17.0038	20.0493	10	14.8517	20	2	15.2175	11.034	9.03406	8	9.11936	1	1.00121	8.14371	17.4345	5	18.0277	12.5632	12.3523	4.02486	3.00866	13.1272	15.7941	10.0362	4	3	5	1.00699	0	3	6.39702	5.04083	0	0	21.5845	0	44.7291	23.5866	6.19715	25.1698
AC015688.5	0	6.3894	10.9126	15.5188	0	17.3543	0	0	0	3.2062	0	0	0	15.4903	0	53.4768	2.01288	1.71785	8.57756	8.3377	0	10.1789	4.03156	16.5641	7.44034	2.64042	0	6.00566e-08	11.2812	9.74382	1.70041	4.84038	0.0587989	12.9444	8.84177	8.86692	0.0124378	0	1.75277	40.5966	0	0	8.90125	32.5819	0	0	16.254	17.6357	0
AC015802.6	541.447	638.022	344.284	440.001	719.856	487.255	434.225	454.551	733.634	814.478	712.476	542.843	960.478	777.268	722.074	751.864	989.754	795.166	663.694	818.702	707.62	863.103	783.728	535.28	560.131	795.822	889.668	678.8	939.198	562.132	512.882	396.905	571.124	759.147	249.511	258.316	173.07	134.289	103.235	664.151	149.132	196.938	289.579	419.03	271.505	503.301	359.227	387.568	433.261
AC015813.2	204.257	98.7201	142.835	163.517	162.375	188.048	184.8	219.791	55.1947	42.9035	61.214	7.44938	114.542	65.2849	118.328	59.9661	25.0029	149.729	62.8116	89.2051	42.315	65.1313	91.448	105.018	119.211	85.2217	116.202	101.605	68.8691	101.095	121.943	103.154	86.8085	89.4168	20.9001	29.937	23.9968	66.3931	16.3627	76.1724	21.2125	43.1446	28.7945	116.285	103.809	57.6387	90.1094	53.8456	142.753
AC017083.3	100.073	126.859	64.3045	46.3855	46.7016	57.7219	85.5737	33.503	63.1977	79.5718	56.875	44.2034	90.051	102.923	76.4084	60.9945	64.9536	30.7409	43.6078	79.7851	40.7402	36.4655	72.3513	0	57.403	69.9681	23.8727	57.4912	56.1392	78.8977	60.8567	47.3722	101.875	77.8204	23.2479	66.9734	22.8637	13.2749	0	101.516	4.18929	30.5238	18.8543	44.5248	5.36239	25.5525	37.2821	106.612	59.1928
AC018512.1	0	0	0	0	0	0	0	3.52802	0	0	0	0	2.26519	0	0	0	4.42815	0	0	1.87743	0.820466	0	0	0	0	5.34911	0	5.33223	0	0	0	0	0	0	0	0	0	0	0	0	0	0	0	0	0	0	0	0	0
AC018523.2	0	8.1598	2.03904	0	0	0	0	15.1783	0	0	12.8195	0	0	0	2.1695	19.4963	0	0	0	0	0	0	2.25821	6.37099	0	2.79715	0	2.36512	0	0	0	0	0	0	11.8509	0	0	0	0	0	0	0	0	0	0	0	0	0	0
AC018554.3	5	1.23417	0	0	7.03841	0	2	2	0	0	0	6.40089	0	1	0	0	0	0	0	0	1	0	0	0	0	0	1.0439e-05	0	0	0	0	0	0	0	0	0	0	0	0	0	0	0	0	0	5	0	0	0	0
AC018630.2	0	10.4421	0	7.3558	0	0	0	13.5521	0	9.37163	0	0	0.000301532	0	9.73718	13.4934	0	0	0	0	0	0	0	0	0.114482	0	0	0	0	0	0	0	0	0	0	0	0	0	0	0	0	4.66729	0	0	0	0	0	0	7.53156
AC018709.1	0	0	0	0	0	0	0	0	0	0	0	0	0	0	0	0	0	0	0	0	0	0	0	0	0	0	0	0	0	0	0	0	0	0	0	0	0	0	0	0	0	0	0	0	0	0	0	0	0
AC018755.2	19.2573	9.31067	43.9149	0	20.5862	32.9102	9.84172	21.692	45	13.3491	20.9446	9.09761	22.3368	11.8206	11.6282	1.85986	14.1768	2.67515	6.15029	16.9482	14.6883	7.79699	18.0059	4.371	2.05563	29	23.0352	17.7322	11.8011	8.86936	8.18381	1.92155e-06	9.51187	5.64553	1	6	12.0858	4	1	25.9031	20	8	3	26.284	104.656	66.8512	129.601	0	34.7428
AC019117.3	20.8849	19.3918	21.0838	33.309	4.91811	47.5536	64.4263	40.4201	42.9649	0	32.3781	0	0	0	0.00230175	0	0	0	6.39873	24.2715	16.83	0	0	4.22138	0	0	0	0	52.9559	0	0	54.3823	0	27.0848	24.2128	0	0	0	0	51.2258	0	0	0	0	1.2142e-05	270.411	0	0	6.1753
AC020636.2	0	1	0	0	0	0	2	1	0	0	0	0	0	0	0	1	0	0	2	3	0	0.234289	0	0	3	0	0	0	2	0	0	0	0	0	0	0	0	0	0	0	0.239619	0	0	3	0	0	0	0	0
AC020909.1	0	0	0	0	1.34657	0	0	0	0	0	0	0	0	0	0	0	0	0	0	0	0	0	0	0	0	0	0	0	0	0	0	0	0	0	0	0	0	0	0	0	0	0	0	0	0	0	0	0	0
AC020915.1	39.6305	35.3207	60.3947	27.9006	32.7374	62.6404	53.3378	32.1515	64.4581	71.001	5.80138	66.3054	47.5505	38.5958	42.2299	5.75095	18.5376	54.0765	25.9363	16.3974	32.3652	5.93367	22.177	57.0488	16.0221	21.8823	22.9941	30.0692	68.4076	3.23934	34.6894	59.1576	27.5303	54.7276	5.224	29.2216	0	41.4542	0	19.9751	0	0	13.1253	62.4909	41.0279	0	132.018	22.291	63.0641
AC020915.5	130.935	31.2273	45.4424	58.1251	77.2266	56.6831	66.0307	59.1698	151.662	154.621	179.7	206.576	160.395	178.28	225.872	202.139	190.425	138.398	128.109	62.5894	225.128	144.646	82.5423	96.2383	169.588	132.786	107.119	121.323	113.301	102.696	151.644	89.3503	153.715	155.095	71.9232	41.8593	63.6669	54.2358	88.3767	258.259	71.2005	61.1118	13.6852	223.612	88.4373	140.034	112.43	251.633	82.6822
AC020922.1	0	0	0	0	1.04427	0	0	0	0	0	0	0	0	0	0	0	0	0	0	0	0	0	0	0	0	0	0	0	0	0	0	0	0	0	0	0	0	0	0	0	0	0	0	0	0	0	0	0	0
AC021072.1	13.6282	13.5083	16.6725	13.2934	15.1254	10.8045	12.3774	25.9093	8.76092	1.01029	7.3734	10.5544	7.65919	6.83791	2	1.02381	1.18791	3.01052	2.41711	0	0	3.05871	0	2.55309	1.21659	1.00138	3.86525	0	1.03625	0	3.00085	8.4896	1.2303	5.69876	1	1.05554	0	0	3	1.28138	14.8608	0	0	14.7561	5.99834	4.21488	15.1442	2.00058	9.15078
AC021097.2	2.15503	0	2	0	0	2.0857	0	4.23189	0	0	0	0	0	0	1.02013	0	0	0	0	0	1.01763	0	1	0	0	0	0	0	6	0	0	4	0	0	0	1	0	0	2	0	4	0	0	6	0	9	9	0	3
AC022167.5	20.5145	19.8723	12.9587	1.20758	10.9035	16.9372	14.022	19.7434	0	1.59312	3.75611	2.9329	1.01289	0	4.02334	5.97951	1.20119	4.99537	6.57028	3.64908	5.35526	4.50563	0	7.22338	1	0	17.5674	4.3187	3.06904	0	10	19.4614	0	0	4.90947	0	4	5	0	3.89256	1.24988	0	0	21.765	20.842	24.2121	3.38687	1.03584	13.9227
AC022335.1	0	0	0	0	0	0	0	0	0	0	0	0	0	0	0	0	0	0	0	0	0	2	0	0	2	0	0	0	0	0	0	0	0	0	0	0	0	0	0	0	0	0	0	0	0	0	0	0	0
AC022384.1	212.159	266.359	220.371	112.861	142.629	180.464	161.467	176.227	186.401	73.976	175.852	157.451	222.179	167.001	177.58	274.141	150.263	123.558	84.9645	131.183	145.949	53.015	149.15	103.448	176.85	126.477	58.3439	231.489	149.532	180.364	103.07	110.988	111.325	220.793	52.1319	91.5128	46.2266	77.1421	63.4532	199.9	108.189	77.3669	75.1234	323.08	131.822	237.146	131.894	216.65	158.965
AC022400.6	233.027	163.515	202.272	174.722	143.337	176.499	188.59	231.635	45.7477	71.6194	54.8636	63.3869	51.4793	68.8467	39.0025	74.4439	58.3137	30.6958	35.7413	93.7513	46.4185	29.9428	27.6348	74.8059	28.7552	40.5616	62.2982	49.4341	16.3653	32.5222	74.933	279.251	57.7712	40.0009	36.1927	2.94442	17.0359	66.1745	20.6319	45.6765	27.7611	3.12652	28.1778	391.032	133.191	116.526	213.885	360.506	230.736
AC022414.1	231.524	72.0981	114.564	71.4616	66.5033	35.947	24.5065	72.791	38.8147	14.9749	33.7916	10.0055	11.5424	6.77743	26.0314	26.8585	2.48824	14.276	0	0	11.6454	30.9471	25.1447	9.78701	19.3035	19.9561	3.38318	5.77814	8.80932	26.7332	6.26911	39.7226	5.7864	10.7267	10	0	0	35.6084	0	21.0453	22.2433	10.0455	17.1124	45.4241	32.1365	139.654	51.4831	82.8821	67.3654
AC022506.1	0	0	0	0	0	0	0	0	0	0	0	0	0	0	0	0	0	0	0	0	0	0	0	0	0	0	0	0	0	0	0	0	0	0	0	0	0	4.74812	0	0	0	0	0	0	0	0	0.452094	0	0
AC022826.2	52.2292	20.325	49.9706	11.5657	47.7322	24.891	5.2605	20.608	70.6583	21.1656	14.6134	17.9326	3.65529	27.2665	33.6219	58.9639	11.4653	35.933	8.83132	12.1034	35.8801	30.3176	28.5171	51.0244	20.9909	28.1109	25.6518	41.132	30.1614	30.9147	29.627	16.565	0	26.4817	30.3721	12.9023	19.6668	5.79498	7.41278	68.7243	5.05758	0	1.7527	69.253	69.4251	24.0685	75.8659	0	20.5414
AC023055.1	43.3146	31.1285	39.7877	28.7476	31.3527	44.6756	56.7806	55.4755	47.4118	54.4243	33.339	78.1868	75.6637	104.434	39.2319	161.629	12.3162	46.2998	31.3083	36.4293	39.4644	44.8022	72.5427	30.6143	79.2397	37.7686	79.6304	53.9544	29.7838	64.4564	81.0906	70.6796	53.9698	59.0673	16.3929	56.3959	17.5141	2.74135	10.3562	28.9455	49.3329	27.386	6.61979	62.4454	18.2085	107.285	135.081	65.2752	37.462
AC023491.2	0	0	0	0	0	1.95113	0	0	0	0	0	0	0	2.01445	1.51836	0	0	0	2.13047	0	0	0	0	0	0	6.67134	0	0	0	0	0	0	0	0	0	0	0	0	0	0	0	0	0	0	0	0	0	0	0
AC023509.3	154.841	126.463	128.77	96.2469	152.719	97.9676	88.333	98.4479	21.6873	7.00272	30.5396	21.0444	43.1606	1.02682	51.8759	88.0113	20.0439	52.0848	4.00163	58.8569	9.65198	36.7474	46.4008	4	5.41184	83.1582	8.76098	13.4329	2.03399	4.18964	23.949	151.93	20.6268	27.9453	23.5337	1.00084	29.1992	18.3466	29.5238	36.9342	35.1739	1.00094	14.2408	147.741	149.062	117.965	181.616	44.1263	119.852
AC024592.3	15.9109	4.79404	14.9193	0	7.06352	12.8932	10.3284	3.06359	41.8096	37.439	0	43.5417	64.9231	0	56.3068	3.17832	0	14.9412	6.89275	1.12207	0	18.6864	5.6844	0	32.2987	36.3154	38.9712	22.6347	5.98073	12.9789	33.8201	1.33155	0	35.8885	0.429877	10.493	1.55777	23.4768	0	37.639	0	6.15994	1.11095	14.0366	16.8089	0	0	0	5.7035
AC025165.3	0	9.47718	7.1144	8.54054	5.65812	0	9.62995	0	8.6505	31.3861	29.7321	7.65069	24.6375	6.07795	14.3188	13.8884	6.67144	0	17.1976	5.5603	0.000484593	2.27359	9.95261	22.8595	26.4496	5.61292	10.871	16.9645	36.6402	0	14.8301	0	0	38.9393	4.73054	7.34511	7.86647	0	4.75786	0	6.06732	2.58216	0	1.13626	15.5144	0	0	93.7817	3.3926
AC025263.2	0	0	0	0	0	0	0	0	0	0	0	0	0	0	0	0	0	0	0	0	3.09558	0	0	0	0	0	0	0	0	0	6.37805	0	0	0	0	0	0	0	1.59911	0	0	0	0	5.41909	0	0	0	0	0
AC025283.2	0	0	3.31365	27.8401	0	0	0	0	15.1889	0	0	0	0	0	0	0	47.0941	0	0	20.4959	0	0	2.10629	26.746	0	3.685e-07	0	0	19.7463	0	0	0	0	0.052797	0	2.7147	0	1.91504	0	0	0	0	0	23.085	0	0	8.72723	0	0
AC025283.3	0	0	0	5.06277	5.26801	2.72386	12.2457	20.508	16.575	0	8.23397	0	0	0	0	22.068	7.26439	2.55183	1.85742	7.56088	8.74028	4.69258	7.45997	17.2396	1.66097	5.63628	8.93931	5	0	0	0	0	0	13.6581	0.947444	13.5407	0	0	0	0	0	0	0	14.8911	41.8968	0	0.816964	0	10.7366
AC025287.4	31	34	33	20	52	25	18	26	20	7	12	16	17	10	7	17	27	5	27	5	12	12	10	13	6	4	8	18	0	8	5	22	29	8	2	7	2	0	2	11	15	2	15	27	34	49	23	49	33
AC025594.2	42	53	32	12	47	43	23	38	11	4	12	12	16	12	12	34	29	3	7	14	12	9	22	16	16	15	2	13	12	10	4	41	16	7	1	4	6	8	2	6	13	2	0	43	54	7	60	32	32
AC026316.5	107.674	109.224	102.999	102.2	109.794	83.86	65.7422	83.5521	37.0936	42.8403	36.2722	17.6129	26.6367	17.4265	32.0728	46.9208	41.0827	32.4449	25.5932	31.9825	28.4139	14.7251	25.5483	14.6126	19.4743	34.7031	28.2398	22.5056	33.0971	31.991	23.0123	104.487	24.7812	34.4642	17.084	9.47876	20.7261	27.2006	31.24	29.7001	22.9391	2.14286	7.21977	64.5645	131.786	72.1631	53.4457	84.3201	46.3483
AC026398.1	0	0	0	0	0	0	2.0439	11.5724	0	0	0	0	0	0	0	0	0	0	0	3.60515	0	0	0	0	0	0	0	0	5.32463	0	0	0	0	0	0	0	0	0	0	0	0	0	0	0	0	0	0	0	0
AC026461.4	0	0	0	0	0	0	0	0	0	0	0	0	0	0	0	0	0	0	0	0	0	0	0	0	0	0	0	0	0	0	0	0	0	0	0	0	0	0	0	0	0	0	0	0	0	0	0	0	0
AC026464.1	4.58381	0.153048	0	0	0	0	0	0	0	1.49632	0	2.29864	0	8.69111	0	4.16078	18.3159	0	0	0	0	0	0	0	0	0	0	0	0	0	1.17228	5.75025	1.44047	0	0	0	0	0	0.000282614	2.89129	0	0	0	4.08936	0	5	9.7911	26	0
AC026464.3	0	0	0	0	0	0	0	0	0	0	0	0	0	3.90344	0	0	0	0	0	0	0	0	0	0	0	0	0	0	0	0	0	0	0	0	0	9.00913	0	0	2.71219	0	4.5756	0	0	0	28.6141	0	0	0	0
AC026464.4	371.245	416.454	341.101	251.073	215.041	248.3	283.679	309.817	511.572	309.47	410.022	265.282	344.121	437.017	307.041	506.965	407.832	413.665	333.916	235.721	404.433	346.019	396.535	452.624	324.95	300.883	312.435	437.995	412.654	241.755	338.317	197.08	265.411	305.901	216.451	125.489	104.769	135.868	73.5807	490.053	101.851	128.168	318.601	496.329	171.324	308.697	254.241	299.359	376.646
AC026786.1	0	0	0	0	2.31499	0	0	0	0	0	0	0	0	0	0	0	0	0	0	0	0	0	0	0	0	0	0	0	0	0	0	0	0	0	0	0	0	0	0	0	0	0	0	0	0	0	0	0	0
AC026954.2	0	0	0	0	0	0	6.69764	3.54703	0	10.6922	0	0	0	0	0	0	0	0	0	0	0	0	0	0	0	0	0	0	14.2581	0	0	0	0	0	0	0	0	0	0	0	0	0	0	0	0	0	0	0	0
AC027644.4	5.07293	11.1448	15.3721	29.8706	19.0288	50.5203	12.4307	5.84095	10.5346	0	0	0	4.53236	0	0	22.2413	0	0	33.729	0	5.92052	13.1964	5.58961	0	64.3901	9.42565	11.3368	23.6162	15.365	5.93369	19.688	5.03578	6.37931	0	0	0	5.62546	0	0	4.14719	9.66813	15.4639	0	27.8906	0	8.0585	0	0	0
AC027796.3	44.8386	82.8956	74.697	23.9608	32.5706	23.8862	50.1769	70.7356	28.5092	16.5329	0	35.4529	43.1782	83.8383	51.22	32.6943	34.711	39.313	0	7.9011	27.7654	30.4636	0	94.6528	0	15.3349	25.7657	37.813	15.3135	21.5727	38.3154	40.9356	62.6804	3.5648	17.0784	85.1546	0.000402614	56.1477	0	101.57	0	13.4056	30.5868	42.3713	119.554	77.8086	0	0	62.7162
AC034102.2	0	0	0	0	0	0	0	0	0	7.15929	5.13578e-06	0	10.1818	0	0	0	0	0	0	1.18212e-07	0	0	0	0	2.2299	0	0	0	0	0	0	0	0	0	0	0	0	0	0	0	0	0	0	0	0	0	0	0	0
AC036214.3	0	7.45472	4.07583	0	0	0	5.48446	10.1177	1.77652	0	0	0	0	0	0	0	0	0	0	0	0	2.86434	0	0	0	0	0	0	0	3.6775	0	0	0	0	0	0	0	0	0	0	0	0	0	0	0	0	0	0	8.05337
AC037459.1	2.23923	23.794	0	0.00175898	24.3714	9.25967	0	0	17.5145	7.77809	0	2.13443	4.36425	0	33.6609	17.9763	40.9685	3.79238	14.2003	6.87685	7.21826	0	15.9229	9.51086	22.7434	0.552436	5.38153	0	10.3558	6.39439	14.0069	26.1681	0.682471	5.85253	0	15.6828	8.52047	23.9512	0	0	3.00929	0	25.15	56.3883	23.4398	25.4257	17.2543	34.0306	17.6452
AC040162.1	139.224	146.788	140.16	140.232	149.227	154.874	104.042	132.878	74.4849	59.1562	65.233	58.1019	95.3177	23.7849	77.2484	109.712	40.0242	36.484	51.0763	26.3308	46.3403	41.5728	65.1364	73.5431	48.5325	50.1664	47.3692	39.0494	33.3429	43.3605	63.1104	174.902	67.6985	25.4978	7.83398	6.26473	16.94	11.0262	9.64966	56.0377	59.3859	9.47209	31.8869	179.677	89.1803	108.128	121.286	243.144	124.844
AC046185.1	0	0	0	0	0	0	0	0	0	0	0	0	0	0	0	0	0	0	0.530995	0	0	0	0	0	0	0	0	0	0	0	0	0	0	0	0	0	0	0	0	0	0	0	0	0	0	0	0	0	0
AC048338.1	0	0	0	0	0	0	0	0	2.34577	0	0	0	0	0	0	0	0	0	0	0	0	0	0	0	39.4142	0	20.2437	25.5018	0	26.861	0	6.54142	8.25234e-07	6.53792e-05	41.8478	0	14.7891	0	0	0	0	1.67983e-05	0	0	0	0	0	76.4312	0
AC051649.2	142.128	104	118.291	47	142.096	128.258	66	114.136	89	138	122.355	103	68	122	133	107	110	66.1903	89	90	87	68	89	86	54	64.2086	96	115	67	56	119	166.216	84	129.26	47	48	16	30.1851	50	125	8	35	59.4966	77.6734	89	116	74	62	63
AC055811.2	54.139	33.0974	36.0299	10.1637	70.5111	29.8432	6.30776	31.1643	45.2815	17.3812	37.4234	0	15.9365	35.6959	37.2427	34.1267	8.47808	7.24874	4.00439	25.4418	12.3272	10.7518	0	0	4.09986	13.8201	5.19274	15.9726	39.2922	10.4291	14.3141	30.3435	17.7061	10.036	15.1832	3.43633	0	17.9857	6.53639	33.0049	18.9969	0	0	55.3256	0	20.8861	3.23728	4.58613	43.8064
AC058822.1	255.298	451.732	396.364	279.194	439.049	373.909	296.271	333.23	185.797	135.641	263.631	67.3789	369.252	140.623	195.183	234.599	162.635	157.426	142.977	167.292	111.248	109.218	196.376	198.373	230.271	87.6388	165.482	249.645	90.4721	298.938	228.209	269.762	98.1513	154.995	46.1256	177.275	53.4951	99.4093	128.201	164.165	74.1716	37.6364	110.154	245.678	215.962	207.889	302.02	38.3862	201.36
AC064853.2	0	0	0	0	0	0	0	0	0	0	0	0	0	0	0	0	0	0	0	0	0	0	0	0	0	0	0	0	0	0	0	0	0	0	0	0	0	0	0	0	0	0	0	0	0	0	0	0	0
AC064853.3	22.6043	21.2123	23.4817	18.0204	21.9051	12.849	27.8045	29.6346	4.22266	3.19627	2.47842	12.3674	6.23534	3	4.05859	1.13783	8.60063	15.7202	2.37232	7.17569	5.51515	8.01896	3.33199	9.86601	6.12992	7.35298	2.06447	3.05778	5.39522	4.67681	1.12528	22.4529	5.5036	3.0367	2	0	0	1.00625	6.01187	3.01367	2.53989	2.1845	1.00674	49.9552	69.4026	5.47571	30.7603	19.2631	16.2221
AC064853.4	0	0	0	0	0	0	0	0	0	0	0	0	0	0	0	0	0	0	0	0	0	0	0	0	0	0	0	0	0	0	0	0	0	0	0	0	0	0	0	0	0	0	0	0	0	0	0	0	0
AC064853.5	0	0	3	1	0	4	1	0	0	0	0	0	0	0	0	0	0	0	0	0	0	0	0	0	0	0	0	0	0	0	0	6	0	0	0	0	0	0	0	1	2.83663	0	0	31	11	14	0	0	6
AC064853.6	0	0	0	0	0	0	0	0	0	0	0	0	0	0	0	0	0	0	0	0	0	0	0	0	0	0	0	0	0	0	0	0	0	0	0	0	0	0	0	0	0	0	0	0	0	0	0	0	0
AC067968.1	45.0877	25.3839	0.184836	43.4008	23.7218	59.8502	33.8049	56.9773	105.418	90.3244	162.55	77.6184	101.452	87.4134	68.3836	124.617	51.4463	63.1361	66.8387	68.541	72.5128	52.3678	91.2021	92.9114	60.8288	66.4062	41.5657	45.361	66.7615	60.2051	64.5714	64.068	17.3243	45.2651	36.8098	40.3454	17.9876	28.4852	27.4687	135.368	30.3185	12.4767	3.17704	81.4701	0	41.1557	39.519	128.877	58.1686
AC068234.1	0	0	0	0	0	0	5.09058	0	0	0	29.7441	0	0	0	0	0	0	0	0	0	0	0	0	0	0	0	0	0	0	0.00387709	0	0	8.59913	0	3.55878	0	0	0	0	0	2.78789e-06	12.5102	0	0	0	0	0	139.256	0
AC068533.4	48.8134	49.6627	63.7019	58.5664	43.391	46.3336	80.9658	79.4075	89.6339	42.4431	59.6626	17.3399	81.259	94.676	14.856	95.0314	78.2495	38.6653	31.1922	28.4419	43.5656	31.5282	36.6182	43.8004	95.5473	21.5659	42.6519	29.964	64.7096	49.3811	92.3747	43.7171	56.479	19.647	37.4425	28.9959	21.6124	27.5371	19.9574	76.836	11.0769	12.0896	4.74563	99.0092	57.0129	83.4335	44.6569	70.2695	41.7492
AC068547.1	36.4367	6.78309	0	0	0	13.9319	0	25.346	33.0892	0	0	6.18149	17.8541	0	19.8739	0	0	18.9181	20.1515	34.7601	45.5364	24.3309	2.77197e-07	0	10.6104	1.09648e-06	14.4389	0.922643	54.834	72.6975	0	0	34.2236	0	0	0.141205	0	0	0	6.43214	0	0	0	0	0	0	0	0	0
AC068580.4	85.4376	131.504	94.4171	91.9979	47.966	119.265	45.9953	61.0719	96.9625	51.2702	75.6321	30.4674	81.3008	122.733	116.308	167.776	15.7373	36.873	25.5147	34.8326	42.4648	18.8322	36.9412	27.5504	79.2463	65.0332	49.7969	46.2301	102.11	38.3496	78.5221	118.252	64.5685	44.4991	15.1056	3.67281	14.6551	18.478	40.8094	126.709	75.6438	7.8937	45.3539	74.0535	91.7087	104.124	77.5849	101.086	102.64
AC068631.2	62.497	11.2429	53.7052	28.2924	31.1611	4.03034	34.0358	52.4996	24.8743	16.9612	0	23.7453	0	0	40.1153	33.6549	53.9422	39.0034	32.9181	38.1681	13.4336	0	46.391	22.2613	40.2081	60.7708	3.76921	0	37.7568	22.5376	49.5415	21.1886	8.68464	13.2316	0	23.9875	0.409382	6.83566	6.16879	30.674	0	0	4.17891	31.8353	106.727	33.2526	20.7451	6.3139	38.8055
AC068775.1	0	0	12.4713	2.04509	0	0	5.28778	0	0	8.31402	0	0	0	0	0	0	0	0	0	0	0	0	0	3.44671	1	0	0	0	0	0	0	0	0	0	0	0	0	0	0	0	3.13124	0	0	0	0	0	0	0	0
AC068790.8	0	5.2692	0	0	1.01569	1	4.15131	1.02833	0	0	3.05579	4.12648	1.03112	0	2.08986	0	0	1.01666	0	2.13382	1.00929	1.00587	1	0	0	6	1.005	0	1.0403	0	0	2.18008	3.12482	0	0	0	3.39184	0	0	0	0	0	0	5.32161	0	14.2545	0	0	2.12465
AC068831.7	254.782	140.095	239.253	199.539	224.461	192.065	218.48	179.714	136.483	107.184	144.741	108.795	76.7248	170.508	116.122	120.964	122.566	97.8523	45.2108	109.504	132.346	53.7455	85.9831	147.645	62.0787	93.1398	107.619	66.532	74.1204	61.9563	92.633	240.466	61.7374	65.0385	24.3455	17.4383	22.4878	52.5621	31.628	90.6232	64.3877	29.0326	17.7679	239.762	91.8011	138.568	113.225	206.93	203.181
AC068896.1	71.1713	83.8852	63.1561	78.2926	73.5806	30.449	41.5749	68.6049	77.219	83.3827	35.9627	4.32189	1.73186	15.4267	50.9767	44.2055	44.5681	26.9596	23.8292	16.6637	25.4647	8.27206	11.002	16.4415	20.8102	17.0293	28.5023	37.4499	0	33.5463	24.8153	89.3483	21.3723	10.5404	6.30371	15.1385	2.89963	2.44568	2.25144	32.9338	21.6402	3.22464	0	70.6421	68.3793	74.5243	33.0907	195.914	53.3279
AC068946.1	46.0429	15.5903	19.5209	21.8184	10.3371	39.8533	14.9754	31.309	0	6.50274	1.8989	17.5263	17.5044	0	0	15.8625	3.61116	9.03119	6.92882	7.03211	1.74272	7.34748	13.0735	5.27918	0	12.4529	11.3291	4.66195	6.98527	0	1.66793	57.8092	3.56887	5.44929	0	1.68157	1.54285	5.18016	0	11.0395	14.7557	0	0	27.0427	21.1318	47.0218	60.1297	1.95476	11.7916
AC068946.2	17.4247	34.1195	34.7553	14.3082	43.1493	45.8897	71.7428	59.95	44.7605	10.5731	13.8301	0	35.187	0	60.9033	13.0526	65.4586	0	0	15.8287	0	13.5156	0	50.0276	0	17.947	17.9462	0	0	0	38.236	128.667	0	17.3042	0	0	0	0	43.1955	13.7503	6.44433	0	0	60.2827	44.1123	96.6887	0	244.365	79.8578
AC068987.5	13	7	5	5	14	22	2	6	8	0	3	0	0	3	0	0	1	2	0	2	0	0	1	2	1	1	2	3	7	6	0	9	3	0	1	0	0	0	2	0	2	3	0	12	3	4	11	59	5
AC069257.3	0	0	0	0	0	0	0	3.5053	0	0	0	0	0	0	0	0	0	0	0	0	0	2.20063	5.66598	0	0	0	0	0	0	0	0	3.30864	0	0	0	0	0	0	0	0	0	0	0	8.48944	0	0	0	0	9.68147
AC069368.1	69.5288	45.3641	60.8111	36.7969	25.4142	23.9526	20.2869	74.4711	43.3607	20.46	0	2.52836	0.00907494	13.0179	6.02142	26.823	4.81808	8.39802	6.6814	0	13.2019	0	22.1421	17.965	3.33691	2.98896	5.13062	11.6278	3.28901	41.1298	0	25.7157	6.99099	0.154106	0	0	2.82782	0	1.09531	9.29617	4.14131	2.70216	0	116.79	15.2951	74.5793	9.31989	197.626	42.1994
AC069503.2	21.6835	16.0496	6.27265	13.8966	5.75113	14.8143	13.1449	6.45387	11.5623	0	0.582359	0	3.29744	0	2.21782	0	2.29746	2.20471	3.04292	1.18902	8.31226	2.31979	0	0	0	2.24642	0	0	1.50655	0	3.93182	6.07719	6.65362	0	0	0	0	0	0	6.40776	0	0	0	22.2602	2.13245	0	19.5742	0	1.39763
AC073082.1	26.119	14.0316	34.1012	28.1044	16.7862	20.2668	25.5134	45.2183	1.02511	2.01944	2.77306	0	11.5342	1.12924	1.67625	12.4731	14.1528	4	5.0785	3.56002	1.01647	3.13476	1.4613	3.80513	2.67658	6.5466	10.1121	2.02562	0	1.00263	3.12426	9.07271	10.6748	6.17737	0	5.33332	0	0	0	1.29117	3.38701	1	0	3.37252	36.2087	13.6062	19.3978	39.8605	25.1634
AC073111.3	0	1.91082	0	0	0	0	3.96083	0	0	0	0	14.2914	5.88269	9.70965	6.19782	6.52571	0	0	0	0	0	0	0	0	1	0	3	1.50056	1.13901	5.12039	7.14611	0	2.20837	9.35032	0	0	0	1.98716	0	0	0	0	10.1357	0	0	6.40254	0	0	0
AC073111.5	130	143	112	70	118	76.0001	81	134	47	49	59	41	92	75	75	42	58	47	45	36.0001	34	46	48	58	66	39	44	35	47	50	44	91	39	63	7	31	20	37	31	69	30	24	32	81	105	114	35	181	97
AC073283.3	0	0	3.47568	0	2.93431	10.0216	0	2.31365	0	0	0	0	1.01432	0	11.459	0	0	0	0	0	1.14377	0	0	0	0	2.95973	0	0	3.38078	0	0	0	0	0	0	0	0	0	0	0	2.06894	0	0	1.28749	0	0	0	0	0
AC073508.2	106.235	173.404	128.988	119.162	160.439	83.9628	228.945	99.9991	117.394	118.961	79.4135	70.0694	127.731	135.378	131.437	193.219	76.018	86.323	68.8272	90.0075	90.0236	60.3969	71.3615	83.2717	98.7883	83.8888	73.1749	114.506	120.065	52.3648	96.412	96.9485	88.5354	118.478	42.0981	37.2639	6.2447	46.6112	57.7967	110.414	15.3798	19.4176	61.8846	166.846	27.8708	67.6592	70.4568	196.67	138.742
AC073610.2	0	0	0	0	4.23281e-05	0	0	0	0	10.6223	0	0	0	0	4.58543	2.65638	0	2.55266	0	0	0	0.731237	0	0	0	3.45646	2.01271	0.943441	2.62674	6.89529	0	0	2.3654	3.27222	2.71401	2.3457	0	0	0	0	1.86426	3.27481	17.7036	24.04	0	0	0	0	0
AC073610.3	16.208	18.2648	19.78	2.83224	0	5.14907	22.6497	0	4.89605	0	0	0	0	0	0	0	11.7061	7.91602	6.38433	7.78414	11.4782	0	5.3062	31.2983	10.9835	2.52884	0	0	16.9525	0	16.0166	0	0	6.35989	0	13.4865	0	0	7.3349	0	8.22211	2.01113	0	37.5517	59.6605	4.25431	0	46.8416	0
AC073612.1	0	0	1.87811	0	0	0	0	0	0	1.04635	0	0	0	0	0	0	0	0	0	0	0	0	0	0	0	0	0	0	0	0	0	0	8.38799	0	0	0	1.65887	0	0	0	0	0	15.6724	0	0	0	0	0	0
AC073896.1	0	18.58	34.591	14.3912	26.9517	41.0126	25.7462	28.0042	29.2376	16.7674	15.6832	0	29.718	0	27.4327	14.2633	7.0481	26.5579	30.1092	16.7759	8.11181	9.01273	20.3375	8.94156	22.2504	0	20.9507	26.9897	25.1234	39.7779	11.0259	8.35268	22.4765	22.9662	1	24.3118	5.92349	0	0	39.3195	30.5296	8.14001	6.96496	37.3562	0	2.37034e-06	17.4448	0	10.4867
AC074143.1	41.5543	16.887	18.2797	34.8187	38.9396	37.7756	20.2358	24.9369	14.2586	5.04857	4	0	5.85341	34.57	3.47218	23.4583	17.8996	11.795	0	7.154	7.03059	16.5565	11.9919	2.81437	5.73967	6.2783	17.0734	5.42101	7.73124	13.5214	15.9449	13.8058	1.35909	1.56669	0	0	0	1	7.87683	25.1342	2.86466	0	25.4592	21.0289	3.13511	22.4326	15.8222	53.8218	42.7851
AC078864.2	6	4	10	2.04092	7	2	2.53527	2	4	9	19.4401	0	4	2	11	24	9	16	15	5	3	12	5.60383	0	5	4	5	6	1	4	1	7	2	7.79843	1	4	2	4	8	0	0	1	5	0	2.51901	0	6	0	6.12328
AC078927.1	0	0	0	0	3.96035	0	5.33873	14.3302	6.74044	18.6283	0	0	0	0	0	0	0	0	0	12.7055	7.26314	4.44805	0	0	0	0	0	8.51337	0	0	0	0	0	6.40019	2.68213	0	0	0	0	0	17.4853	8.34958	3.83557	30.3465	0	0	16.5422	0	0
AC079341.3	0	10.9111	1.00277	0	2.12438	0	0.88293	2.08545	4.30514	5.90651	0	0	4.89601	4.16644	0	0	0	0	0	0	0	0	0	0	0	1.39991	0	2.17687	12.9785	9.43609	0	4.11393	0	0	0	0	0	0	0	0	0	0	0	0	0	0	2.20436	0	0
AC079447.1	15.8725	25.2216	22.1419	16.8827	25.9674	20.8551	16.4536	15.977	10.1051	16.6677	2.65706	7.4823	10.9302	14.004	1.03051	16	5.87826	3.23186	3.6603	20.346	6.92212	2	16.6429	12.3668	10.4454	2.90052	11.7947	12.572	15.8399	8.91485	18.3427	33.6877	8.52543	11.8338	3	0	7.44818	7.74797	7	33.6904	10.0663	7.89315	6.68602	38.4787	0	11.5379	15.7646	0	7.10518
AC079594.2	0	0	0	0	0	0	0	0	0	2.92614	22.7191	0	0	0	0	0	0	12.2268	0	0	0	8.78205	0.410127	0.676442	0	12.9309	0	0	18.0515	0	0	18.5258	0	0	0	0	0	0	0	0	0	0	0	0	0	0	0	0	0
AC083800.1	0	0	0	0	0	0	0	0	0	0	0	0	0	0	0	0	0	0	0	0	0	0	0	0	0	0	0	0	0	0	0	0	0	0	0	0	0	0	0	0	1	0	0	0	0	0	0	0	0
AC083902.2	3	5	1	7	0	0	0	2	86	19	20	35	52	37	60	45	40	12	40	24	26	63	23	18	21	12	12	17	68	34	26	0	23	40	16	16	3	19	11	46	0	17	10	0	0	0	0	0	2
AC084337.2	2.93796	0	0	1.72058	2.95462	0	0	5.60287	0	0	3.49273	0	0	3.55762	0	0	0.50385	0	1.16381	2.13132	1.06877	0	0	0	5.69822	0	0	1.07477	0	0	0	0	0	0	0	1.28539	1	2.60253	5.19277	0	0	0	0	0	0	3.46469	9.00349	0	0
AC087289.3	18.883	16.6712	36.9334	15.3571	9.17114	5.53237	14.3905	17.6312	4.01732	0	0	0	0	21.525	2.51817	0	0	0	0	0	0	0	0	5.29308	0	0	6.84348	6.3905	0	0	0	15.52	0	0	0	0	1	0	0	0	12.9647	0	0	11.5049	0	0	13.0795	0	47.718
AC087498.1	0	0	0	0	0	0	0	0	0	0	0	0	0	0	0	0	0	0	0	0	0	0	0	0	0	0	0	0	0	0	0	0	0	0	0	0	0	0	0	0	0	0	0	8	0	0	0	0	6
AC087632.1	49.6371	14.546	12.7102	15.4095	29.0973	39.7726	15.4872	19.1383	0	2.7274	7.37971	3.76724	41.8064	4.00716	0	7.07582	0	34.5479	5.17415	4.82634	18.2475	3.59979	1.66209	5.64986	7.13653	7.05377	6.5341	9.77673	2.23972	1.1495	7.28831	37.6473	2.60732	0	9.76243	8.37908	0	10.3403	4.90267	3.35854	7.29606	0	0	49.3588	45.8909	21.3218	15.9443	54.7485	18.3309
AC090004.1	52.0852	10.2252	41.4929	31.5335	50.6181	40.3045	24.1249	40.6499	6.56241	2.00819	5.56739	14.3242	8.90736	5.81828	6.47594	24.1179	41.1986	11.5557	0	0	0	3.97405	0	4.77903	5.52138	6.59882	0	1.61932	1.53398	1.5144	0	45.2387	5.02814	3.1147	1.57459	0	9.86991	4	3.53421	3.31888	9.61432	0	0	6.27884	29.7471	3.32158	25.5428	0	18.4174
AC090227.1	0.39239	0	0	1.89753e-07	10.699	1.37165	10.0158	40.1875	8.88158	0	0	7.25676	0	3.44123	0	0	4.83006	14.8883	3.19483	0	1.45687	0	3.63922	7.30222	0	9.31923	0	0	0	0	9.55416	0	1.73649	0	0	0	0	0	1.80139	14.9278	0	0	5.71503	0	0	0	0	0	17.5852
AC090360.1	27.2432	29.6098	26.0284	20.891	24.402	27.7809	32.4438	28.8824	20.343	8.08679	15.2126	23.1801	23.4799	14.1058	4	15.2037	14.0563	21.1878	25.1138	21.0603	24.8528	7.13065	19.2513	9.0974	24.3364	20.3806	32.5871	17.3128	9.06676	19	13.1959	24.4283	19.0661	6.11328	7.02781	0	14.0434	0	9	37.1855	10.373	2.10316	0	26.3306	37	23	0	58.2223	21.0148
AC090517.4	332.199	303.021	234.622	209.275	289.589	248.253	173.438	219.503	124.923	148.586	182.98	125.125	220.338	144.691	117.69	180.718	142.404	108.196	83.7489	104.469	109.428	108.802	86.6187	109.798	115.697	75.7827	114.177	160.98	118.707	126.765	95.8736	266.715	152.953	121.886	19.6608	72.1005	45.8373	53.6277	46.3146	147.029	59.1248	44.9988	39.202	264.459	118.184	169.553	186.62	51.736	163.546
AC090527.2	0	0	6.32915	0	0	6.17627	19.1287	9.18302	0	0	6.67232	0	0	0	0	0	0	8.42328	11.2505	0	0	0	0	12.7976	0	0	0	0	0	0	0	0	0	0	0	0	0	0	0	0	0	0	1.85635	0	0	16.8558	0	0	0
AC091057.5	46.0566	53.2598	26.6318	34.6513	29.7914	64.2556	37.0631	51.1581	1.21137	3.91544	1.9948	8.38505	2.91427	0.751392	0	13.6407	5.07464	2.60062	4.83926	6.05694	5.13097	1.68804	5	7.49852	11.3101	10.1494	5.82728	5	12.8346	1.21651	9.45817	40.466	3.65496	14.5636	0	7.04901	2.53546	0	0	7.5481	9.19661	2	0	11.7854	15.5708	0	9.24577	0	21.5435
AC091167.2	4.23021	0	2.56224	8.25842	11.034	0	12.3783	8.19913	0	0	0	0	10.0316	0	14.5835	0	7.52874	5.4398	0	0	4.81607	2.15666	5.10413	11.1002	0	0	1.83295	2.68352	5.22206	0	1.2405	2.95141	0	0	0	0	1.81633	0	0	1.80071	6.10739	0	0	15.6513	0	0	10.4281	0	18.5458
AC091167.6	2	4	0	0	3	4.04175	5.04767	1	0	0	0	0	2.00852	0	0	0	0	0	0	1.00545	0	0	0	2	0	0	0	3	0	0	0	0	0	0	0	0	0	0	3	6	0	0	0	0	0	0	0	0	0
AC091167.7	2.59606	16.1302	12.1076	0	0	0	1.67237	10.1393	8.72933	0	5.97962	7.97023	0	0	0	13.7721	0	2.18949	0	7.25344	0	7.92713	5.69117	2.68028	0	2.84729	5.59045	0	0	5.0938	6.42933	10.5225	1.0541	6.88491	6	0	1.17008	0	0	0	0	4.682	14.5689	1.58604	2.6762	1.21775	1.0021	0	2.99118
AC091551.1	5.47786	26.8876	1.76915	5.33811	5.54551	11.2803	10.8443	9.49893	3.94982	9.09738	3.93825	0	0	9.20457	7.22059	0	5.79228	19.8659	4.04466	4.60369	8.53318	0	9.26766	6.10331	7.99896	4.58976	9.6072	12.08	7.69704	0	0	12.6509	3.8273	2.30629	0	0	0	0	0	3.17122	2.65486	4.88788	0	1.55703	15.5849	0	0	0	0
AC091959.3	585.385	559.098	420.583	290.22	385.344	350.692	370.763	384.475	495.809	527.207	437.302	527.66	650.623	481.915	509.516	557.292	445.109	392.298	320.233	400.164	495.684	306.45	490.974	416.689	469.038	392.202	372.112	475.448	431.286	380.802	528.583	331.586	282.063	439.472	181.593	149.749	151.428	184.835	103.5	421.06	113.703	158.79	47.4125	283.09	349.12	342.381	380.842	445.874	353.849
AC091980.2	4	0	0	0	0	0	0	0	0	0	0	0	0	0	0	0	0	0	0	0	4	1	0	0	0	0	0	0	0	0	0	0	0	0	0	0	0	0	0	0	0	0	0	0	0	0	0	0	0
AC092017.3	0	0	0	0	0	0	0	0	0	0	0	0	0	0	0	0	0	0	0	0	0	0	0	0	0	0	0	0	0	0	0	0	0	0	0	0	0	0	0	0	0	0	0	0	0	0	0	0	0
AC092042.3	23.0211	6.12543	14.8719	10.2424	15.8164	4.56841	1.5533	6.72829	0	0	7.93701	0	0	2.83908	3.83362	1	1.52046	0	0	3.71869	0.54706	1.16453	0.66415	0	0.954175	2.37632	0	2	0.193206	1	0	5.72466	5.33635	0	0	0	0	0	0	0	6.50461	0	0	5.15202	19.0954	0	2	0	6.12798
AC092073.1	3.26948	7.60511	5.12206	5.73461	4.45031	0	8.05621	0	30.2592	38.3638	0	16.5221	13.4198	6.29236	22.7341	24.0047	0	31.135	6.0876	0	2.90208	6.69099	3.45648	16.1781	14.072	14.1253	18.0895	29.7661	3.48383	1.73211	23.9528	0	0.982256	22.4186	33.5931	0	2.97179	8.29292	17.8994	27.629	0	10.5726	28.8859	25.3399	0	25.6715	17.6272	12.1246	12.5168
AC092111.3	0	0	2.66509	1.59395	0.471029	0	5.5783	0	0	0	0.890408	0	0	0	0	0	0	0	0	0	7	0.775023	0	0	0	0	0	0.887553	0	0	0	2.45284	4.55725	2.88835	0	0	0	0	0	0	0	0	0	0	3.85516	4.5644	0	29	0
AC092143.1	0	0	0	5.2415	0	0	0	0.681114	4.67705	2.70347	0	0	0	0	0	0	0	0	0	0	0	0	7.66575	1.23208	0	0	10.126	1.02779e-06	0	0.164612	0	2.5227	0.244802	0	0	0.441666	0	0	0	0	0	0	0	20.4152	0	8.58472	107.349	0	0
AC092329.3	36.285	67.3244	39.9846	51.0006	60.913	63.277	43.9244	62.2743	30.928	50.6643	30.4292	40.7164	3.85449	14.7799	28.6021	74.529	26.9544	25.5016	25.0389	29.8503	25.7396	20.539	20.5602	36.3965	23.4192	18.5328	13.5699	32.2096	31.7161	21.0397	30.8351	47.5693	24.4495	24.9148	19.2638	13	11.8522	2.08816	20.455	35.1721	21.5268	5	0	92.1862	36.6615	83	26.0566	89.5936	52.621
AC092442.1	0	0	0	1	0	0	0	0	0	0	0	0	0	0	0	0	0	0	0	0	0	0	0	0	0	0	0	0	0	0	0	0	0	0	0	0	0	0	0	0	0	0	0	0	0	0	0	0	0
AC092587.1	0	0	0	0	0	3.46531	0	0	0	0	0	0	2.53929	4.51084	4.31693	0	0	1.36535	1.51259	0	0	1.35726	0	0	7.23886	1.31084	1.3029	1.52993	0	2.01035	0	0	3.10449	0	1.33892	1.1142	0	0	0	0	0	0	0	0	1.20359	0	1.12114	0	1.83234
AC092647.5	6.98296	12.2287	7.84178	7.83999	5.53435	7.96352	0	13.7949	39.5554	33.0541	48.7756	17.5798	44.978	23.2884	0	37.0266	53.4431	22.6288	42.8406	41.7785	15.9114	34.2071	34.031	59.9018	68.5041	51.1656	20.0302	28.222	1.87591	31.5993	13.1694	6.93043	48.4863	49.8443	8.1359	31.9241	13.9469	75.9914	0	31.686	12.7904	0	0	2.3345	4.91872	0	50.9128	8.83638	9.44768
AC092718.3	116.681	76.4873	64.4775	79.4536	116.864	58.345	71.6197	111.023	109.263	68.2661	96.9037	42.6541	89.6551	74.7395	52.2119	82.3606	29.5031	94.4937	55.4166	57.3531	79.3826	75.2794	56.4773	55.2529	46.6358	56.4208	56.954	92.8773	103.283	93.0839	46.6431	51.2736	60.3618	121.557	31.0392	46.4035	3.74592	13.9401	4.61908	73.4533	45.3815	15.4685	32.0423	97.4538	80.7018	47.8325	60.567	73.7299	82.8679
AC092718.8	36.0587	28.7401	42.4203	28.7409	26.082	37.6738	19.0891	31.4369	5.38966	5.38855	8.90418	9.7905	9.46666	9.32497	7.54165	13.9922	23.0114	11.1967	5.65487	5.55806	12.6916	6.71375	7.89723	15.1873	13.5971	3.45663	10.1003	4.66333	8.20542	19.0322	4.52461	39.0901	6.88001	13.6574	2.41522	0	0	1.15428	1.13092	16.0307	8.40002	0	1.14489	34.1079	43.8797	45.4522	20.3917	54.6862	41.2898
AC092835.1	57	50	60	45	52	60	59	56	49	55	77	33	47	77	76	91	87	75	37	56	57	36	50	62	48	49	56	67	66	59.3626	49	77	49	45	27	16	28	41	30	89	12	17	48	58	26	44	23.0001	43	39
AC093155.3	679.237	533.93	316	334.004	591.793	414.729	453.849	467.987	81.7222	47.3326	45.5357	21.9207	37.2592	36.6844	37.5829	90.5999	13.9703	17.4028	20.1653	55.8961	51.0573	34.2805	78.9071	37.0315	45.7796	26.6786	18.1072	82.7723	61.3401	52.9818	6.99703	254.25	22.3377	55.3673	6.81728	23.2251	13.2328	5.20901	23.1565	24.2914	158.958	7.98924	0	611.112	425.903	357.592	406.224	378.188	334.91
AC093227.2	0	5.61636	0	6.07111	0	0	0	5.69588	0	6.3506	0	5.583	0	1	4	1.30646	0	0	0	0	0	0	0	0	1.39067	0	5.92598	3.93947	0	0	0	0	0	0	4	0	0	0	3.92744	0	0	2.23516	0	0	10.7271	26.9112	0	0	0.107355
AC093323.1	202.516	138.809	127.694	88.5262	177.209	152.063	134.214	156.809	119.396	128.644	112.221	114.439	167.376	114.432	94.4529	81.0998	143.935	78.042	105.574	134.125	116.238	84.3102	109.334	81.2235	96.6709	99.1522	84.7163	128.336	135.038	107.917	103.739	157.606	143.574	132.474	37.349	63.3401	26.2737	15.6527	43.1278	161.322	34.9381	27.1946	6	149.635	86.6058	73.9594	133.426	155.778	116.34
AC093423.3	0	0	0	0	0	0	0	0	0	0	0	0	0	0	0	0	0	0	0	0	0	0	0	0	0	0	0	0	0	0	0	0	0	0	0	0	0	0.949517	0	0	0	0	0	0	0	0	0	0	0
AC093525.1	0	0	0	0	1.28761	0	2.47427	0	0	0	0	10.1923	0	0	0	0	0	0	0	0	0	0	0	0	0	1.97368	0	0	0	0	0	0	0	3.5122	0	0	0	0	0	0	0	0	0	0	0	9.61137	0	0	0
AC093525.2	0	0	0	0	0	0	2.74072	0	0	0	0	0	0	0	0	0	2.44215	0	0	0	0	0	0	0	0	0	3.19175	0	0	0	0	0	0	0	0	0	0	0	0	0	0	0	0	0	0	0	0	0	0
AC093668.1	10.441	0	6.70877	2.6002	14.3277	0	0	25.6369	0	0	0	0	0	0	0	22.6216	12.7535	0	0	3.92862	0	0	6.83302	19.0797	0	1.58389	0	0	0	2.72564	0	0	0	0	0	0	1.1211	0	0	12.2508	0	0	0	0	4.5187	2.72176	28.0024	0	19.0124
AC093668.2	44.6497	37.8778	3.18926	0	60.7637	90.0939	40.9509	0	24.3928	0	0	31.7012	0	8.44551	0	47.3854	0	0	17.0071	0.00537217	29.886	0	0	0	36.3449	8.35924	6.96545	0	0	0	3.32003	187.473	0	0	13.5896	51.323	0	8.04431	0	27.9479	0	0	0	0	0	0	13.9902	0	29.8082
AC093762.1	0	0	0	2	0	0	0	0	0	0	0	0	0	0	0	0	0	0	0	0	0	0	0	0	0	0	0	0	0	0	0	0	0	0	0	0	0	0	0	0	0	0	0	2	0	0	0	0	0
AC093762.2	1.4198	0	0	0	1	0	0	1	0	0	0	0	0	0	0	0	0	0	0	0	0	0	0	0	0	0	0	0	0	0	0	0	0	0	0	0	0	0	0	0	0	0	0	0	0	0	0	0	0
AC093762.3	0	0	0	0	0	0	0	0	0	0	0	0	0	0	0	0	0	0	0	0	0	0	0	0	0	0	0	0	0	0	0	0	0	0	0	0	0	0	0	0	0	0	0	0	0	0	0	0	0
AC093827.5	193.956	205.167	194.458	160.711	188.418	198.111	227.024	212.191	86.4017	109.749	62.0314	115.346	73.2135	100.665	65.3807	136.495	95.9845	88.3892	93.1488	82.5645	88.5899	64.7072	65.4905	94.1178	101.186	92.8905	67.0962	76.4557	78.761	73.2809	75.5271	204.211	66.5997	64.5291	56.3339	35.3649	37.0413	37.6305	43.1528	51.2147	38.8283	20.3481	37.1832	197.867	147.785	140.742	176.806	119.264	150.902
AC093899.2	0	0.259148	0	0	0	2.20061	5.22006	11.1856	47.3165	14.57	19.0991	0	0	0	25.9147	37.6982	41.1031	58.0824	15.7579	55.8029	8.23604e-06	18.6808	62.876	13.2588	2.444e-05	45.193	0	0	30.8752	6.81703	7.67072	0	21.6186	14.3705	0	0	0	5.90628	22.1081	63.3693	0	27.7551	0	0	0	0	0	21.4932	0
AC096582.3	14.5143	6.10718	10.2502	5.1823	9.53546	11.7288	2.38393	12.3344	4.09593	2.27994	2.00537	0	1.04045	1.00291	5.20275	0	1.01357	2.0317	4.02099	0	2.10246	0	4.06844	2.07159	3.06624	1.02199	0	3.05716	1.01374	4.20632	1.03424	2.02791	1.03904	0	0	0	0	0	2	1.04651	1.00681	0	0	3.20276	0	6.17041	0	0	10.2511
AC096887.1	51.1445	30.6897	23.5483	40.5226	41.8926	39.3353	34.7757	40.9181	26.8041	4.33021	12.1967	0	9	25.0844	22.5824	0	3	4.94953	6.46512	3.13393	7.29218	2.33887	15.9317	20.7167	10.7932	10.6584	10.3355	6	11.1767	7.6389	7.28511	40.1361	14.9237	7	11.3582	3.29912	0	3	6.73642	8.31084	0	0	0	28.611	1.3235	31.8331	0	73.0803	8.55133
AC097637.1	6.23021	0	23.789	4.80917	0	6.53267	8.26112	6.36634	8.4962	12.7067	11.3897	3.46601	7.56307	0.0765173	10.1357	0	3.28232	16.1974	5.682	0.762692	7.95126	4.43572	0	6.34015	0.000976396	9.08935	3.45586	0	12.395	0	19.3661	60.1503	11.1809	2.02856	0	0	0	0	0	3.52698	19.022	0	0	2.42631	9.60107	7.09948	49.4641	25.4678	2.84858
AC097662.2	0	0	0	0	0	0	0	0	0	0	0	0	0	0	0	0	0	0	0	0	0	0	0	0	0	0	0	0	0	0	0	0	0	0	0	0	0	0	0	0	0	0	0	0	0	0	0	0	0
AC098484.3	24.4867	25.0238	8.81748	10.8058	17.3666	8.90475	7.381	7.75884	9.55536	0	0	10.2612	15.7544	0	29.7869	30.2993	16.6677	14.7002	6.62469	1.02454	31.1384	15.7782	5.32802	28.7559	17.0933	19.708	9.84488	26.7155	23.6802	22.5243	10.9099	7.77891	0	22.6761	10.6576	5.18561	11.4036	0	0	32.8349	6.86047	10.4288	3.08111	14.1679	0	6.75409	3.72814	0	29.6255
AC098582.1	6.82212	0	4.12353	5.93102	7.39132	3.15479	0	0	0	0	0	0	0	0	0	0	20.0084	4.36762	15.8207	0	0	0	0	0	9.7751	0	7.34427	0	0	5.57597	3.29345	0	3.42707	0	0	0	0	0	0	0	0	3.95705	0	0	0	0	0.00589767	0	13.7643
AC098650.1	431.092	348.235	389.611	323.785	377.045	403.167	417.462	348.915	114.839	105.127	101.217	102.883	103.945	77.4216	109.985	48.6717	78.0187	117.205	82.5316	111.425	66.4929	43.476	75.0959	111.86	64.463	75.7149	71.3364	137.348	77.6074	38.449	84.8256	324.882	92.756	47.1852	21.3681	38.5828	23.2919	36.7069	54.1352	93.0028	129.081	23.3479	58.7568	251.25	306.74	159.858	329.39	414.158	383.55
AC098850.3	95.223	80.3578	19.5449	14.9342	136.89	87.94	133.571	16.7292	8.00517	60.2414	0	5.39381	32.0269	31.6601	19.0401	3.55885	60.2785	8.6252	6.32216	46.2428	30.15	36.1107	34.928	4.41168	1.78525	0	0	6.71035	34.2252	4.39609	15.5862	194.506	34.2643	0	0	39.9374	0	8.38662	31.8561	20.2954	54.0756	0	0	10.4675	206.871	68.3652	215.78	190.062	19.148
AC099329.3	30.7446	27.3765	0	1.34203	13.8456	0	0	17.4098	160.716	13.5778	159.214	354.709	139.052	120.817	90.9642	328.402	115.997	24.1487	12.6676	23.1009	5.33559e-08	124.97	30.972	132.854	219.364	0.00587194	47.4705	139.79	89.2067	115.096	0	5.09853	57.1381	69.2507	157.032	117.365	91.2036	0	58.497	122.078	8.46173	122.948	0	0	48.5306	32.6179	10.3837	124.543	27.8358
AC099489.1	122.279	61.3747	158.072	62.7098	55.5757	93.9187	60.2321	53.7196	76.135	30.0044	12	58.1725	41.0063	60.0523	21.0115	79.1846	39.1961	24.0052	28.0187	34.1268	40.0125	19.0301	29.167	27.0144	51.0247	41.0986	22.0845	22.0305	51.0807	41.3286	25.03	88.2003	20.1044	40.0186	19	20.2638	28	11.0037	15.0031	31.4452	16.0012	11.0597	29	97.3434	210.082	156	296.26	80	65.1018
AC099518.3	3.7835	4.48815	4	1.29137	4.71483	7.73365	3.16967	12.3193	19.5601	4.60966	0	0	4.92403	0	2.1867	0	5.94957	1	0	0	1.09316	1.19049	1	4.29168	4.07406	0	0	2.7266	0	1.07156	0	2	0.0040169	3	0	0	2.25352	0	6.4732	0	1.20865	0	0	3.94007	29.3032	0	7	0	2.74348
AC099811.2	7.37577	12.8666	0	15.5585	0	15.905	7.45593	0	38.2224	29.7747	7.11037	3.03832	11.7832	11.1262	7.07354	0	66.8078	38.9132	0	7.41372	0.0750605	0	15.8528	23.0451	0	15.5368	0	19.5726	16.5445	0	7.56343	59.0552	0	0	0	8.14392	20.6085	0	10.6211	0	0	0	43.9814	0	29.4119	45.7064	9.01034	0	0
AC099850.2	0	0	0	0	0	0	0	0	0	0	0	0	0	0	3.29941	0	0	0	0	0	0	0	0	0	0	0	0	0	0	0	0	0	0	0	0	0	0	0	0	0	0	0	0	0	0	0	0	0	0
AC100868.1	3.16115	1.06538	6.58759	7.76	3.21213	7.50605	3.12365	8.57399	6.24111	5.15602	0	0	0	2.26875	0	1.12659	0	1.03189	0	2.14066	2.23696	1.06362	4.5326	4.0785	2.22677	0	0	5.27509	6.17809	0	0	5.51063	0	0	0	7.45313	1.05635	1.06753	0	0	0	1.06998	0	1.0727	2.16587	0	0	1.06698	6.70671
AC104109.3	2.30545	0	1.0967	1.23619	1.24474	0	0	0	0	0	1.19165	0	1.05423	2.22435	2.20439	4.8804	0	4.80689	1.12049	0	5.95051	0	1.16137	0	0	2.21644	3.25108	4.73682	2.20981	1.17047	2.18557	0	10.5632	2.42844	1.08636	0	5.51055	3.9462	0	0	0	0	0	0	0	0	0	33.8996	0
AC104151.1	2	0	0	1	0	5	4	0	0	0	0	2	0	0	1	0	0	0	0	0	0	1	0	1	0	1	0	0	0	1	0	0	0	0	6	0	0	2	3	3	0	0	0	2	0	1	0	0	0
AC104304.1	0	0	1	3	3	5	0	0	0	0	0	0	0	0	0	0	0	0	0	0	0	0	0	0	0	0	0	0	0	0	0	0	0	0	0	0	0	0	0	0	0	0	0	0	0	0	0	0	0
AC104389.4	265.204	289.959	236.535	207.684	243.464	252.337	271.233	294.77	115.339	124.913	125.666	66.6663	119.531	59.0729	117.04	110.727	84.8022	65.4427	83.4085	84.4502	76.3249	67.2637	89.6097	100.142	51.3276	63.6773	89.5656	106.703	70.7445	86.4354	101.912	289.318	92.4402	90.9217	54.9791	33.3053	29.0549	57.9235	34.4453	122.506	61.5374	19.5056	57.2079	298.797	235.304	304.019	253.243	240.247	268.156
AC104389.5	3.04162	0	0	0	0	1	1	0	13.9746	0	1.5022	0	0	7	0	0	0	0	0	0	0	0	0	0	1	0	0	0	0	1.60322	1.86015	0	0	0	0	0	3	0	0	0	0	0	0	0	29.5597	0	0	17	9.26976
AC104452.1	127.741	117.625	139.04	102.028	223.524	171.697	186.402	159.748	38.4015	65.0864	46.759	0	45.2666	42.4749	62.9023	117.766	42.3375	41.9121	52.1904	53.7161	36.0633	0	40.4199	64.1946	14.8024	16.1071	84.8501	43.8875	99.7109	12.2328	172.488	133.518	50.4187	66.9169	21.2744	10.1735	22.2579	14.7231	38.7555	34.0134	61.4506	40.7287	12.9031	303.663	104.151	15.023	47.5526	295.793	214.043
AC104472.3	57.5072	41.5368	23.3574	29.6142	28.692	45.1177	16.3896	46.1184	20.975	0	39.7704	12.1561	92.5488	0	33.9582	0	49.2734	35.1733	0	9.0181	9.83635	26.1688	25.4316	41.9025	0	35.4235	43.7988	72.8556	0	32.4373	12.207	47.225	68.541	4.84856	0	0	0	11.4333	0	30.3294	0	12.3881	14.1941	32.2204	0	11.9661	35.7586	68.2268	31.7954
AC104532.1	0	0	0	2.05709	0	3.50554	0	0	6.23152	0	4.31126	3.49364	0	0	0	2.34524	0	0	0	0	0	0	0.734943	0	0	0	0	0	4.266	0	0.472465	0	0	0	0	0	0	0	0	0	0	0	6.33543	0	0	0	0	32.8518	0
AC104581.2	0	0	0	0	0	0	4.66052	0.566916	2.40535	0	0	0.46455	0	0	0	0	0	0	0	0	0	0	0	0	0	0	0	2.45795	0	0	0	0	0	0.640573	0	0	0	0	0	0	11.3735	0	0	2.10506	0	22.4704	0	0	0
AC104662.2	14.2412	49.1047	32.9789	36.6784	17.3267	57.0718	29.6172	14.48	11.9344	0	18.2538	5.22223	6.46058	10.9741	0	13.5415	0	37.9615	32.3815	18.546	4.68997	24.7685	20.3069	27.7727	29.6769	16.9821	9.54107	0	34.5132	27.4853	21.4457	9.87152	26.4167	13.6246	0.633368	1.54809	10.1432	0.233898	11.7316	24.6768	5.17163	0	8	58.3119	0	8.40881	0	87.0322	21.2324
AC105001.2	0	5.40078	0	3.1808	0	0	0	0	31.0591	10.4275	0	0	0	0	0	0	0	0	0	0	0	0	0	0	0	0	0	0	0	13.0125	2.3083	6.09159	6.46206	0	0	0	0	8.9447	0	0	0	0	0	0	10.3647	0	7.55692	0	0
AC105052.1	0	0	42.4062	18.7357	0.647378	0	0	44.3936	0	0	0	0	0	0	0	0	38.993	0	0	7.76119	0	16.561	9.69597	0	16.6798	2.49833	0	0	0	0	0	0	0	0	13.1497	0	0	8.04431	0	0	0	8.16629	0	37.8685	32.6925	58.4658	4.41681e-08	0	3.81371e-06
AC105052.3	74.6663	0	16.6033	0	54.0082	114.87	40.4783	39.4035	74.9435	0	0	116.087	32.638	112.953	0	124.808	0	69.4494	8.88724	0.236471	0	10.9332	5.05823	0	95.19	14.2619	19.385	71.377	87.0246	31.5328	7.15232	20.8467	9.4751	12.1823	6.92342e-06	0.863802	34.6474	8.16091	0	0	0	0	12.2964	180.781	160.432	0	186.375	0	0.00970991
AC106774.10	1	0	1	0	0	1	0	0	1	0	0	0	0	0	0	0	0	0	0	0	0	0	0	0	0	0	0	0	0	0	0	0	0	0	0	0	0	0	0	0	0	0	0	0	0	9	0	0	0
AC106774.5	0	0	0	0	0	0	0	0	0	0	0	0	0	0	0	0	0	0	0	0	0	0.285714	0	0	0	0	0	0	0	0	0.333333	0.4	0	0	0	0	0	0	0.285714	0	0	0	0	0	0	0	0	0	0
AC106774.6	0	0	0.243189	0	0	0	0	0	0	0	0.428571	0	0	0	0.644003	0	0	0	0	0	0	0.285714	0	0	0	0	0.4	0	0	0	0.333333	0.4	0	0	0	0	0	0	0.285714	0	0	0	0	0	0	0	0	0	0
AC106774.7	0	0	0.243189	0	0	0	0	0	0	0	0.428571	0	0	0	0.644003	0	0	0	0	0	0	0.285714	0	0	0	0	0.4	0	0	0	0.333333	0	0	0	0	0	0	0	0.285714	0	0	0	0	0	0	0	0	0	0
AC106774.8	0	0	0	0	0	0	0	0	0	0	0	0	0	0	0	0	0	0	0	0	0	0	0	0	0	0	0	0	0	0	0	0	0	0	0	0	0	0	0	0	0	0	0	0	0	0	0	0	0
AC106774.9	0	0	0.243189	0	0	0	0	0	0	0	0.428571	0	0	0	0.644003	0	0	0	0	0	0	0.285714	0	0	0	0	0.4	0	0	0	0	0	0	0	0	0	0	0	0	0	0	0	0	0	0	0	0	0	0
AC106782.1	95.8345	111.534	113.104	116.795	107.68	128.357	99.5671	117.432	17.0834	30.9456	15.8708	15.4815	28.9577	12.4556	13.2927	32.2527	24.2188	25.3798	13.1936	19.535	16.0888	9.00153	23.2001	10.6758	46.6292	17.6176	26.9072	22.9495	29.4831	23.2563	20.941	100.423	31.6088	39.6909	5.62459	4.60302	4.49737	7.02589	4.87065	28.8708	38.6803	3.84735	6.59444	192.161	56.8137	20.9438	58.6491	36.4556	96.2672
AC106886.5	501.922	641.381	499.917	402.562	258.042	348.086	424.343	492.441	434.658	455.252	420.971	727.484	332.615	182.577	392.279	514.066	170.774	193.665	124.677	308.382	195.849	275.851	416.169	300.771	295.42	372.995	462.087	533.912	277.523	184.263	338.398	580.617	203.885	151.483	152.365	196.71	135.894	34.0694	160.935	545.762	144.553	36.2374	352.513	389.262	468.368	608.056	270.723	0.000786026	370.693
AC107871.1	144.473	130.167	137.062	125.151	129.747	100.35	155.812	136.815	22.2749	38.0137	44.4109	39.8253	27.8204	16.8214	60.0756	25.1894	61.5078	28.3107	26.0326	41.8605	41.0554	15.0374	37.8715	28.9088	32.102	42.6905	22.1726	21.626	21.5459	31.1877	26.2342	208.746	11.836	40.9642	5.48654	5.0726	13.9435	25.9177	18.2525	14.1005	44.743	5.53464	25.2078	117.852	127.428	131.31	92.3441	36.0333	119.588
AC107959.5	0	0	3.04975	0	1	9.06112	7.07449	3.65956	0	0	0	0	19.2806	3.86964	0	3	0	0	0	0	0	0	0	0	1	0	1	0	0	0	0	0	0	0	0	0	0	0	0	0	0	0	0	0	0	0	11.6043	0	0
AC108488.2	31.5923	37.7215	22.8694	20.2977	20.0816	43.333	35.8454	26.9352	117	89.3138	63.6914	94.5976	107.745	77.4671	64.4291	57.3294	46	48.8385	107.805	73.9911	58.4216	99.8783	55.871	47	48	80.5466	56.96	80.9784	70.1452	70.4612	94.5177	10.514	50.4297	73.9314	36.2493	9.25527	21	36.8327	18	49.3445	3	18	43.4982	32.5576	41.9393	60.4097	1	84.1311	27
AC108941.2	0	0	0	0	0	0	0	0	0	0	0	0	0	0	0	0	0	1	0	0	0.452342	0	0	0	0	0	0	0	0	4	0	0	0	0	0	0	1	0	0	0	0	0	0	0	0	0	0	0	0
AC109583.3	10.921	11.6139	4.8537	2.37498	17	3.36924	2.89884	0	178.307	135.967	12.6118	135.774	67.294	83.8859	141.932	156.633	86.8922	46.0868	89.6864	57.7771	85.2062	100.276	90.2281	45.9034	72.8296	92.7631	48.1592	60.6548	35.4524	45.526	78.8702	1	68.8248	79.4588	7.99291	26.1554	34.6847	54.8442	53.3932	80.0767	2	33.9887	65.9134	1.21909	3	0	3	20	7.39348
AC110275.1	0	0	0	0	0	0	0	0	0	0	0	0	0	0	0	0	0	0	0	0	0	0	0	0	0	0	0	0	0	6.34072	0	0	0	0	0	34.6581	0	0	1.18393	0	0	0	0	0	5.0596e-07	0	0	89.3971	0
AC112229.3	56.8088	65.8497	51.6869	53.8531	75.8985	81.3468	39.4617	94.8411	0	15.2185	17.6895	0	0	0	0	0.00374094	1.44456	0	5.9179	13.3816	1.18572	0	1.00547	10.6384	9.03344	3.64952	1.36367	0	0	1.42078	0.822709	0	0	4.19745e-07	0	0	0	1.56398	5.54686	0	0	0	0	111.791	2.86274	16.6221	7.43635	51.0965	90.5219
AC113554.1	13.3829	0	6.4206	0	0	1.64392	6.46216	12.0082	0	1.66889	3.15926	0	0	0	0	1.61074	0	0	3.39793	1.66105	1.52997	0	0	3.42771	0	1.6126	1.70784	0	0	1.68109	0	9.92343	0	1.60183	0	0	0	0	0	11.8503	0	0	0	15.1356	0	0	0	0	0
AC114490.2	83.9051	106.189	83.1427	109.194	75.174	161.46	129.3	124.632	102.116	97.8912	141.395	108.396	69.1886	116.962	64.6897	206.051	55.7518	131.631	49.6882	98.3319	139.768	83.0112	76.868	93.3241	172.092	126.651	66.5496	143.291	101.002	90.8928	66.4403	67.8641	78.824	63.1952	2.65474e-07	41.9092	55.1177	0	43.2088	95.7887	49.0378	46.4496	15.558	239.218	169.591	23.4541	61.2305	124.643	131.921
AC114490.3	83.7253	67.4879	98.2439	68.879	78.1828	64.5312	51.0293	71.6963	18.1215	18.0329	23.9067	14.7428	26.183	38.0343	5.87144	18.1306	4.15471	13.7893	11.908	13.9488	9.08359	12.4111	14.3837	32.4485	30.7763	0	7.42463	22.2818	31.0814	15.729	11.7487	45.3005	27.4709	3.46566	0	8.34385	0	4.80621	8.0486	18.0653	7.48798	1.67358	0	34.8641	14.7486	6.03033	25.8963	94.1193	46.5492
AC115220.1	0	0	0	0	0	0	0	0	0	0	0	0	0	0	0	0	0	0	0	0	0	0	0	0	0	0	0	0	0	0	0	0	0	0	0	0	0	0	0	0	1.00113	0	0	0	0	0	0	0	0
AC116366.3	489.082	651.738	532.407	451.222	494.906	436.14	493.581	560.188	483.954	497.532	558.788	434.167	427.381	546.614	471.58	646.712	393.617	386.286	394.293	360.202	428.952	351.668	422.248	516.631	409.909	396.538	338.23	547.584	497.619	339.537	470.357	247.861	483.803	586.048	180.949	104.408	88.0401	134.108	155.528	581.485	144.631	122.536	270.96	567.006	335.366	381.945	299.3	200.178	448.766
AC116565.1	1.00734	2	2.01486	5.00867	2.00201	1.00097	4.04099	0	3.02619	3.03746	2	4.00908	4	11.0076	5.00396	0	1.00067	17.2036	2.01372	2	6	5	3.05804	1	2.00845	1.00231	7.09991	0	3.01331	9.0102	5	2	3	3	0	1.00207	3	0	1.01285	1	2.02626	2	1.02812	10.0375	4.07247	2	4.00359	0	0
AC117457.1	0	0	0	0	0	0	0	0	0	0	0	0	0	0	0	0	0	0	0	0	0	0	0	0	0	0	0	0	0	0	0	0	0	0	0	0	0	0	0	0	0	4	0	0	0	0	0	0	0
AC118470.1	0	0	0	0	0	0	0	0	0	0	0	0	0	0	0	0	0	0	0	0	0	0	0	0	0	0	0	0	0	0	0	1.53671	0	0	0	0	0	0	0	0	0	0	0	0	0	13	0	0	0
AC118549.1	1403.65	1366.98	1032.7	941.77	1118.98	968.772	1219.22	1139.86	1378.34	1299.14	1296.71	1072.6	1361.51	1132.02	1209.51	1572.28	1004.68	1197.49	877.171	1144.38	1121	938.832	1072.43	1093.95	1369.86	1076.02	1166.86	1027.13	1288	926.292	1078.62	1000.4	977.108	996.555	476.562	419.233	351.353	307.051	393	1303.24	409.334	352.002	501.449	1114.78	878.798	976.762	794.228	954.557	977.543
AC118553.2	135.968	86.3959	132.059	138.88	85.5223	111.787	149.599	149.516	42.8915	82.5568	137.339	23.8193	16.9061	37.5376	33.4079	94.0334	81.4701	20.3292	16.8628	26.3346	58.7654	29.3622	36.5918	17.1267	65.1867	38.6181	33.7491	46.7865	47.5196	20.1614	19.9398	128.628	19.88	31.7614	19.5198	3.77135	2.95769	0.616218	17.9456	55.732	38.4085	2.1509	15.3521	59.8185	29.2512	153.11	78.9549	74.7027	122.275
AC119396.1	47.8608	38	143.558	35	31	51	45	38.849	14	5	5	14	19	13	7	20	4	16	0	11	16	3.70421	14	16.6371	6	10	7	6	3	10	5	208.961	11	9	4	5	13	2	0	16	15	0	10	49	77	109	24	52	30
AC119674.2	34.4931	72.2752	49.8942	37.2749	29.864	27.0449	42.5952	25.907	30.9141	16.9508	14.1816	8.08158	5.41258	12.2163	20.0389	24.4759	10.394	17.0768	9.19116	29.646	18.6466	25.1192	15.2801	24.7893	18.544	16.9618	13.393	19.8504	5.47466	16.2156	8.08925	48.1614	16.8557	11.881	0	15.2545	1	11.1491	8.00321	19.5235	3	4.22195	1	51.8958	12.2903	19.2102	26.1433	58.1271	52.9381
AC119676.1	0	0	0	0	0	0	0	0	0	0	0	0.68766	0	0	0	0	0	0	0	0	0	0	0	0	0	0	0	0	0	0	0	0	0	0	0	0	0	0	0	0	0	0	0	0	0	0	0	0	0
AC120057.2	0.547328	0	0	0	0	0	0	0	0	0	19.6543	0	0	0	0	0	14.5459	0	0	0	20.9637	0	0	0	0	0	29.3276	0	2.69893	0	0	23.8207	0	0	2.10545e-08	0	0	0	0	0	0	30.9782	0	21.7463	0	19.7637	0	0	0
AC120114.5	4.0125	0	0	1.30986	5.89863	0	8.33179	0	0	0	0	0	0	0	0	0	0	0	0	0	0	0	2.1059	0	0	3.07848	4.05298	0	0	0	0	0	0	0	12.2235	0	3.71254	0	0	3.41832	0	0	0	18.918	0	0	0	0	0
AC124312.1	155.33	158.304	168.726	90.1372	174.275	111.94	187.247	169.211	711.849	668.402	628.756	545.799	448.608	482.464	585.567	611.667	388.069	520.968	410.912	429.676	594.289	485.12	469.067	328.164	396.226	596.891	350.838	451.537	596.582	367.021	564.769	151.684	456.172	465.521	179.989	199.615	179.335	147.295	215.099	505.166	21.897	168.978	230.67	115.824	50.5409	120.948	42.3826	290.43	103.88
AC126283.2	296.126	424.012	473.576	490.211	513.668	426.623	801.757	874.498	194.119	204.956	174.418	113.546	319.983	150.959	287.825	328.231	83.2983	211.653	116.247	289.964	188.347	85.9592	214.508	168.229	87.3224	131.278	101.94	161.892	227.303	145.104	181.554	494.304	105.768	179.212	11.5166	122.428	36.4802	33.5005	115.253	188.878	121.83	0	1.34789	587.864	561.098	419.916	343.029	362.927	311.064
AC126755.2	835.787	662.835	691.941	551.005	638.116	467.767	556.495	657.079	445.372	248.228	370.552	277.538	460.896	338.07	336.139	279.129	349.665	299.443	210.197	251.615	238.511	237.76	264.351	308.752	190.63	318.849	227.288	331.729	259.742	263.636	221.972	621.82	369.378	101.753	57.778	160.845	58.4197	157.661	141.313	401.103	240.069	54.7126	86.958	441.436	510.583	869.61	543.971	459.787	716.206
AC129492.3	0	0	0	0	0	0	0	0	0	0	0	0	0	0	0	2.97231	5.58895	4.71626	0	0	0	0	12.4272	0	0.209751	0	0	0	0	0	0	18.3892	0.430763	4.3469	0	0	0	0	0	0	0	8.92324	3.58487	0	0	0	0	0	0
AC131097.2	14	11	10	4	17	1	3	7	2	0	5	0	0	0	0	0	0	0	0	0	0	0	0	0	0	0	0	0	0	1	0	24	8	0	0	0	0	0	0	0	0	0	4	10	0	9	6	0	0
AC131160.1	7.21096	15.8916	17.347	20.7229	28.6079	31.8774	52.2342	21.7818	18.1082	0	13.5463	20.1771	52.6972	18.9408	31.7004	39.9983	4.91822	5.50948	19.5834	0	30.0993	0	4.56817	11.959	39.0873	8.47869	31.5415	36.7774	0	0	6.35423	28.8161	0	6.30085	0	21.3283	0	0	0	0	21.1347	0	13.7256	44.1448	36.092	0	18.3397	0	13.5398
AC133551.1	0	0	0	0	1.72093	0	0	0	0	0	0	0	0	0	0	0	0	0	0	0	0	0	0	0	0	0	0	0	0	0	0	0	0	0	0	0	0	0	0	0	0	0	0	0	0	0	0	0	0
AC133555.3	37.8793	1.17346e-05	55.8289	0	55.7972	2.22679e-06	45.8077	1.33457	0	0	8.71658	9.50247	13.8464	8.44855	10.8212	19.5701	8.21882	0	11.9962	11.7502	4.76879	6.85054	14.396	8.65322	0	13.289	0	15.5915	17.3392	0	0	3.14009	0	0.000498383	5.62459	2.59002	2.70841	1.02589	0.618291	18.9986	16.5529	2.28997	3.59444	0.00173632	40.7743	14.6287	0	34.4398	44.4405
AC134669.1	67.0497	23.3868	11.2888	35.2892	3.14247	10.1438	35.5095	25.233	6.40724	6.18577	24.3045	0	0.620642	0	19.0078	13.2713	4.6801	1.52582	7.84931	8.81704	8.82471e-07	11.6743	4.70835	16.6825	4.61593	0	2.44095	6.7931	0	9.93586	3.00554	33.2625	10.6035	12.9115	0	0	0	0	2.79707	2.16221	0	2.05461	0	8.68062	20.6976	48.2955	28.0464	104.073	3.58846
AC134980.5	0	0	0	0	0	0	0	0	0	0	0	0	0	0	0	0	0	0	0	0	0	0	0	0	0	0	0	0	0	0	0	0	0	0	0	0	0	0	0	0	0	0	0	0	0	0	0	0	0
AC135050.2	7.65251	0	7.7964	10.1108	6.54703	3.1354	12.4047	8.05536	0	0	0	0	0	0	13.7348	6.10331	1.57414	0	0	0	3.50495	0	4.03621	0	2.41932	0	0.391072	0	0	1.07864	0	7.90542	0	0	0	0	13.2648	0	0	0	0	1.83542	0	9.85846	0	0	0	0	23.9805
AC135068.1	0	0	0	0	0	0	1	0	0	0	0	0	0	0	0	0	0	0	0.333333	0	0	0	0	0	0	0	0	0	0	0	0	0	0	0	0	0	0	0	0	0	0	0	0	0	0	0	0	0	4
AC135068.3	0	0	0	0	0	0	0	0	0	0	0	0	0	0	0	0	0	0	0	0	0	0	0.773243	0	0	0.754424	0	0	0	0	0	0	0	0	0	0	0	0	0	0	0	0	0	0	0	0	0	0	2.30486
AC135178.2	107.653	92.5726	65.7037	34.8103	94.7925	49.0356	51.3496	73.3826	231.925	191.724	88.9767	164.443	139.372	219.506	128.369	245.132	132.761	100.561	207.922	311.803	207.392	137.416	74.9367	185.226	115.759	180.446	99.2843	234.855	200.864	186.328	224.178	57.3698	192.741	164.928	15.9729	7.97445	34.2058	46.8114	77.239	264.47	14.0421	48.6646	0	70.2125	111.808	106.433	83.5956	0	44.2468
AC135586.2	0	0	0	0	0	0	0	0	0	0	0	7.35507	11.0774	4.73364	0	0	0	0	0	0	0	0	0	4.40167	0	1.71467	3.50053	0	0	0	0	0	0	1.49454	0	3.77162	0	0	0	0	0	0	0	0	0	0	0	0	0
AC136352.2	0	0	0	0	0	0	0	0	0	0	0	0	0	0	0	0	0	0	0	0	0	0	0	0	0	0	0	0	0	0	0	0	0	0	0	0	0	0	0	0	0	0	0	0	0	0	0	0	0
AC136352.3	0	0	2.02581	0	0	0	0	0	0	0	0	0	0	0	0	0	0	0	0	0	0	0	0	0	0	0	1	0	0	0	0	0	1.20249	0	0	0	0	0	0	0	0	0	0	0	0	0	0	0	0
AC136428.1	1.48433	0	0	1.39538	0	0	0	1.10811	0	0	0	0	0	0	0	0	0	0	0	0	0	1.67722	0	0	0	0	0	0	0	0	0	0	0	0	0	0	0	0	0	0	0	0	0	0	0	0	0	0	0
AC136612.1	0	0	0	0	0	0	5.35142	0	0	0	0	0	0	5	0	0	0	3	0	0	0	0	0	0	0	0	0	0	0.487244	0	0	0	0	0	0	0	0	0	0	0	0	0	0	0	0	0	0	0	0
AC136616.1	0	0	0	0	0	0	0	0	0	1.01764	2.71756	0	28.6036	1.03162	19.1387	0	0	0	7.25441	0	0	1.33675	3.96068	0	0	0	0	2.0467	5.09406	0	0	0	3.06877	1.03508	0	0	0	0	0	0	0	0	0	0	0	0	0	0	0
AC136616.2	11.1959	3.22947	0	11.682	4.30478	0	0	3.48619	4.10461	0	0	0	0	0	0	0	0	0	0	0	0	0	0	0	0.328696	0	0	0	0	0	0	1.08998	0	0	0	0	0	0	0	1	3.39867	0	0	0	0	0	0	0	0
AC136616.3	0	0	0	0	0	0	0	2	0	0	0	0	0	0	0	0	0	0	0	0	0	0	0	0	0	0	0	0	0	0	0	0	0	0	0	0	0	0	0	0	0	0	0	0	0	0	0	0	0
AC137834.1	0	0	0	0	0	0	0	2.50391	0	0.000495218	0.577213	0	10.5545	0	0	38.2394	14.2014	0	0	0	0	0	0	0	0	5.50587	0	13.5033	0	0	2.16053	0	0	0.810733	0	0	0	0	0	0	0	0	0	0	0	0	0	0	0
AC138647.1	0	0	0	0	0	0	0	0	0	0	0	0	0	0	0	0	0	0	0	0	0	0	0	0	0	0	0	0	0	0	0	0	0	0	0	0	0	0	0	0	0	0	0	0	0	0	0	0	0
AC138696.1	5.82365	0	0	0	0	5.34378	0	0	0	7.47276e-05	0	0	5.1755e-06	0	1.17218	0	0	10.7553	0	9.5104	0	0	5.66919	0	0	0.980905	0	0	0	0	0	4.51576	0.543605	0	0	0	0	0	0	0	0	0	0	0	0	0	0	54.8545	0
AC138811.2	0	0	0	0	0	0	0	0	0	0	0	0	3.36704	0	0	0	0	0	0	0	0	0	0	0	0	0	0	0	0	0	0	14.4015	0	0	0	0	0	0	0	0	0	0	0	0	0	0	0	0	0
AC138894.1	15.9851	16.4702	11.4451	18.2783	0	38.6375	15.7563	15.9614	0	8.1782	14.7423	5.81944	11.0132	0	0.934188	0.349802	3.90691	13.1357	15.6871	1.99672	0	13.6896	10.492	14.2689	0	10.6378	10.7637	18.5383	4.60847	0	0	5.37676	24.4642	4.26922	22.8477	9.93345	0	2.02724	0	0.0791888	11.7378	6.19955e-06	16.0818	22.2574	0	0	13.4558	5.24665	5.83827
AC138969.1	848.981	846.589	832.009	702.088	601.631	695.711	680.362	886.96	659.549	219.837	424.377	235.695	494.217	311.051	458.503	432.886	313.547	306.132	222.609	295.447	307.387	260.228	335.506	320.785	452.1	333.938	498.868	318.798	321.061	424.255	294.912	755.645	396.474	203.74	93.6632	265.326	97.5092	53.6555	190.188	411.095	252.195	123.238	234.325	918.463	358.223	824.794	641.075	1057.47	755.289
AC139491.7	6.07334	29.764	27.5092	115.692	33.3777	33.4635	243.669	135.886	4.89196	47.6572	0	2.95418	37.6496	37.7425	18.3559	13.6522	0	6.93153	3.90139	4.73392	21.4457	3.0421	33.1308	7.57701	3.24907	0	6.38538	0	23.6806	0	30.2467	128.757	0	4.34904	0	0	2.61218	0	1.2052	0	50.3095	0	1.27063	124.566	126.674	181.301	121.562	0	43.8633
AC139530.2	0	3.7214e-05	53.0163	37.3042	12.7232	1.16586	0	7.51011	11.9804	14.4165	0	32.3341	37.9446	5.80963	0	32.0412	12.6905	15.7188	10.084	19.1642	0	33.8896	21.2811	38.7072	27.8586	43.8162	0	38.7876	13.4424	15.9423	37.9028	15.279	12.1964	0	0	0	11.7045	0	12.6831	18.175	32.2998	0	0	77.9399	35.4527	0	0	0	38.7722
AC140504.1	0	0	4.4127	0	0	2.68625	0.853543	0	0	0	0	0	0	0	0	0	0	0	0	3.07503	0	0	0	1.60504	0	0	0	0	0	0	4.10481	0.000140004	0	0	2.2737	0	0	1	0	0	2.7671	0	0	1.07644e-07	0	0.383085	0	0	2.28509
AC141272.1	3.1541	4.67711	0	0	0	1.20916	0	2.53125	0	0	0	0	0	0	0	0	0	0	0	0	0	2.83844	0	0	1.81186	0	0	2.03476	0	0	0	44.4906	0	12.977	0	0	0	0	0	0	0	0	0	1.13471	0	8.3336	0	2.85726	0
AC142391.1	33.6635	0	11.1735	29.7102	43.5971	3.28114	0.0232196	112.924	0	39.9298	0	0	0	0	0	19.8777	0	46.0523	0	1.91062e-07	49.2808	19.5456	11.7622	107.061	35.0098	0	29.6759	5.82317	20.9987	89.8146	18.157	48.5427	10.1564	23.2556	0	0	0	0	3.9475e-06	0	0	0	70.8839	42.945	0	0	70.9052	2.34571e-06	0
AC145212.1	79.7247	95.4596	95.3414	191.109	105.944	147.043	45.1465	215.859	67.8462	43.0045	56.359	81.6094	82.7917	12.0754	83.4986	18.7825	63.938	70.7378	57.5971	22.4231	68.0355	28.8891	92.619	63.0657	92.9935	66.4231	36.5211	86.307	34.9024	40.0017	10.4215	106.887	50.9203	34.7484	22.4624	29.4421	56.5612	86.1081	52.0424	104.829	33.3723	29.4263	28.2085	189.366	7.44478	258.662	40.6312	170.408	107.049
AC171558.1	0	0	0	0	0	0	0	0	0	0	0	0	0	0	0	0	0	0	0	0	0	0	0	0	0	0	0	0	0	0	0	0	0	0	0	0	0	0	0	0	0	0	0	0	0	0	0	0	0
AC171558.3	0	0	0	0	0	0	0	0	0	0	0	0	0	0	0	0	0	0	0.333333	0	0	0	0	0	0	0	0	0	0	0	0	0	0	0	0	0	0	0	0	0	0	0	0	0	0	0	0	0	0
AC187653.1	0	0	0	0	0	0	0	0	0	0	0	3	0	0	0	0	0	0	0	0	0	0	0	0	0	0	0	0	0	0	0	0	0	0	0	0	0	0	0	0	0	0	0	0	0	0	0	0	0
AC213203.1	1	6	1	0	0	1	2	2	15	1	0	0	0	6	5	5	0	2	4	4	2	0	0	0	4	4	4	0	1	1	1	0	0	0	0	3	0	6	2	1	2	1	3	0	0	0	0	0	3
AC233723.1	1	6	1	1	3	2	1	3	0	1	8	0	1	7	0	6	3	0	0	3	0	0	0	0	5	0	0	0	3	0	1	0	7	2	0	0	1	0	0	0	0	0	0	0	0	0	0	0	4
AC233724.12	0	0	0	0	0	0	0	0	0	0	0	0	0	0	0	0	0	0	0	0	0	0	0	0	0	0	0	0	0	0	0	0	0	0	0	0	0	0	0	0	0	0	0	0	0	0	0	0	0
AC233724.15	0	0	0	0	0	0	0	0	0	0	2	0	0	0	0	0	0	0	0	0	0	0	0	0	1	0	0	0	0	0	0	0	0	0	0	0	0	0	0	0	0	0	0	0	0	0	0	0	0
AC233724.16	0	0	0	0	0	0	0	0	0	0	0	0	0	0	2	0	0	0	0	0	0	0	0	0	0	0	0	0	0	0	0	0	0	0	0	0	0	0	0	0	0	0	0	0	0	0	0	0	0
AC233724.17	0	0	0	0	0	0	0	0	0	0	0.428571	0	0	0	0	0	0	0	0	0	0	0.285714	0	0	0	0	0	0	0	0	0	0	0	0	0	0	0	0	0.285714	0	0	0	0	0	0	0	0	0	0
AC233724.18	0	0	0.243189	0	0	0	0	0	0	0	0.428571	0	0	0	0.644003	0	0	0	0	0	0	0	0	0	0	0	0.4	0	0	0	0.333333	0.4	0	0	0	0	0	0	0.285714	0	0	0	0	0	0	0	0	0	0
AC233724.19	0	0	0.243189	0	0	0	0	0	0	0	0.428571	0	0	0	0.644003	0	0	0	0	0	0	0.285714	0	0	0	0	0.4	0	0	0	0.333333	0.4	0	0	0	0	0	0	0.285714	0	0	0	0	0	0	0	0	0	0
AC233724.20	0	0	0	0	0	0	0	0	0	0	0.428571	0	0	0	0	0	0	0	0	0	0	0.285714	0	0	0	0	0	0	0	0	0.333333	0.4	0	0	0	0	0	0	0.285714	0	0	0	0	0	0	0	0	0	0
AC233724.6	0	0	0	0	0	0	0	0	0	0	0	0	0	0	0	0	0	0	0	0	0	0	0	0	0	0	0	0	0	0	0	0	0	0	0	0	0	0	0	0	0	0	0	3	0	0	1	0	0
AC233755.1	0	0	20.2874	2.0328	0	42.9027	29.5383	17.5189	2.38867	0	0	0	7.62644	0	0	0	0	0	0	1	0	20.7381	4	0	0	2	0	0	0	0	4	119.242	0	0	2.46771	0	0	3.99998	0	0	0	0	0	6.1892	0	31.3704	0	0	0
AC233755.2	0	0	1.0255	0	0	4.62319	0	0	0	0	0	0	0	0	0	0	0	0	0	0	0	7.35573	0	0	0	0	0	3	1	0	0	9.15298	0	0	0	0	0	0	0	0	0	0	0	0	8.72407	0	0	0	0
AC233992.2	3.05495	0	0	0	0	0	0	0	0	0	0	0	3.27856	0	0	0	1	0.5	0	0	0	0	0	0	0	0.5	0	0	0	0	0	0	0	0	0	0	0	0	0	0	0	0	0	0	0	5.5	0	0.5	0
AC235565.2	0	0	0	0	1.87597	3.60435	0	0	0	0	0	0	0	0	0	0	0	0	0	0	0	0	0	0	0	0	0	0	0	0	0	0	0	0	0	0	1	0	0	0	0	0	0	4	0	0	0	0	0
AC239799.1	263.63	334.297	94.9197	79.1743	129.819	105.087	45.8783	181.943	0	14.5048	18.3498	97.688	70.8502	80.951	93.5972	28.8392	37.1797	3.63491	11.694	95.6559	36.3909	35.2302	20.3494	16.4082	47.7799	3.31852	17.9449	11.1003	51.8741	25.441	62.3603	176.674	18.436	53.6192	18.2066	0	8.79646	34.5346	0	6.49895	104.841	10.6129	17.4291	176.224	95.1716	143.79	119.252	213.938	196.486
AC240274.1	950.663	658.073	611.004	599.824	831.459	864.483	866.775	1196.45	257.753	285.191	307.986	340.638	206.294	136.062	171.449	376.8	136.69	174.816	198.242	140.217	251.637	140.05	166.749	165.083	300.301	222.563	215.207	171.715	134.776	164.277	184.801	805.775	136.908	195.594	43.5285	88.8882	33.857	119.943	59.4999	223.545	140.824	83.0791	14.8324	677.442	592.901	407.469	561.728	745.501	655.273
AC243547.3	9.27699	5.71294	3.11606	7.42785	6.26093	5.07109	15.6734	2.0691	6.28218	2.11068	3.13211	3.04107	2.20712	0	5.5564	7.66615	0	2.12522	4.11268	3.24563	4.33721	0	2.14311	3.13149	1.07802	0	3.16552	3.59882	0	2.14528	4.06512	17.2903	0	2.05572	5.70105	0.868963	0	0	0	0	7.61609	2.15726	0	3.27118	0	0	8.07251	0	5.23095
AC243756.1	1	5.00502	0	0	0	0	2.15958	2.00345	0	0	0	0	0	0	0	0	0	2.00715	0	0	0	0	0	1	0	0	0	0	0	0	0	2.70937	2.00351	0	0	0	0	0	0	0	0	0	0	0	0	16.2387	0	0	3.00276
AC243967.1	0	0	0	0	0	0	0	0	0	0	0	0	0	0	0	0	0	0	0	0	0	0	0	0	0	0	0	0	0	0	0	0	0	0	0	0	0	0	0	0	0	0	0	0	0	0	0	0	0
AC244197.3	537.5	539.33	398.063	515.645	680.977	471.017	431.598	624.437	193.176	332.841	231.642	299.523	249.702	257.474	262.638	246.695	261.189	241.264	134.075	164.5	175.893	137.436	181.683	125.449	149.371	191.519	306.764	198.234	177.33	222.51	226.492	559.081	181.394	130.176	82.6415	56.1247	77.3441	88.5658	112.03	253.554	183.88	64.3909	133.842	827.683	446.038	549.41	630.885	644.898	562.477
AC244517.10	9.40511	2.28333	0	0	1.75422	0	0	0	5.32658	0	0	0	1.91449	0	9.47692e-07	11.1686	1.12906	0	0	0	0	1.59825	4.45214	3.45984	4.94412	1.95885	0	0	0	2.20232	0	2.43284	0	0	0	0	3.39241	3.26576	2.62267	16.2466	0	0.280275	4.15419	0	8.71795	0	1.7946	0	0
AC244517.6	37.9065	27.1495	12.7455	40.967	25.1161	7.39857	21.8982	56.5832	12.5862	23.4425	16.8237	30.8168	18.0573	12.1777	5.88761	19.4662	0	19.9027	21.565	22.6328	23.3624	10.4091	16.8947	9.26178	13.5553	7.49444	12.3351	41.7529	12.0504	15.6387	27.0776	14.0423	21.0452	15.2299	7.56025	9.23852e-06	19.4559	3.65895	10.1821	16.2841	12.8362	0	0	47.4172	36.1056	55.4039	41.6217	31.7982	18.1261
AC245033.1	0	10.1167	1.51104	5.11475	2.18024	0	0	2.10022	0	0	0	0	0	0	0	0	0	0	0	0	0	0	0	0	7.8647	0	0	0	0	2.99757	0	0	0	0	0	0	11.7545	1.27197	0	0	0	0	0	0	0	3.27714	17.9783	0	7.42257
AC245748.1	0	0.000119395	0	0	2.33582	0	0	1.61551	0	0	0	0.000351148	0	0	0	0	0	0	5.53822	7.71489	0	0	0	0	8.20164	5.37138	0	0	0	0	0	6.96283e-05	0	0.00147891	0	2.08518	9.47747	0.000535435	0	0	0	8.3187e-05	0	0	0	0	0	0	0
ACAA1	972.439	889.084	750.246	649.283	810.947	803.688	780.05	849.113	1405.15	1180.16	1215.63	1311.67	1431.75	1175.58	1608.61	1538.15	904.738	805.006	992.059	919.899	1086.43	943.164	998.299	996.714	1221.83	1037	869.53	990.854	1131.29	1038.11	1081.74	836.859	960.775	1158.53	527.497	356.288	357.787	342.157	365.008	1547.45	269.447	382.656	466.046	1143.39	742.905	809.488	698.549	689.707	953.575
ACAA2	2449	2355.55	1378.75	1195.11	2012.87	1679.19	1136.1	1354.25	4415.87	3189.12	3464.25	3241.15	3557.01	5139.48	6083.57	4634.11	1621.28	2608.45	3901.13	3584.5	3595.03	3704.05	3138.56	3424.57	3063.36	3036.9	2843.82	3963.71	3826.74	3502.85	4863	903.614	3576.33	4219.29	1505.83	805.464	1000.72	1021.96	897.803	4508.5	709.019	1222.14	1408.49	1628.91	1210.33	1220.17	1105.21	1578.17	1793.97
ACACA	1260.67	2058.1	1219.02	1349.21	1763.56	932	713.66	1697.81	791.527	614.368	421.757	798.277	501.533	678.118	543.642	741.591	654.888	473.183	453.57	619.489	650.882	443.468	243.44	646.646	436.269	582.744	90.8964	156.444	541.557	449.235	411.5	1955.57	132.443	216.509	89.2046	195.409	121.468	245.31	167.82	547.311	435.854	73.5286	314.157	1541.58	940.943	1181.58	1129.67	1687	2679.29
ACACB	22590.7	35286.3	19751.1	19219.4	30671.3	16880.8	23451.5	18911	5873.36	4300.29	5141.82	3691.19	5735.77	5164.33	5735.21	4315.85	3184.15	3651.93	3331.22	3703.74	3218.46	3596.45	3027.31	3810.56	3410.47	3518.97	4209.24	4774.87	3647.78	3412.73	4376.44	13503.2	4304.58	3500.65	1709.33	1343.09	1181.98	1469.29	1387.48	5608.8	10281.2	1276.92	2146.93	38924.6	12447.6	23804.6	12721	39315.1	27278.8
ACAD10	666.469	454.041	470.348	430.95	445.446	459.364	372.791	547.658	659.004	646.752	622.159	598	812.124	668.041	661.561	905.426	591	533.001	523	606.12	697.291	509.479	572.27	607.263	840.31	631.061	555.012	798.274	616.515	557.011	634.849	536.805	613.024	671.582	245	271.358	218	170	227.292	692.227	179.495	182.045	395.105	621.715	288.311	409.6	306	357.484	539.293
ACAD11	966.992	651.106	753.4	563.96	668.162	768.067	557.838	709.616	564.972	456.215	482.19	592.17	429.374	398.376	543.709	694.167	335.95	362.587	310.286	450.438	431.427	360.339	481.902	510.797	604.018	508.812	302.918	419.489	499.404	348.469	306.108	599.016	377.369	435.094	131.756	135	190.653	166.3	229.734	486.887	214.037	101.689	106.518	828.244	312.662	399.49	397.217	862.265	684.685
ACAD8	334.464	295.571	256.812	241.804	330.272	277.041	252.815	319.438	545	501.384	482.114	444.715	577.388	650.006	511.424	634.154	463.06	410.059	423.06	418.224	455.037	314.052	481.019	476.046	620	486.04	435.904	516.592	506.023	311.813	544.231	272.109	414.34	474.566	211	185.03	152	225	196.008	586	128.252	142	251.448	366.824	220.509	287.792	309.339	277.023	322.598
ACAD9	1072.41	908.12	806.558	726.998	722.411	877.593	588.706	793.123	845.998	713.145	687.004	802.806	1046.09	1019.24	787.717	971.968	682.678	601.375	646	749.001	604.608	770	631.001	860.984	740	539.906	599.075	704.009	853.851	742	849.042	745.386	885.264	780.046	299	287	190.018	222.485	219	892.984	346.19	240	369.006	1170.45	584.821	779.415	764.365	890	1105.33
ACADL	745.459	652	538	442	671	554	480	581.711	23.9999	44	14	7.64084	21	30	43	34	25	38	33	39	16	31	41	24	49	21	17	29	16	14	37	215	26	34	14	4	7	9	16	24	167	15	13	469	162	232	143	410	519
ACADM	896.044	739.099	654.223	516.131	745	644.402	573	598.048	2928	3455	2324	3799.03	3668.31	3166	3339.34	4436.89	3030	2488	3370	4238	3168	3621.55	3608	3304	3300	4153	2194	3740	3819.02	2964	3957	402	2423.01	3142	902	998	759	839.999	862	3696	193	1214	1069	470	248	336	300	380	574
ACADS	547	502	287	278	410	413	240	349	914	655	679	821	699	1047	923	846	567	631	567	551	638	536	587	476	748	606	632	760	601	600	664	205	669	680	307	236	196	296	224	777	185	296	384	466	190	273	152	522	444
ACADSB	1370.85	1148.26	956.003	952.315	1280.94	1005.54	1078.55	1196.12	2384.45	2611.5	2688	2398.52	2757.87	2445.36	2133.82	3037.57	1803.28	2295.88	1832.26	2342.99	2026.93	1950.54	2090.71	2155.76	2824.72	2134.72	1778.45	2287.06	2505.31	2001.88	2654.57	871.391	2085.56	2676.03	694.08	527.853	587.698	687.493	795.665	3065.68	347.662	560.498	954.637	921.845	771.931	742.233	808.338	1121.89	1000.21
ACADVL	4306	3357	2642	2289	2997	3213	1780	2501	10485	8455	10045	11335	9678	12394	14437	11560	5865	7384	8746	8366	8311.94	8088	6756	8340.01	8420	10506	7329	9899	9671.99	8060.99	11793	2363	9635.99	8470	3929	2666	2641	3102	2784.99	10973	1162	3440	4775	4207	2559	3208	3010	4512	3821
ACAN	4.15966	18.1244	13.1448	19.3183	17.4224	20.5853	9.07647	9.34909	0	16	9.2276	7	8.01713	0	6.06232	59.261	17.0031	17.0146	21	17.5409	2	0	13	17.0018	20.0019	5.17612	4	40	3.01944	12.2955	0	27.0649	25.0082	23.1138	1	81.0625	0	19.0055	18	23	7.00768	0	3	17.1919	41	24	17	3.02049	18.4142
ACAP1	401.59	421.1	430.994	312.403	436.96	374.932	381.428	390.274	156.081	91.8502	90.7873	123.497	164.071	94.0464	86.9592	110.007	82.0082	84.0485	60.5327	80.7277	73.3265	79.14	81.795	110.898	65.6314	51.8987	72.4108	99.3358	79.1422	87.5494	136.221	592.745	114.544	61.8748	34.8911	61.5114	39.2804	60.2272	40.1916	169.326	123.781	24.1252	41.0408	529.435	217.014	519.068	270.081	528.983	409.74
ACAP2	2245.45	1797.06	1768.44	1777.31	1635.15	1766.8	1750.91	1905.96	938.452	844.588	1096.91	757.47	1088.46	680.362	888.435	954.592	623.352	718.38	590.717	748.841	770.156	592.368	749.539	744.058	791.889	692.711	684.926	840.342	707.219	674.038	667.166	1972.2	609.118	732.817	242	344.666	193.308	237.81	264.428	835.664	448.331	228.299	348.982	1343	1483.19	1649.92	1400.29	1635.32	1322.94
ACAP3	656.612	575.354	604.814	585.075	458.008	475.104	482	611.904	553.011	433.013	564.236	537	597.053	557	590.021	643	462.029	453.017	405.08	341.048	394.17	330.036	323.011	353.338	364	388.075	481.013	495	488	433.027	473	664.725	458	368.192	229.088	207	143	135	176	569.053	297.057	93	323	975.522	673.042	752	587.999	660	560.224
ACAT1	1352.07	1097.71	891.188	787.026	1047.16	869.738	789.021	843.347	3794.67	3689.65	3913.2	3351.6	4413.58	4568.18	3327.13	4305.85	3607.23	3892.89	3405.41	3426.91	3430.42	2933.93	3280.27	3587.45	3574.24	3553.81	3497.07	4194.23	3880.73	3110.07	4055.92	575.135	3012.09	3531.5	1300.82	1041.25	833.656	1171.15	878.141	4125.6	273.716	1273.16	1691.56	890.717	534.245	757.919	620.362	1030.11	926.048
ACAT2	121.65	112.273	97.0499	74.1963	113.483	108.976	114.753	124.383	82.5593	70.0731	59.842	44.7717	64.6862	68.6365	60.248	109.876	66.0231	34.2065	28.2152	45.2968	30.5476	47.3749	43.9368	82.5569	54.6342	28.212	61.5284	41.9033	59.5505	38.3805	24.0077	90.6958	78.4934	50.6423	8.94412	29.5443	8	26.1989	6	66.7131	49.2529	15.1427	44.8799	118.102	133.539	52	155.42	83.4857	126.04
ACBD3	737.999	887	680	593	618	769	623	733	571	725	715	733	753	639	819	1096	590	622	561	696	757	621	633	606	812	635	473	708	696	582	587	573	540	748	182	222	219	257	287	723	156	207	275	599	481	600	579	800	547
ACBD4	273.445	203.614	189.561	183.927	243.582	236.301	157.822	195.977	92.6949	98.4272	138	85.045	109.891	90.4673	79.4592	114.052	101	53.1596	44	92.1025	77	73.9999	77.0587	91.0395	68.0064	65.3073	69.4775	115.598	67.0001	56.0001	75.3133	163.73	90.0537	68.6609	46.8014	47.0208	29	29	29	97.2411	77.1942	12	47.0001	251.289	81.0507	177	115.053	357.592	275.275
ACBD5	671.585	636.847	432.342	456.782	468.586	430.446	414.576	443.594	1781.68	1764.88	1603.03	1395.94	1670.13	1817.28	1623.11	2025.09	1212.19	1590.79	1495.42	1775.39	1584.77	1186.92	1466.35	1407.69	1527.43	1623.5	1333.48	1469.32	2055.82	1427.24	1845.56	312.534	1476.5	1745.7	496.49	409.271	360	499	445.623	1603.34	117.177	413.554	692.001	389.808	210.082	328.431	212.021	268.603	362.518
ACBD6	375.997	330.581	311.16	297.084	310.172	290.513	287.48	358.371	227.887	197.851	238.671	210.635	217.804	256.413	214.567	233.967	212.955	194.848	167.101	186.895	170.417	133.604	148.675	230.779	184.134	178.829	196.593	207.032	181.917	131.769	160.484	294.286	159.153	207.708	43.7678	112.399	59.4656	95.7195	58	200.16	124.997	59	74.0037	321.927	202.05	351.971	261.11	309.107	265.4
ACBD7	100.379	104.578	98.6339	63.7816	75.9666	78.0929	121.47	94.0255	41.7314	48.3821	17.6979	46.9286	73.128	41.1726	37.0312	32.5857	42.5461	28.893	43.486	30.5956	32.4078	5.83053	22.5335	25.8811	34.8164	42.8338	40.8398	15.9585	15.8559	18.857	41.5874	99.9159	27.1538	44.6641	6.97123	19.1378	11.6492	1.94684	7.51158	39.537	26.2428	1.86536	4.10719	110.001	85.6909	8.58495	43.1914	31.3963	69.1047
ACCS	624	408	290	248	466.001	379	370	601	75	89	120	56	86	86	112	105	92	54.0001	58	82	77.0001	40.0001	108	68.0001	107	64	52	126	90	67	96	397	96	83	19	74	23	25	32	130	132	17	46	379	181	247	249	318	404
ACCSL	0	0	0	0	0	1	1	0	0	0	1	0	0	0	0	0	0	3	0	0	0	0	2	0	0	0	0	0	3	0	0	0	0	0	0	0	0	0	0	0	0	0	0	0	0	0	0	0	0
ACD	115	50	98.0001	80	75	97	79	79	112	44	86	61	82	52	66	99	66	61	54	42.9999	51	56.0001	53	67	71	65.0001	54.9999	97.9999	64	74	116	109	86.9999	68	28	26	13	11	22	102	29	14	56	149	128	93	38	116	95.9999
ACE	723.008	389.197	304.418	328.509	321.155	399.791	192.125	400.572	460.736	482.971	513.505	495.05	803.634	460.248	518.347	538	645.064	232.571	304.801	462.269	339.278	321.023	491.255	352.203	557.661	330.395	344.57	495.088	497.272	559.708	568.654	539.723	485.163	691.545	171	113	138.693	248.128	256.042	1088.69	130.953	89.9999	237.232	640.625	157.141	359.872	317.041	455.331	206.775
ACE2	93	63	89	81	72	64	52	75	407	460	376	644	304	278	463	1369	697	296	220	384	452	473	346	451	628	640	196	288	394	231	350	30	376	237	128	210	217	140	329	409	22	95	187	74	28	16	33	186	91
ACER1	4.30655	6.37937	3.66456	0	7.93803	6.70608	3.12397	1.01875	0	2.22553	2.51567	0	0	0	0	0	8.03808	2.06127	0	1.00774	2.35211	0	0	0	0	0	0	4.0003	1	0	0	4.59172	0	0	0	0	1.02682	0	0	1.07007	2.33448	0	0	0	1.04582	0	0	0	3.04696
ACER2	282	313	244	184	241	244	187.97	155	88	58	69	53	115	55	57	108	44	51	45	53	36	39	73	88	91	77	70	65	53	51	40	195	82	78	21	16	32	20	21	112	76	16	10	317	172	158	162	323	135
ACER3	794.953	877.631	569.542	614.215	726.873	577.031	525.807	664.634	246.226	192.909	244.124	194.383	187.377	130.673	204.795	246.587	149.657	179.933	168.07	263.071	218.433	171.622	197.92	188.62	220.207	155.597	156.253	205.042	216.159	171.426	173.435	471.337	157.207	188.785	43.0779	45.1259	47.5399	24.6196	47.7676	153.636	217.497	33.159	75.0762	663.912	471.517	520.342	339.804	415.783	608.356
ACHE	9	23	14	8.99999	7	12	10	14	10	42	19	9	29	7	13	15	13	9	6	11	3	9	18	15	27	10	13	12	11	16	7	22.9999	12	3	5	9	11	8	6	27	2	1	0	7	15	24	9	0	0
ACIN1	3173	2905.55	2528.88	2267.29	2616.43	2419.52	2343.83	2913.11	2086.32	2025.98	1926.6	1866.25	2292.97	2108.83	2022.3	2659.73	1665.01	1760.58	1422.57	1707.59	1733.05	1487.97	1664.68	1938.75	1862.44	1693.13	1586.27	1966.24	2001.03	1496.69	1866.57	2721.46	1675.37	1984.34	720.257	783.928	545	775	726.618	2074.47	994.113	582	893.468	3736.53	1958.03	3096.12	1955	3108.62	2413.44
ACKR1	169	201	153	186	113	331	129	242	29	23	50	9	37	14	36	50	26	19	12	34	8	23	26	42	9	16	33	35	35	39	40	420	22	5	9	18	9	11	23	21	45	3	25	242	94	266	314	197	105
ACKR2	86.6771	90.3179	78.2394	73.2445	139.923	94.3462	128.544	152.421	76.3727	14.0593	26.18	32.2293	40.7304	13.5208	30.1096	13.9423	34.9999	16.1995	13.6538	26.3683	16.3797	16.2226	28.3305	28.1131	9.27258	32.7737	19.1788	16.2985	10.8902	17.1749	21.4378	192.578	12.093	21.9827	8	6.07516	10.2014	7.02192	3	49.9979	53.4536	3	7.12792	164.758	38.2366	299.274	76.7825	104.372	89.7262
ACKR3	896	624	481	502	610	557	238	529	288	264	368	237	378	246	254	433	309	300	206	222	284	118	254	281	357	327	164	261	196	218	164	462	152	179	69	194	87	111	76	274	162	85	79	545	574	462	677	349	455
ACKR4	101.233	101.097	56.8813	67.6174	97.1756	87	56	95.1745	33	27	34.903	15	19	35	45	10	11	28	12.2932	34.2285	30.031	45	37.0893	61.3705	62.6013	53.9064	19.9005	15.1068	39	21.57	24.69	41.0201	16.9261	15	17	26	4.88442	13.3245	14.1122	75.3213	26	12	24.4161	47	26	83	60	30	57.9273
ACLY	1504	1962	1193	1049	1267	1321	1018	1437	799	545	900.999	691.001	911	702.999	829	868	617	625	593	674	597	552.001	597	699.001	720	563	485	743	705	685	601	3726	495.001	721	228	341	230	287	205	793	463	177	368	1765	1160	1536	1434	1685	1408
ACMSD	29	28	40	19	29	19	41	24	18	19	38.9999	35	22	24	37	54	20	31	6	15	25	18	27	13	10	18	2	17	16	6	21	34	7	14	0	3	3	7	13	25	7	1	0	11	0	21	15	11	16
ACO1	3290.79	3830.4	2279.72	2281.54	2965.89	2814.45	2518.27	2405.38	1686.02	1347.35	1624.55	1443.55	1426.31	1772.04	1493.73	1738.51	1134	1299.81	1181.78	1418.41	1504.04	1144.81	1184.5	1414.48	1593.32	1464.55	991.374	1548.88	1458.47	1179.17	1756.93	1751.5	1293.66	1512.98	529	436.35	387.701	402.99	442.378	1940.09	807.036	416	559.229	2687.25	1770.65	1742.97	2212.33	2981.85	2857.46
ACO2	2174.47	1749.56	1296.72	1316.72	1490.08	1495.46	915.142	1491.52	16042.2	15358	15590.5	15167.1	17393.5	17982.1	15409.8	18886.5	14064.2	14864	12859.6	12526	13560.8	12454.4	11580.8	13651.2	16014.7	14419.2	12888.1	16361.7	16252.7	11821.2	15278.4	1173.91	13129.4	13833.4	5706.74	4855.9	4352.3	5273.97	4752.37	16553.4	745.144	4937.82	7788.31	1975.5	1065.74	1323.07	1202.23	2015.41	2020.94
ACOD1	0	0	1	0	0	2	0	0	0	0	0	0	0	0	0	0	0	0	0	1	0	0	0	0	0	0	0	0	0	0	0	0	0	0	0	0	0	0	0	0	0	0	0	0	0	0	0	0	0
ACOT1	266.583	346.728	139.176	89.3273	235.2	143.502	53.4224	167.542	151.776	268.242	267.017	164.871	57.2603	103.572	285.445	202.768	197.707	38.8665	34.9298	105.275	204.846	135.62	213.192	179.002	161.826	278.639	231.53	350.903	241.257	78.6535	204.99	72.6109	106.217	219.634	104.554	41.1196	59.1284	43.2962	65.0405	310.042	78.1211	46.7955	72.4866	346.126	53.6631	175.413	110.717	219.425	109.763
ACOT11	1198.62	853.127	862.222	784.311	820.909	895.34	983.724	1050.34	2391.04	2228.48	2010.83	2160.95	2245.71	1840.28	1457.6	2495.45	1529.47	1529.36	1272.25	1408.64	1600.84	1299.25	1298.75	1662.16	1717.92	1716.15	2038.89	1562.33	1493.55	1096.71	1832.5	700.004	1610.47	1134.18	515.623	732.621	696.224	699.256	550.603	1990.51	286.121	629.855	817.661	876.395	740.152	798.569	776.854	890.273	856.943
ACOT12	8.99999	0	1	0	0	3	1	1	0	2	0	0	0	0	0	0	0	0	0	1	2	0	1	0	0	0	0	0	0	0	0	1	1	0	0	0	0	0	0	0	0	0	0	0	0	0	2	0	6
ACOT13	548.879	497.781	418.972	355.84	426.295	422.274	397.275	368.179	798.862	811.185	1116.42	798.488	889.655	1009.12	856.974	844.271	663.962	615.3	642.573	909.933	864.998	662.987	646.513	836.634	786.736	805.156	802.797	768.588	1050.29	815.136	780.288	303.717	664.707	1039.34	302	225.723	210	234	176	961.228	138.666	246.852	244	307.704	234.308	225.169	312.116	531.468	386.785
ACOT2	782.521	772.103	400.003	605.971	618.991	529.681	330.802	539.013	840.224	817.972	973.983	1114.4	1223.74	1281.43	896.572	1301.23	723.294	939.134	799.07	814.295	636.169	771.125	536.229	644.998	884.174	777.468	597.47	813.097	690.872	736.507	922.325	478.412	672.338	660.395	343.446	288.88	202.871	346.704	256.959	1014.14	366.878	343.204	425.853	740.919	415.578	779.586	568.283	906.575	819.469
ACOT4	85.0388	99.0935	48.4823	49.653	90.5253	66.707	47.023	33.141	10.0116	35.6127	34	10.1419	23.0686	29.0699	7.20514	22	14.3246	11	6.01297	19.0687	14.0133	18.1849	11.0349	10.3259	24.0821	16.1221	18	32.1019	10.1703	17.2197	14	20.3894	21.316	14	4	3	4	6	1.05061	20.06	26	0	0	77.2395	57.1899	30.9632	24	160.306	91.6087
ACOT6	89	57.0001	30	46.9999	61	55	28	41	14	27	25	11	27	6	17	20	35	18	8.99999	6	10	13	4	13	2	16	19.0001	16	26	12	24	27.9999	17	26	12	2	10	9	0	21	43	2	0	37	2	21	23	44	85
ACOT7	154	103	70	87	72	92	45	68.0001	116	66.9999	122	121	96	76	47	168.98	35	59	72	61.0001	100	69	87.0001	81	75	74.9999	57	85	99.0001	76.9999	74	83.9999	51.9095	83	32	56	28	39	32	117	20	28	20	80.9249	80	86.5157	81	23	91
ACOT8	255.043	235.469	208.175	220.911	302.506	250.21	174.198	259.046	252.554	196.293	223.551	254.07	196.147	235.243	239.762	267.555	218.758	142.629	186.347	168.405	204.531	168.542	173.332	183.638	218.246	160.704	169.498	228.216	214.841	147.957	178.653	211.848	136.469	223.92	75.355	87.1941	58.7574	73.4957	79.4467	183.117	84.6114	58.4866	155.481	331.329	111.293	202.99	102.914	309.174	234.044
ACOT9	733.83	575.767	559.873	561.734	486.321	548.601	511.923	625.169	1396.5	825.296	787.929	1194.32	960.636	1064.19	1024.85	1303.23	884.925	776.301	786.894	802.86	1326.47	772.383	792.337	855.59	957.808	1067.91	646.938	922.005	906.569	615.855	697.527	676.38	698.35	798.606	356.179	384.359	279.876	293.967	394.409	830.6	196.514	338.567	412.798	815.224	788.736	349.86	472.721	419.295	528.662
ACOX1	2398.23	2616.38	1897.47	1837.65	2096.01	2434.11	1634.77	2239.06	2636.82	2373.79	2646.43	2503.65	2690.21	2927.33	2732.07	2637.78	1881.64	2228.35	1945.76	2204.32	2030.65	2049.41	2015.52	2169.02	2130.22	2061.25	2073.87	2550.49	2678.84	2074.83	2830.24	1838.16	2435.17	2588.16	831	623.713	562.618	707.352	589.949	3313.49	783.333	762.399	1011.51	2525.42	1279.75	1228.29	1227.71	1892.01	2157.45
ACOX2	243	278.999	215	185	257	243	239	289	347	330	488	254	468	355	417	475	249	251	257	314	289	241	245	340	352	287	277	394	357	265	260	226	244	387	174	86.9999	129	70	117	365	88	103	160	406	109	248	169	194	294
ACOX3	216	366	284	218	293.999	304	212	326	327	357	257	367	317	452	368	415	212	281	244	214	300	214	303	327	386	347	242	319	321.999	232	239	229	284	335	148	133	100	122	119	327	58	72	169	309	181	271	176	219	279
ACOXL	26.3746	26.0105	33.4427	29.7843	33.2914	22.209	81.3948	52.4267	5.07138	12.4338	11.0729	9.2777	14.2713	11.6688	27.0541	9.2415	15.1093	25.3769	23.8679	28.6829	8.50152	8.1286	14.8219	11.3346	23.49	8.01309	7.74411	3.06331	16.0653	14.6143	10.5674	35.3834	6.07396	28.3643	6.88941	2	5.53329	3.05276	1	19.2665	23.2831	6	1	42.6543	28.1606	42.6851	27.6311	77.4433	29.107
ACP1	562.333	546.999	433.175	404	473	390.001	462	483.001	636	791.001	808.999	697	636.001	679	752	847	397	621	479.289	619.999	556.001	550	575	566.001	552	586	527	543.999	881	521	524	390	498.999	695	173	180	159	155	142	683	118	138	177	366.24	295	237	307	275	342
ACP2	349.892	259.763	218	212	229	233	200	246	190	175	157.001	170	254	177	161	211.885	185	141	111	155	151.931	145	123	202	174	112	133	165	164.961	147	162	228	118.89	192	43	66	30	78.9999	46	164	64	50	69.9999	337	229	196.52	83	235	267
ACP4	2	10	7	3	16	0	5	10	11	4	1	0	1	10	8	1	9	6	0	1	0	2	6	4	0	0	1	1	0	8	3	3	1	0	0	5	0	0	0	4	1	0	0	32	2	15	7	0	0
ACP5	112	80	52	132	95	91	32	72	33	10	34	10	28	0	4	16	1	17	8	12	5	6.99999	12	16	5	7	10	15	12	7	1	129	11	7	2	6	4	4	5	18	11	1	0	53	85	40	88	96.0001	98
ACP6	431.07	396.316	279.868	281.391	317.699	305.362	347.364	316.588	254.204	201.19	269.12	333.877	302.015	219.079	341.086	408.647	232.766	284.011	207.087	290.153	265.025	178.054	239.836	307.073	179	233.153	225.011	160.011	264.212	189.124	208.225	299.042	255.776	172.029	48	86.0358	109.002	68	85.5042	214.144	96.2929	83.0207	49	319.935	176.162	293.156	184.194	353.043	288.933
ACP7	29.5819	39.2559	36.7771	18.0129	46.6098	20.5667	23.828	31.7769	8.25418	6.7772	9.70208	16.1761	19.5183	3.05281	8.0398	6.72208	7.19483	6.082	4.70624	6.62106	3.10799	1.00545	19.4813	0	0	10.9999	15.2881	8.94791	8.04395	14.7536	12.1492	42.1479	3.08476	3.07706	2.4197	7.00269	2.02753	2.2347	1.00333	20.4771	1.33503	0	0	23.2914	4.48515	55.2356	34.5548	104.86	14.9322
ACPP	102.421	35.3691	103.65	88.7637	50.1671	114.479	87.2773	46.1497	13.3549	27.0438	27.8399	9.06402	20.0757	28.4732	15.0599	22.5073	22.3921	3.51725	17.1714	8.18538	22.5828	16.8994	26.5478	15.0615	16.378	1.12691	19.0303	13.1495	6.72901	7.14682	15.4253	131.122	11.3541	10.1798	1	11.0019	3.09745	4.00372	2.08544	11.5903	22.1597	2.00206	0	70.6183	90.6717	48.3584	107.668	76.126	64.4901
ACR	7	5	17	11	1	8.00001	4.5	6.5	8.5	4	1.99999	1	3.5	3.5	0.5	2	1	5	1	3	1.5	0	1	7	1.5	0.5	4	0.5	2	1.5	5	13.5	1	3	0	0	0.5	0	0	7	0	0	1.5	6.5	9	0	2.5	0.5	13
ACRBP	50	23	25	28.9999	49	46.9999	27	34	10	0	2	4	18	17	2	9	2	7	0	9	8	5	24	8	6	3	6	9	11	3	21	78	2	9	1	0	6	3	3	12	18	5	5	26.0001	55	1	30	82	21
ACRV1	0	2	4	1	0	0	0	1	0	0	0	0	0	0	0	0	0	0	0	0	0	0	0	0	0	0	0	0	0	0	1	0	0	1	0	1	0	0	0	5	0	1	0	1	0	0	0	0	0
ACSBG1	158.61	134.032	151.16	85.3843	181.512	172.235	185.48	154.397	70.3914	81.6362	29.7512	77.7159	46.0796	76.5377	80.6566	47.6474	38.1584	44.468	38.7846	56.6813	54.0978	29.4688	34.2923	74.5867	20.3999	43.1631	54.2127	40.5287	32.7735	29.9268	65.1833	127.654	42.4803	45.849	15.1194	19.1647	18.9148	22.2911	17.8273	63.2714	39.1927	1.52422	22.2978	99.2616	121.746	231.16	78.1608	210.478	90.0983
ACSBG2	11	13	6	18	14	7	10	30	8	2	0	0	6	13	1	1	3	0	1	3	7	2	0	1	0	3	0	4	3	7	1	6	1	0	3	3	0	0	0	3	1	0	3	20	12	9	0	0	6
ACSF2	1549.49	1195.02	852.458	781.1	895.343	1219.87	727.866	931.618	353	319.087	333.764	262	330.343	389	286	268	184.579	137	177	224.046	198.453	267	268	305	201	124.089	229.854	309	289.331	229	369.396	1245.18	214.171	162.918	150	59.9999	62	64	52	525.13	601	107	97	1929.54	721.843	1024.89	957.409	2690.48	1416.23
ACSF3	951.756	772.422	806.732	683.625	652.34	702.463	729.093	849.963	450.083	419.014	345.308	346.885	379.469	355.98	384.892	440.277	378.326	354.059	265.634	284.031	278.8	205.809	240.979	354.883	268.142	366.72	342.717	259.465	284.025	234.965	298.946	810.091	299.96	269.165	130.094	138.595	150.345	95.1877	154.269	475.999	280.199	109.949	185	818.557	603.91	626.402	541.605	742.037	649.347
ACSL1	17615.4	19331.8	9234.68	12002	15386.2	11769.7	13911.8	12196.9	9280.51	6049.14	6886.42	4512.61	6155.03	10612	9389.38	5077.1	4584.02	5742.43	6826.51	5931.81	5999.31	6487.47	4994.95	5115.64	5379.17	7297.18	4949.12	7234.12	5347.04	5348.95	7088.22	12694.1	6149.38	6235.05	2184.01	1747.09	1810.04	1745.74	1706	9706.05	4655.21	1968	3206	14715.6	11516.1	8187.11	11306.3	17571.3	16622.6
ACSL3	1755	1584	1210	1013	1197	1040	1088	1272	1604	1257	1905	1049	1534	1531	1932	1621	1196	1374	1083	1414	1229	1379	1368	1174	1352	1306	1326	1567	1496	1458	1461	1014	1115	1651	435.999	414	293	288	365	1913	304	374	490	1199	941	709.999	947.999	829	895.999
ACSL4	1299	1395	945	1239	1315	1182	836	1087	1420	1018	1019	1103	1083	1004	1312	1502	877	968	822	1162	1158	1032	1083	1019	1260	1015	788.999	1002	1093	909	827.999	914	775	933	306	290	310	315	398	1164	309	236	409	1109	1391	577	1869	673	898
ACSL5	489.786	400.687	351	414.721	416	419.89	421	434	184	153	204	138	156	155	149	235	114	149	152	123	139	110	170.764	171	143	120	145	133	128.499	133	130	553.893	88	183	66.9999	50	73.9999	82.8503	34	233	170	49	49	511.902	368.825	487.001	391.001	520	284
ACSL6	43.2411	67.3613	61.7785	42.9903	40.3578	43.5568	53.6328	63.3598	156.516	66.5016	107.288	95.1582	90.1193	84.2299	87.2307	83.3411	67.2397	85.1363	77.2637	100.857	80.4098	119.088	39.6459	68.3003	68.1034	73.3753	118.033	86.7809	89.9095	86.1866	102.939	72.7935	100.205	65.1764	38.1291	30.259	36.2289	11.1672	29.4965	85.9485	3.06523	28.0011	44.0473	77.7649	28.0816	82.5202	41.8092	50.9336	47.2581
ACSM1	8	25	38	46	11	15	39	32.9999	39	50.0001	24	40	48	31	22	41.0001	24	29	18	35	25	26	60	39	40.9999	15	29	40	26	25	29	18	11	12	7	5	7	7	18	22	8	6	5	41	29	9	25	0	19
ACSM2A	313.024	212.541	224.379	241.183	223.256	214.506	263.898	230.595	73.1409	102.496	73.1468	48.2626	98.9172	53.4459	89.2257	118.948	64.8219	56.1453	69.5233	65.9992	78.9814	28.5771	63.5002	64.3104	38.4778	84.4101	76.9935	52.8097	51.5613	80.8212	96.8346	216.837	51.8632	59.6054	35.1953	50.4103	21.476	35.9054	20.1398	79.4571	46.1885	32.3984	19.5717	190.955	84.6658	176.899	204.648	145.355	180.432
ACSM2B	141.99	94.5185	148.245	136.247	149.899	102.102	143.927	154.97	36.9776	51.7767	57.5212	25.241	47.3621	34.7818	36.4854	40.4436	22.7612	26.0867	46.5988	19.1581	31.7755	28.6333	34.4963	47.7203	21.4577	39.9731	73.0568	36.4823	29.8249	30.4333	37.157	117.233	45.2274	51.2942	13.9923	28.8481	4.72865	24.2459	33.0486	50.1721	30.0177	3	22.2718	110.515	133.913	93.5889	98.202	84.4108	128.044
ACSM3	220.926	195.446	282.347	227.272	160.023	150.631	298.991	298.574	264.303	328.649	208.671	237.789	308.054	156.474	191.39	217.22	138.81	169.667	116.226	244.617	151.25	167.168	345.385	186.731	320.248	226.647	179.731	261.04	174.547	241.441	155.616	185.291	155.834	183.766	100.52	75	39.3908	32.3364	107.237	148.807	51.548	70.0308	95.1674	209.955	159.663	160.919	158.585	188.957	165.825
ACSM4	33	20	6.05065	18.734	9.26967	14.3648	10.1744	14.1657	0	8.11992	0	2	0	7	5	9	0	2	4	6.04594	4	0	3	2	0	0	1.05571	8	0	2.22413	5	7	0	0	0	0	0	3	4	0	8	0	0	17.7415	1	0	26.5562	0	12.4224
ACSM5	739.418	586.732	424.928	426.85	549.135	478.871	442.294	453.847	43.0001	32	28.0053	19.0209	32.8653	9	13	7	48	45.8292	2	26	81	6	15	18	10	7	1	22	7	24	12	246	14	17	23	5	0	0	4	63.8267	104	2	31.9999	815	224	287.999	267.884	526	488
ACSM6	24.0818	37.2138	37.6198	20.3669	22.5166	66.3518	15.5815	43.7185	5.88648	8.14849	6.07502	16.3588	13	28.1422	7.15738	24.8966	18.1364	8.16604	6	17.7004	9.39577	4	13	4.71936	4	24.0242	18.4414	12.2601	5.21572	9.79618	9.97272	38.8199	17.5711	1.06314	2	12	10	5.78886	2.27732	6.01461	8.04488	2	3	34.4141	74.3143	24.8013	141	177.51	36.8555
ACSS1	552.819	552.152	432.004	399.906	441.306	384.26	375.617	499.171	3130	2371.14	2913.85	2298.08	2297.09	2552.01	2101.25	2687	2550	2579.04	1681.08	2812.03	2296.03	2024.01	1728.01	2907.51	3077	3164	1538.12	2465.01	3130	2054	2677.28	491.374	2097.48	2105.05	815	996	804	769.19	667	2648.27	120.097	864	1509	577.444	418.354	479.009	382.009	489.01	454.756
ACSS2	1658.17	2350.08	1230.87	1118.16	1893.25	1506.27	1330.91	1408.32	2034.21	1833.05	1917	1995.07	2155.46	2406.25	1752	2174.33	1594.34	1727.81	736	1372.2	1335.34	1296.04	1225.11	1593	1628	1385.02	1236	1485.66	1962.26	1500	1656.02	1237.65	1647.25	1818.54	613	533.774	498.297	512	461	2184	618.617	618.999	906	2009.27	1019.25	1427.22	1152.96	2161	2054.51
ACSS3	2287.95	2283.43	1534.77	1119.97	2781.7	1506.71	1845.24	1432.48	1002.15	950.305	695.357	797.208	935.112	815.398	603.056	950.66	699.322	727.315	572.536	711.921	651.854	653	650.408	660.592	730	629.308	601.301	712	860.131	473.253	712	942.873	687.493	680.044	245	231.999	197	186	218.695	798.441	453.508	250.153	265.001	1696	960.912	762.237	1163	1918	1783.19
ACTA1	92.6778	48.007	77.0172	65.0076	111.022	157.048	79.0148	42.0018	61942.7	41662.8	10654.6	85293.8	24912.5	18349.9	38544.9	163126	92972.8	50273.8	82113.4	18718.5	111133	78548.2	69009.6	38746.7	103243	81403.2	1409.04	10168.5	30862.5	5801.28	3566	7.0019	3013.28	32872.2	8442.05	40175.6	49952.3	65710	46724.9	1018.27	7	27880.6	12088.2	4.00022	12.0009	5.00036	2.00044	40.0385	69.037
ACTA2	1117.46	1028.25	1010.64	1615.75	712.83	1127.11	1629.07	1402.6	698.248	2067.94	3287.92	797.057	631.282	550.004	1216.36	2395.49	1035.76	972.564	1152.58	907.224	761.981	275.184	887.647	3091.81	1755.88	664.239	741.199	2051.96	602.594	1099.5	794.885	1313.71	1126.22	1155.98	605.404	4907.67	379.472	992.573	965.397	1280.09	169.494	180.867	545.8	1387.35	975.943	1022	1378.95	2567.39	1043.38
ACTB	26396.9	23770.1	24118.2	24489.8	18599.1	25481.3	19686	23092.1	11124.4	8436.13	14451.1	7566.78	10093.9	9838.81	7823.82	11405.4	8107.53	7839.49	6557.1	7530.99	8564.51	5046.52	8408.76	10659.9	10319	6279.07	5512.15	10495.6	9669.56	10133.5	6875.81	27142	7404.43	8074.4	3625.76	7956.63	2603.66	3421.63	3696	10886.7	7541.3	2129.34	3545.48	32869	31436.2	25623	27161.1	21272.4	23530.4
ACTBL2	45	39	26	24	19	39	38	24	0	0	0	0	4	0	0	0	0	0	0	0	0	0	1	0	0	0	0	0	1	1	1	19	0	1	0	1	0	0	0	0	7	0	2	86	18	1	37	6	44
ACTC1	115.004	86.0334	97.0017	82.0042	109.004	127	76.0015	96.0017	144313	115472	125253	152749	138756	191672	126932	179074	103273	130895	129947	120723	147007	106173	89865.3	125406	165257	152851	123556	129591	181858	112333	129751	15	110879	143223	65804.2	38120.1	37152.1	39595.7	41342.9	149815	22	34841.2	62866.2	43.0105	7.00073	7.00048	6.0004	50	55.0012
ACTG1	7421.09	8136.93	6977.78	7402.11	6501	7909.74	6826.93	8140.77	3394.94	2762.64	4818.22	2249.84	3664.44	3021.49	2555.24	3603.44	2669.16	2350.76	1991.67	2589.97	2578.86	1383.67	2993.26	2527.38	3123.81	2029.64	1989.65	2807.74	3135.71	2808.95	2346.98	11396	2208.11	2453.92	991.825	1930.44	805.882	836.641	1406.19	3227.94	2964.66	668.89	1096.17	11574.8	11758.7	8332.86	12865.2	7516.49	7190.49
ACTG2	32.2484	26.046	28.0965	84.8331	20.1401	18.7171	69.8331	37.0914	18.768	87.7298	201.199	27.0369	10.2318	8.04241	27.0253	102.876	30.822	18.0114	26.0405	29.753	9.03546	3.08001	18.0236	197.644	58.0659	14.624	19	98.0873	9.0295	19.0075	10.3493	45.1851	18.0642	30.0076	14.0021	453.174	16.0111	41.0134	24.0129	29.1043	1.01813	0.303551	1	49.8256	20.6692	36.9873	16.0201	220.042	17.7191
ACTL10	28	27	27	36	53	35	25	38	15	20	11	13	41	11	33	17	18	12	14	7	7	7	8	8	7	24	7	29	9	5	9	24	21	8	5	10	20	7	4	18	17	8	13	61	24	30	36	61	41
ACTL6A	374.206	367.621	326.915	279.774	225.476	278.018	264.058	267.733	319.185	273.01	347.647	317.018	340.033	349.077	353.11	378	186	266.013	231.361	278.94	302.014	182	259.458	241.004	315.022	221.653	206.666	285.4	307.548	310.426	238.051	322.045	266.072	269.925	96	82	92	75	86.7814	314.027	87	73.0001	160	329.71	231.16	283	253.081	173	233.032
ACTL6B	0	0	1	0	0	0	0	0	0	0	0	0	0	0	0	0	0	0	0	0	0	0	0	0	0	0	0	0	0	0	0	0	0	0	0	0	0	0	0	0	0	0	0	0	0	0	0	0	2
ACTL7A	5	6	0	0	2	0	6	4	0	0	0	0	0	0	0	0	0	0	0	0	0	3	0	4	2	0	0	1	0	0	0	1	0	0	0	0	0	0	0	2	0	0	0	6	1	0	0	0	6
ACTL7B	0	0	3	1	2	1	1	1	0	0	0	0	0	0	0	0	0	2	0	0	0	0	0	0	0	0	0	0	0	1	0	0	0	0	0	0	0	0	0	0	2	0	0	0	0	0	17	0	2
ACTL8	0	0	0	0	0	0	0	0	0	0	0	0	0	0	0	0	0	0	0	0	0	0	0	0	0	0	0	0	0	0	0	0	0	0	0	0	0	0	0	0	0	0	0	0	0	0	0	0	0
ACTL9	0	0	0	0	0	2	0	0	0	0	0	0	0	0	0	0	0	0	0	0	0	0	0	0	0	0	0	0	0	0	0	0	0	0	0	0	0	0	0	0	0	0	0	0	0	0	0	0	0
ACTN1	3148.89	2485.52	1814.65	2208.21	1398.82	2467.35	1541.14	2311.56	1459.12	1495.23	2132.71	1915.5	1217.22	1625.38	1346.11	3137.15	1108.42	1008.68	1078.18	982.672	1488.23	979.124	1110.63	1655.67	2027.91	1638.56	984.053	1502.6	1377.77	1271.13	1007.97	2732.95	1042.28	1460.36	512.042	1347.93	634.117	934.857	1191.45	1790.92	943.603	258.017	667.349	3227.01	2686.21	2783.24	2694.17	2587.09	2679.29
ACTN2	122	88	107	99.9999	168	123	245	171	102173	83998.7	71449	96079	78809.8	71006	84231.8	109365	72550.9	64736	76543	64676	83076	66581	65383.9	70095.9	85077.8	84373.9	49693	72126	81216	54916	52377.8	86.9999	59711	78732	34196.9	30311	29823	34952	28062.8	56946.9	41	25958	37802	99	63	91	91	142	63
ACTN3	7	3	10	10	8	6	6	5.00144	0	4	7	0	5	0	1	1	8	2	2	3	0	0	2	0	1	1	6	3	0	0	0	3	1	0	1	0	0	0	3	8	3	0	2.00101	24	14	10	0	27	5
ACTN4	1823.73	1766.52	1592.34	1413.08	1395.98	1922.76	1231.48	2124.48	1094.27	1132.78	1622.36	1289.51	1228.08	963.501	1131.64	1604.02	1020.38	913.342	766.504	894.488	917.492	685.985	832.834	1261.77	1328.3	1067.1	804.145	1376.01	895.643	1135	852.949	1629.21	956.996	949.505	467.5	1099.5	430.998	479.269	466.046	1371.84	715.84	300	549.359	2715.66	1360.84	1683.63	1574.99	1846	1539.48
ACTR10	424.681	373.563	296.384	319.225	300.74	367.391	287.945	365.284	410	520.77	434.268	372	613.606	515.889	527.106	501.613	458.546	412.371	328.022	448.664	423.563	370.063	441.152	454.028	509.343	288.68	424.198	447.002	482.231	416.929	421.231	290.185	305.003	317.81	142.542	149	78.2298	142	180	532.129	73.0676	77	182	268.073	164.294	125.785	238.868	125	294.511
ACTR1A	1114.42	1112.1	902.269	921.58	767.469	1061.34	786.923	979.178	1494.52	1199.94	1386.58	1529.24	1520.16	1413.73	1563.13	1772.54	1171.75	1253.68	1021.62	1025.09	1295	1050.19	1087	1197.85	1513.4	1203.14	957.905	1208.61	1307.08	1169.27	1190.38	1007.72	1014.11	1313.91	473.02	472	363.901	376.58	540.707	1458.82	277.141	367.332	641.254	1138.29	718.484	839.707	1066.91	748	908.713
ACTR1B	574.999	461	380	351	422.999	387	314	469	989	731	683	677	704	754	888	987	597	725	600	545	652	532	653	690	813	611	584	775	720.001	584	725	470	394	666	264	324	182	300	284	804	192	231	287	743	257	395	361	449	462
ACTR2	2407	2022	1771.91	1852	1719	1802	1537	1842	1564	1433	1511	1225	1293	1251	1422	1747	965	1307	1180	1490	1480	1006	1385	1279	1602.99	1304	1025	1438	1499	1186	1227	1963	1217	1409	367	372	340	311	438	1505.97	478	315	400	1371	1171	1210	1393	1046	1189
ACTR3	1979.68	1631.41	1862.91	1687.72	1403.35	1779.99	1792.06	1822.14	1450.89	1505.17	1550.59	1394.12	1471.8	1397.92	1331.85	1765.24	1097.03	1208.55	1105.45	1293.74	1447.64	1170.65	1332.45	1464.26	1502.23	1382.66	989.857	1270.54	1597.79	1155.8	1128.72	1878.04	1192.56	1470.58	442.154	515.16	392.614	300.255	516.381	1531.42	415.808	329.636	479.383	1577.18	2029.86	1353.29	2045.63	1155.74	1232.22
ACTR3B	141.094	145.166	139.147	114.885	128.095	94.1665	154.855	169.569	106.485	98.158	110.455	62.7861	125.339	129.389	171.665	117.802	68.613	75.7242	69.9152	101.245	118.999	73.5446	82.0084	75.2092	97.2721	124.196	71.4553	109.289	79.3875	80.0562	72.3007	85.9472	91.3931	108.837	36.4474	32.8767	25.6959	29.5868	39.9331	108.705	25.0711	24.0125	50	115.83	90.0523	130.991	60.7796	124.928	96.2475
ACTR3C	101.357	64.4688	132.794	70.1794	95.3831	96.247	152.088	113.937	33.6114	26.1955	52.7652	50.0233	86.5284	45.1043	43.9006	27.8139	73.2314	27.4381	33.016	40.5973	28.2024	22.9958	28.73	48.2058	15.9858	47.7668	44.4129	30.1632	54.6284	27.7718	38.7209	190.379	27.8057	43.8406	18.8274	27.3779	13.8298	19.5162	6.71242	44.1087	34.6009	4.06289	12.0055	125.597	80.5057	127.82	47.0745	65.5117	94.989
ACTR5	138.326	93	120.328	75	106	118	123	140	47	65.2464	41	54	78	61	93	80	44	45	40	28	61	41	51	41	71	38	49	75	53	43	61	152	76	63	15	24	11	28	19	81	49	15	25	116	132	185	103	57	115
ACTR6	195.763	172.71	168.891	159.972	168.949	146.725	176.583	171.837	193.047	160.229	118.009	140	145.031	157.081	157	166	143.858	193.281	113.064	202.87	194.969	115.298	151.858	163.519	196	127.131	167.095	175.106	186.204	138.042	135.763	111.22	119.054	181.535	55	36.571	52	45.1422	41.9999	218.572	41.72	29	77	135.402	110.462	100.561	137.908	171	127.104
ACTR8	278	250	176	184	238	252	220	220	469	385	451	524	562	567	528	562	335	440	421	511	413	352	391	461	507.001	510	397	485	471	399	494	192	525	487	141	144	137	157	114	683	76	99.9999	211	265	177	181	152	191	185
ACTRT1	0	0	0	0	0	0	0	0	0	0	0	0	0	0	0	0	0	0	0	0	0	0	0	0	0	0	0	0	0	0	0	0	0	0	0	0	0	0	0	0	0	0	0	0	0	0	0	0	0
ACTRT2	0	0	0	0	1	0	0	0	0	0	0	0	0	0	0	0	0	0	0	0	0	0	0	0	0	0	0	0	0	0	0	0	0	0	0	0	0	0	0	0	0	0	0	0	0	0	0	0	0
ACTRT3	12	21	24	15	19	29	5	36	7	11	20	16	15	31	24	17	12	18	7	19	18	20	10	3	3	12	18	19	9	8	26	13	13	26	5	2	5	0	3	26	1	6	2	18	34	19	29	2	20
ACVR1	450	481	346	365	461	347	404	459	514.001	342	434	397	427	412	402	605	340.999	344	253	310	362	318	350	341	589	410	267	340	370	351	335	409	257	292.809	116	126	123	112	133	385	82	102	168	507	300	309	217	316	311
ACVR1B	411.033	349	256.067	255.116	196.076	309	267.024	366	327	221	226	313	378	248	284	207	178	210	151	237	217	213	201	260	251	177	148	239	236.009	260	268	300.054	188	191	90	108	41	50.9999	60	326	148	74	66	441	445	257	317.04	338	291.145
ACVR1C	1865	2968	1194	1677	2450	1215	2270	1543	68	82	34	9	25	0	1	14	4	14	6	32	4	7	28	55	16	8	1	12	3	10	14	671	18	13	0	2	1	0	3	11	324	0	2	1103	778	445	974	2887	1304
ACVR2A	333.227	337.136	365.866	325.832	355.406	321.415	413.008	395.065	264.746	206.188	343.043	243.635	310.699	251.198	231.998	231.213	217.825	209.434	175.999	267.305	233.352	191.521	261.403	200.264	258.205	240.144	236.189	283.217	260.272	216.742	255.032	311.854	238.915	272.222	53.1394	95	52	58.802	88.3578	279.067	69.9999	62.16	95	311.384	238	228.943	147.091	316	247.405
ACVR2B	608.499	497.845	438.413	434.448	477.743	436.418	391.714	497.225	645.312	608.411	549.108	401.208	513.261	665.552	548.121	606.701	369.965	487.654	426.616	531.989	499.238	519.025	505.139	403.561	493.459	374.792	479.265	621.756	586.298	464.467	581.781	342.047	553.656	475.243	143.101	186.149	158	126.074	149	679.324	148.614	154	183.957	444.051	133.13	415.549	184.864	486.102	388.143
ACVRL1	601.108	493.777	502.198	450.136	433.774	468.788	266.796	499.771	507	310.812	552.073	356.932	419.296	464.814	380.831	596.11	416.001	402.921	301.412	308.47	368.024	150.204	275.879	393.42	364.385	352.74	263.63	459	303.105	367.983	372.744	717.621	293.362	385.896	148.259	206.684	146	92.9574	144.891	521	150.314	127	146.226	693.039	301.746	579.216	358.628	771.818	404.789
ACY1	223.001	172.301	156.004	106.547	143.894	190.744	121.431	147.174	151.313	105.703	117.018	80.0326	155.217	102.417	86.011	104.726	90.3746	77.7483	105.042	122.289	117.136	66.2629	108.785	77.6333	58.0208	85.8751	45.5899	77.358	159.342	130.497	120.748	87.7668	124.366	119.689	26.1831	36.606	55.4087	57.5248	57.7559	172.728	79.6494	50.6291	48.1181	236.9	116.633	182.935	84.1777	191.971	189.668
ACY3	0	0	1	0	0	0	3	1	2	0	0	0	0	0	0	0	0	0	0	0	0	1	0	0	0	0	0	0	0	0	1	5	0	0	0	0	0	0	0	0	0	0	0	0	0	0	0	0	0
ACYP1	75.1135	35	49.0001	47	59	46.6552	73	87	56.6588	77.6492	58.0001	45.8856	43	71.164	45.9142	57.8686	30	67	53.8589	73.7694	36	35.6891	77	64.7948	80.9069	60	62	76.8876	52.8874	49.7652	64	71	57.9359	56.9119	8	32	19	23	26.9694	61.855	33	24	34.9424	48	56.6471	43	17	0	51
ACYP2	259.416	240.467	214.931	187.479	184.786	188.384	162.18	213.552	310.866	245.573	219.605	310.319	316.586	323.97	268.181	402.249	227.674	281.849	229.626	278.292	348.895	251.81	275.762	261.337	327.238	285.883	183.209	242.421	344.164	189.898	263.455	184.179	233.976	278.207	134.367	74.7769	70.8015	66.6511	87.6299	235.68	57.4389	97.1387	105.257	198.637	114.619	177.509	114.281	154.538	255.199
AD000671.1	39.0093	39.5622	33.7223	59.7924	14.0744	36.3834	11.6432	45.2225	95.7547	3.20787e-05	60.7759	64.2066	0	74.1294	10.6881	0	78.1025	28.0418	55.6775	54.6351	32.1674	20.9051	27.3353	28.7526	64.711	49.6971	47.0785	0	46.9523	10.156	46.8127	0	28.9792	37.2582	37.0271	27.9149	19.3748	30.1383	36.3147	59.8108	16.7154	13.5595	50.0596	27.4025	0	0	0	70.8529	63.5765
AD000671.2	0	0	0	5.80102	1.7978	3.35495	0	0	3.74133	3.29783	0	0	0	0	1.4203	0	0	0	0	0	1.86447	0	0	0	0	0	0	0	0	0	0	0	3.5359	0	0	0	0	0	0	0	0	0	0	0	0	0	15.2869	0	10.2641
ADA	156	239	178	103	164	184	134	196	112	55	98	74	132	67	53	106	82	55	42	62	73	52.9999	42.9999	74	73	65	40	76	51	61	36	237	67	52	17	17	27	15	17	85	49	19	27	217	115	129	89.0001	127	169
ADA2	462.163	263.89	367.47	395.26	179.233	352.117	203.704	233.673	333.142	461.636	756.394	775.79	1035.39	1218.1	799.822	481.934	225.864	207.025	342.254	547.404	779.999	496.192	193.36	570.624	166.243	603.778	138.392	988.989	669.788	451.164	877.374	592.47	824.512	581.187	32.1398	54.1197	136.188	140.01	206	461.82	42.3678	33.5309	266	179.576	279.049	165.717	292.087	219.957	148.377
ADAD1	0	0	0	4	7	0	1	3	0	0	0	0	0	0	0	0	0	0	0	0	0	0	1	0	0	0	0	0	0	0	0	0	0	0	0	0	0	0	0	0	0	0	0	0	0	0	0	0	0
ADAD2	10.5232	16.4575	11.0251	7.11355	6.02557	10.3275	10.1135	4.30492	2	5.04994	7.65403	9	8.99999	2.00846	9.71597	7	16	11.0138	5	2	1	4.00735	4.0057	3	10	0	1.26233	2.0015	0	4.29309	5.16322	18.2747	1.05792	5.00001	3	0	6	2	8	4	1	4	5	1.15332	2	12	8.03181	14.481	7.16934
ADAL	247.43	252.71	164.806	212.885	204.323	206.203	233.131	245.379	664.056	564.653	701	704.042	735.93	601.011	572.417	836.349	532.123	587.283	537.125	511.231	609.142	442.52	481.196	461.339	603.23	526.966	429.972	594.419	699	437.52	535.432	161.022	604.097	497.537	237	178	174	103.28	203.758	682	46.8941	172.372	237.875	179.4	186.821	176.474	122.885	196.734	183.587
ADAM10	1381.01	1045.02	1078.06	1068.22	1070.77	1068.79	1104.39	1251.01	1118.78	1114.46	1316.62	864.731	1127.58	1052.97	999.546	1341.86	821.811	933.605	883.452	1172.73	1154.68	763.431	1001.85	1140.75	1159.75	1067.12	868.632	1005.21	1073.34	1044.29	1128.82	1344.5	1007.58	1020.53	290.719	369.758	304.583	284.546	337.572	1212.32	275.116	278.98	387.6	954.013	837.836	1213.08	636.643	737.181	702.823
ADAM11	17	18	25	12	19	8	16	14	499	530	523	470	929.001	499	555	444	603	418	358	504	451.999	268	358	502	144	436	481	492.001	878.001	465	569	10	468.001	713	171	66	151	97	26	819	7	128	287	37	0	0	15	126	17
ADAM12	574	846.999	330	392	521	518	277	300	14	24	19	13	15	2	9	24	4	5	5.99999	23	6	6	13	12	4	9	3	6.00001	9	11	5.99999	467	5	5	1	6	4	7	24	22	236	2	0	468	510	387	531	659	392
ADAM15	980.63	827.57	885.223	950.294	739.768	953.39	662.208	1356.58	732.202	526.836	907.045	587	655	827.999	549.002	1020.03	503.017	651	540.119	571.69	491.017	420.058	685	762.071	626.999	580.937	476.147	541	595.273	612	648.076	1133.06	410.021	539.014	265.114	407.227	223	293	236.123	805.127	428.187	257	306	1557.82	1127.22	1067.29	1236.03	1397.02	792.383
ADAM17	836.725	587.012	777.911	634.59	545.813	674.098	578.61	744.061	604.781	354.059	417.294	479.918	524.964	387.925	433.353	467.61	308.304	378.768	386.128	419.142	459.325	342.927	426.442	425.211	451.434	412.945	274.599	438.977	367.816	366.532	367.713	758.632	347.855	464.124	159.102	128.976	149.841	106.542	150.449	428.227	178.572	139.004	136.605	725.706	811.134	567.96	830.924	356.915	577.103
ADAM18	1.5	1.5	2	2	1	1.5	4.5	1.5	2.5	1.5	1	1.5	0	0	0	4.21948	0	0	0.5	0.5	0	0	0	0	0	0	1.5	0	0	2.5	0.5	1	1	0	0	2	0	0.5	0	0	0.5	0	0	0.5	6	0	9.5	0	0
ADAM19	394	428	646.999	215	602	406	312	265	466	450	412	475	284	427.001	350.001	942	693	405	355	260	478	346	601	395	613.001	766.999	281.001	313.001	237	193	177	710.001	205	344.999	101	137	190	247.999	314	278	54.0468	216	220	303	379	457.999	473	346	319
ADAM2	0	0	0	0	0	0	0	0	0	0	0	0	0	1.5	0	0	0	0	0	0	0	0	0	0	0	0	0	0	0	0	0	0	0	0	0	0	0	0	0	0	0	0	0	0	0	0	0	0	0
ADAM20	145	101	103	81	125	100	108	109	21	18	7	11	18	20	23	21	34	14	25	17	16	14	7	29	26	21	17	15	9	24	11	28	10	28	13	18	10	6	4	25	18	5	1	101	52	94	95	79	89
ADAM21	113.888	85.687	70	47	69.6291	77.9666	73	59.9568	3	13.792	5	8	15	8	6	15	5	8	5	14	0	13	7	11	10	21	8	8	9	7	1	22.7704	7	13	2	12	8	7	5	4	25	3	0	73	92	20	45	91	108.763
ADAM22	346	219	339	214	339	371.999	246	257	174	243	139	133	236	193	166	174	143	145	73	168	90	151	178	115	166	125	155	129	136	78	126	233	140	95	42	93	18	38	75	141	79.9999	45	103	235	192	246	158	167	192
ADAM23	114	250	132	108	112	161	88	109	4376.01	2865	3131	2801	4467	5030	3938	3678	2196	2633	3087	3946	2830	3272	2689	2822	2181	3221	3273	3725	4681.99	3235	4290	161	3102	3698	1358	801	731	776	1068	5338	57	1089	1886	234	88	415	81	167	65
ADAM28	153.245	76.0687	379.523	151.372	89.2272	127.683	231.261	105.543	61.5621	71.1962	36.0759	78.64	101.401	63.456	67.2027	99.8493	85.0001	56.4879	49.0483	44.2527	49.2885	68.1635	66	91.2248	106.187	21.2983	47.1986	61.2286	29.2622	44.7952	34.271	579.838	56	58.0791	15.1151	17	8.09589	13	44.4981	80.316	44.2343	10.032	9	106.589	161.938	109.356	157.438	52.8095	78.4121
ADAM29	22.1039	8.26808	16.4248	17.4534	16.703	18.3592	22.3175	8.46641	0	5	1.04951	0	2.20224	4.14785	1.10471	15.2588	3.00668	2.24331	3	8	2.20322	1.00081	0	1.12401	3.11989	1.02646	3.06391	0	1.39663	1.32191	1.04697	54.6096	6.14849	1.10007	0	5.20436	0	5.25768	1	4.30341	3.44473	1.16342	0	11.9156	11	5.00791	1.03088	3	16.1753
ADAM30	0	0	1	0	0	0	0	0	0	2	0	0	0	0	0	0	0	0	0	3	0	0	0	0	0	0	0	0	0	0	0	0	0	0	0	0	0	0	0	0	0	0	0	0	0	0	0	0	0
ADAM32	1584.44	973.771	1159.68	949.96	1019.9	956.724	1567.49	1077.77	535.752	501.327	341.42	222.506	473.256	293.902	171.69	423.576	259.638	433.049	336.636	418.257	245.647	163.567	130.897	253.071	236.308	294.079	460.574	338.79	408.442	296.377	274.127	878.786	236.996	251.938	67.8481	221.873	207.65	123.073	176.373	268.409	244.624	153.345	89.4746	1011.43	547.705	982.826	621.739	1188.49	1126.67
ADAM33	903.702	1212.03	618.754	841.443	1170.75	742.478	617.878	1041.26	212.79	181.962	190.339	141.09	319.696	115.277	220.486	157.314	166.098	111.777	93	175.819	111.472	70.1427	85.0271	134	112.38	127.42	148.358	178.858	115	158.462	113.824	861.456	219.653	122.143	62	113.285	59.0001	31.8025	46.7552	184	263.301	57.2167	130	1205.9	626.271	372.096	730.319	1696.72	930.916
ADAM7	0	0	2	0	0	0	0	0	0	0	0	0	0	0	0	0	0	0	0	0	0	0	0	0	0	0	0	0	0	1	0	0	0	0	0	0	0	0	0	0	0	0	0	0	0	0	0	0	0
ADAM8	77	41	130	58	37	114	56	48	76	10	31	30.9999	66	19	31	31	1	16	18	8	18	17	23	18	18	4	37	22	22	28	19	273	25.9999	29	2	12	3	11	6.00001	60	19	3	19	110	333	295	305	134	77.9999
ADAM9	3065	1675	1389	1374	1396	1614	1093	1447	2850	2299	2273	2422	2321	2475	2724	3260	1726	1789	1921	2186	2208	1837.01	1943	1927	1997	2491	1427	2066	2370	1814	1856	1469	1840	2270	794	678	570	604	617	2070	466	775	836	1596	1266	920	1229	1533	1202
ADAMDEC1	5	2	21	3	6	4	1	6	0	2	3	0	0	0	0	1	0	0	0	0	0	0	3	0	0	0	0	0	2	0	0	78	2	0	0	0	0	0	0	0	0	0	0	0	0	10	0	0	2
ADAMTS1	1429.93	1300.84	2915.25	1379.13	1075.5	2937.89	1242.04	998.212	1285	831.905	1015.49	1286.4	1645.21	610.814	595.329	1578.34	962.188	779.007	617.747	793.243	926.004	632.498	966.325	1350.63	1088	704.312	359.248	866.808	820.158	561.304	707.541	3354.3	734.097	959.18	321.131	680	274.032	418.048	369	1042.96	704.742	341.747	236	2119.9	6624.98	2820.56	9675.72	1933.79	3283.79
ADAMTS10	403	404	452	308	318	526	328	477	120	69	169	75	118	82	85	141	98.0001	67.0001	66.0001	108	84.9999	44	99	98.9999	84	62	76	88	61	64.0001	68	549	97	69	38	63.9999	43	44	69	109	133	18	15	603	317	435	327	307	413
ADAMTS12	1523.92	1057.01	805.064	641.831	1035.12	964.808	965.937	808.037	153.108	112.525	137	91.4933	146.088	134.678	119.281	132.307	143.14	90.5849	78.5164	110.62	99.3723	67.3908	125.198	90.1362	112.835	118.364	76.3116	94.5848	74.7773	98.0854	152.725	685.593	97.8008	96.3113	43.5158	68.583	14.3127	43.2642	25.6818	236.6	347.422	34.2917	94	1410.62	823.456	496.485	798.888	996.64	1021.19
ADAMTS13	53	17	28.5001	22	40	28	35	28.5	15.5	26.5	17.5	30	34.5	38	26.5	30.5	20	18.9999	16	21	12.5	11	17.5	18	27	24.5	28	31.5	23.9999	20.5	28.5	31	21.5	27	15	11	12.5	8.5	13.5	29	13	6	10	93.5	20.5	54.5	42.5	40	34
ADAMTS14	56	51	47	28	62	25	16	3	14	18	6	11	9	10	11	40	12	9	9	7	6	4	13	13	15	10	6	7	1	7	6	62	2	12	0	5	6	6	14	0	10	0	2	64	10	0	9	2	38
ADAMTS15	764	412	548	726	432	1012	751	646	405	180	822	325	591	454	481	379	230	322	294	349	297	231	293	247	187	314	453	455	435	312	500	1445	422	374	132	87	108	49	111	659	494	131	473	1303	750	615	814	1068	643
ADAMTS16	462	346	229	384.001	509	303	171	348	18	50	40	13	37	23	35	27	16	17	15	33	8	15	12	8	21	13	13	20	21.9999	17	18	176	12	17	10	13	11	5	10	16	37	10	0	62	195	89	282	188	128
ADAMTS17	79.5468	78.6398	115.687	68.2243	171.293	107.921	184.814	157.869	52.0908	33.1551	25.2067	3.01454	60.151	26.8514	14	26.0464	11	14.1402	9.22396	23.935	6	27.4965	21.0674	20.0288	12.0155	12.9084	37.1138	40.2747	12.0387	12.3577	42.5498	157.597	37.2779	34.8874	7.66595	3	17.2166	5.02377	17.0365	44.8312	54.7788	4.03741	6	268.68	110.66	150.291	87.9798	99.4988	100.524
ADAMTS18	133	39.0001	66	102	61	108	82	58	6	8	2	2	2	3	3	1	2	8	4	5	5	4	2	3	10	0	5	9	3	6	1	63	0	1	1	0	0	0	0	6	27	0	1	44	30	27	80	123	31.9999
ADAMTS19	190	223	100	123	142	71.0001	108	60	33	36	67	34	33	3	29	12	37	32	13	12	13	6	25	9	20	11	19	29	11	40	5	70	18	24	7	8	7	5	10	28	19	4	0	70.0001	111	34	229	121	125
ADAMTS2	756.224	530.05	406.919	472.585	338.195	518.293	218.337	449.432	77.4999	29.9417	103.851	47.5099	51	22.5	53.3843	120	34.2088	22.5216	18.1049	40.634	44.8412	14.3741	49.2921	38	37.501	38.4706	24.5316	39.4074	37.0873	33.1787	27.0291	819.19	22.2831	48.3135	13.5	34.0659	20.0001	5.55165	26.0001	36.5327	185.651	8	19.2393	711.957	524.782	474.351	549.043	571.495	698.682
ADAMTS20	0	0	1	3	1	1	1	7	0	0	0	0	0	0	0	0	0	0	0	0	0	0	2	0	0	0	0	0	0	0	0	0	0	0	0	0	0	0	0	0	0	0	0	6	0	5	0	0	1
ADAMTS3	30	40.0001	68	147	97.0001	72.0001	244	271	30	34	17	1	17	26	12	21	47	12	5	24	7	10	33	30	31	4	36	9.99999	21.0001	21	18	263	20	2	10	7	2	8	4	36	68.0001	0	0	187	108	403	119	118	127
ADAMTS4	342.741	227.412	582.902	255.841	222.823	660.616	188.356	252.832	95.4035	84.3046	141.993	158.701	227.236	110.57	58.9748	109.18	67.0804	85.8653	83.3312	74.8223	134.415	50.8594	100.76	184.519	70.3741	98.484	78.4882	59.6707	47.588	87.0366	47.3894	800.284	77.3401	72.5701	48.3364	40.9214	48.4312	32.7601	42.9744	148.848	98.7718	17.8274	42.0672	397.902	1846.84	623.513	2786.82	250.909	309.836
ADAMTS5	3122	1624	2034	1731	2298	1605	973	1671	227	244	260	89	182	148	176	200	150	377	166	163	161	62	218	235	253	324	110	216	194	203	99	778	97	162	110	213	35	41	26	172	292	103	53	2385	1215	771	1262	1663	1139
ADAMTS6	73	70	76.9999	89	90.9999	125	134	72.0001	170	79	94	56	62	89	111	139	106	102	38.9999	76	65	50	76	32	63.0001	110	123	70	43	34	20.9999	188	52.9999	45	23	52	18	43.0001	56	41.0001	29	17	9	76.0001	85	56	79	4	44.0001
ADAMTS7	161.799	124.865	123.261	168.901	146.841	110.43	152.833	318.414	792.993	340.87	600.847	302.9	929.629	478	543.905	273.564	454.465	302.952	422.733	471.857	241.868	348.931	234.739	364.713	349.995	325.95	458.935	348.95	527.991	494.951	564	275.918	569	413.703	165.723	95.6911	82	103	194.912	752.925	152.875	161.991	196.942	246.312	245	162	136	101.767	151.596
ADAMTS8	23	28	13	10	10	6	1	8	26	10	38	12	5	12	20	18	23	19	23	4	28	18	14	13	5	12	8	4	13	5	5	8	5	8	6	20	7	0	4	18	1	5	10	10	0	10	12	10	21
ADAMTS9	1472.35	1262.09	1622.19	953.676	1986	1635.08	1124.28	1184.11	728	611.182	850.001	693.421	493	574	729	609.21	494	414.034	344.001	471.05	589.065	429.063	743	690	539.059	588.404	401	361.056	429.001	568.999	365	1504	431.127	484.086	201.525	223	182.244	215	219	697.14	508.999	199	246	1779	5032	2989.99	7673.08	1647	1059
ADAMTSL1	119	120	83	83	406	192	178	179	39	20	100	40	58	33	105	160	49	46.0001	37	37	39	29	50	33.0001	288	28	40	21	56.0001	22	33	113	58	50	25	39	15	13	88.9999	47.0001	14	17	25	114	32	128	43	159	114
ADAMTSL2	121.593	195.884	130.151	110.761	185.351	190.943	112.513	170.512	105.609	42.7204	92.1975	40.9404	145.16	64.0342	94.3224	176.179	70	46	45.6118	62.9398	85.2064	50.3309	56.782	80.3519	90.7055	51.5585	34.2963	51.1974	48.4351	29.6009	56.4263	393.117	54.0438	68.4625	21	75.2171	27	42	100.639	141.125	52	14.1031	31.1655	128.345	118	185.487	124.829	115.369	137.14
ADAMTSL3	2339.7	2007.75	1901.09	1847.19	2105.16	1757.56	1915.85	2000.19	1695.95	1577.12	1632.88	1317.61	1708.33	1451.12	1389.83	1463.59	1178.99	1185.77	1056.9	1390.87	1228.59	826.891	1291.74	1215.75	1524.57	1286.85	1188.84	1260.01	1150.45	1185.68	1050.36	1620.39	1062.21	1020.26	481.496	510.298	375.895	427.918	590.832	1556.62	593.267	383.62	536.237	2011.69	1251.64	1369.82	1416.41	1991.73	1650.28
ADAMTSL4	946.196	850.81	1184.27	1041.53	1088.68	910.983	582.745	825.25	757.2	722.148	726	704	1031	446.666	812.289	1059.26	770	506.475	532	648.238	517.132	699	516.999	524.591	524	373	330.17	511.089	687.129	536.644	611.398	1160.76	606.568	649.301	272	355	177	190.275	253	471	272.499	417.073	290	1298.35	2261.67	1031	1903.99	790.354	824.467
ADAMTSL5	22.5693	54.189	33.2998	43.5587	44.5416	55.6637	39.6456	35.1626	240.961	216.382	140.269	273.311	180.472	145.213	164.272	453.581	283.142	167.181	109.354	182.368	266.294	134.775	175.316	138.37	204.486	225.165	117.125	143.318	151.452	97.1401	163.996	34.3744	99.0468	172.331	85.5832	87	103.144	152	119.041	120.358	11.0103	43.3524	58.3477	34.1138	10	18	48.1048	124.08	30.149
ADAP1	42.3583	42.3062	55.6601	45.4885	19.0021	59.3492	15.4643	22.0598	112.51	44.8205	79.9231	39.6681	56.4569	42.0674	85.2571	105.938	30.5878	63.2323	55.5	34.9235	46.7071	42.8126	27.1005	38.2231	40.7823	35.7069	40.136	59.7495	42.5489	49.4123	14.3797	81.7676	14.8956	91.2852	10.454	16	24.0001	39.9774	26.707	59.7807	1.86756	34.9711	24	50	28	83	123.314	88	21
ADAP2	818.239	545.694	382.023	464.477	441.056	474.024	355.758	401.931	162.152	131.599	128.704	125.665	127.884	139.834	117.753	164.194	107.798	86.594	97.2509	142.861	150.887	72.6136	134.207	156.24	134.267	83.0729	98.007	120.028	90.2355	106.923	85.924	789.474	96.4041	143.057	45.1931	82.8522	22.9055	28.2992	33.3846	90.0576	155.961	31	12.2061	572.616	430.567	293.352	467.421	517	385.105
ADAR	4005.53	3610.19	3063.5	2905.76	2861.23	2992.35	3195.25	3794.38	3354.78	2622.8	3125.08	2714.83	2935.32	2516.37	3008.58	3175.1	2437.1	2308.21	2020.77	2283.95	2281.86	2229.32	2466	2531.85	2570.6	2323.15	1974.39	2764.15	2440.57	2120.04	2344.18	3824.62	2144.76	2510.43	880.999	1125.26	694.663	828.074	805.08	3152.83	1095.42	736.23	1111.26	3649.18	3146.34	3789.45	3221.24	3855.52	2752.82
ADARB1	895.238	689.89	721.784	735.014	643.215	806.353	802.092	918.497	433.156	422.735	612.197	406.235	565.161	383.551	443.398	516.421	433.948	295.252	273.781	400.545	337.354	292.316	358.731	486.624	360.282	392.144	409.089	414.464	407.421	358.755	401.434	891.909	373.088	383.827	142	212.673	147.584	168.291	177.705	484.108	241.753	111.933	166.21	711.554	438.657	924.038	698.948	687.227	586.073
ADARB2	5.12955	11.3628	4.31768	18.2491	6.05362	11.09	6.19363	12.1116	8.02521	9.24504	10.1362	4.00216	6	14.003	13.0032	15.1029	19.0063	43.1804	4.0803	13.0125	4.01313	2	20.029	17.0996	5.0061	3.02248	7.03409	11.0095	12.1755	2.01337	8.01575	30.6238	3.00081	2.00018	7	0	13.006	4.19368	3.04802	2.00233	0	3.00242	4.0008	9.05383	8.00683	0	2.00886	48.0429	17.068
ADAT1	372.385	304.53	314.69	248.246	269.435	279.577	236.942	194.461	151.131	188.918	156.704	230.463	179.206	133.779	198.64	224.027	137.815	167.254	131.077	158.772	152.916	128.16	118.805	175.418	178.791	166.976	59.0292	145	181.914	119.396	157.93	326.849	151.355	133.888	56	17.0032	53.9511	42	55.6007	181.373	62.0524	34.0378	50.1109	302.342	186.542	252.358	180.247	173.012	294.641
ADAT2	183.618	163.001	176.671	152.315	169.232	180.075	229.145	218.466	59.1451	71.3708	33.2125	26.1078	79.0797	34.0634	47.5212	48.4724	41.5902	48.4776	39.472	38.7242	32.9885	24.3084	59.6671	48.6514	57.2671	49.1013	36.0292	39.3268	31.2543	25.0597	30.0526	162.195	45.5984	40.3306	13.0903	6	9.66115	2.02036	11.2111	76.8539	45.5036	12.0252	6.06542	183.23	145.454	169.42	126.546	101.825	138.782
ADAT3	20.7499	9.9288	6.27419	22.0787	11.7922	28.5492	4	12.0284	17	0	4	0	4.08316	0	9.63143	18	7	3	6	0	11.6303	7	0	15	2	4.86626	1.26988	0	0	3	5.51408	9.72466	2.64253	11	3	2	0	8	0	1.83874	15	0	0	48.3459	23	1	13.4427	0	9.89733
ADCK1	109.026	84.068	78.7466	56.1085	67.0405	85.0373	49.2299	100.991	143	90.03	110	101	78.0077	77.324	132.029	126	116	87	63	95.0439	75	61.2386	75	77	79	63	90.1539	98.9999	80.1195	88.0579	81.0013	87	89	77.0001	24	55.0138	13	19	57	101	50	20	33	163.271	72	74.2172	49.0001	95.0084	81.299
ADCK2	168	84	82	80.9999	123	117	82	87	68	57	82	88	89	70	82.9999	96	68	64	39.9999	56	60	46	53	59	88	53	61	65	88	59	63	150	84	71	23	31	31	31	28.9999	83	57	27	17	94	80	86	117	58	111
ADCK5	32	24	23.5	13.5	26.5	17	16	12	6	23	15	37.5	18.5	19	27.5	27	8.5	23.5	11	15.5	17	11.5	22.5	13	17.5	17.5	9	21	15.5	10	18.5	22.5	10.5	17	11	12	7	3.5	4	15.5	9.5	4.5	16.5	21.5	7.5	14	17	59	23.5
ADCY1	173.258	136.566	170.196	185.014	108.682	113.694	214.059	225.068	814.477	593.735	343.309	290.546	424.414	450.659	414.095	392.58	405.768	273.272	235.374	458.188	325.064	348.275	400.897	295.791	248.365	244.607	402.859	444.706	608.836	346.373	493.199	187.171	355.223	383.632	109	129	70.1611	65.1416	145	713.111	49.501	95.1858	253.224	179.643	104.23	211.366	159.825	138.297	112.882
ADCY10	18	25	18	16	20	28	8	20	8	13	9	7	16	5	7	18	9	7	5	3	3	0	2	8	0	5	6	6	4	4.99999	0	19	8	3	6	0	6	2	2	2	5	3	15	12	9	0	25	0	10
ADCY2	238.475	223.809	183.793	143.439	238.007	181.549	222.973	209.477	108.591	95.9766	101.214	62.6144	109.054	73.983	96.9351	82.5079	50.2745	45.436	38.5243	76.0018	58.7031	76.842	65.1861	57.0173	69.2213	69.0059	111.005	67.6692	70.492	49.9109	58.5017	145.569	40.3899	36.5612	30.6962	43.1099	21.0804	39.5243	24.8646	120.582	74.2941	14.6093	94.2376	255.118	128.027	89.3824	155.724	191.647	215.428
ADCY3	941.601	1107.35	982.494	792.999	833.94	811.023	993.582	1123.5	479.156	235.615	403.395	364.135	651.457	218.758	344.737	502.161	328.529	249.538	230.856	258.595	285.316	187.835	318.25	421.941	365.341	213.787	275.909	424.26	250.81	469.194	293.49	1233.24	357.71	336.208	146.627	237.111	70.7344	114.305	111.124	473.408	331.504	85.6455	162.682	1518.83	819.964	883.818	985.398	1566.96	882.015
ADCY4	528.179	376.822	638.813	471.737	433.221	461.452	409.156	679.252	215.644	228.909	354.379	290.548	333.731	296.118	258.598	375.411	267.528	235.687	176.42	249	181.37	128.646	153.115	274.289	207.896	213.397	202.21	207.6	184.632	219.636	216.76	635.656	175.977	214.562	73.9999	98.0569	88.0656	139.804	93	346.854	157.909	59.8604	101.747	763.491	331.974	710.292	666.554	775.85	461.329
ADCY5	1634	1299	817	941.999	1274	749	1226	880	7952	6482.01	6453	6067.99	9291	9434	6323	7858.01	7327	6943	4353.01	6001	4366.01	5728	4125	4686	7562.99	6185.94	5445	5968.01	7463	6706	6426.92	777	6371.01	6788	2359	1429.89	1516	2396	2354	8590	406	2573	2432	1692	668	723	774	1462	1488
ADCY6	2360.48	2512.73	1701.32	1667.81	2193.85	1823.21	1761.94	2130.19	2566.29	2124.19	1885.33	2301.89	1871.6	1844.68	2071.01	2610.65	2081.63	2116.88	1558.1	1326.17	2227.35	1373.53	1647.58	1451.16	2231.32	1875.11	1902.9	1876.01	1216.85	1450.65	1320.05	1627.58	1571.53	1347.98	820.207	871.546	588.562	755.261	620.113	1810.76	870.845	565.722	817.421	3020.82	1306.59	2044.07	1282.83	3560.01	2859
ADCY7	991.252	833.619	577.601	833.389	578.101	693.145	381.108	701.026	170.942	97.6224	243.914	135.251	222.992	131.141	167.008	171.525	102.28	96.6128	89.5486	134.591	128.425	74.5447	109.649	139.682	153.853	81.6243	109.687	199.252	125.714	119.532	135.29	1177.14	98.9651	122.958	47.9012	98.5851	15.4726	29.1167	51.6939	182.493	180.459	38.2784	50.53	737.068	554.094	534.607	816.123	576.266	641.318
ADCY8	0	0	2	2	0	0	0	0	0	6	0	0	0	0	0	0	0	0	0	3	0	0	0	0	0	2	0	0	0	0	0	0	2	0	0	0	0	0	0	3	0	0	0	0	0	0	0	0	0
ADCY9	902.083	1021.42	821.506	780.159	928.889	806.213	744.609	1029.28	3675.64	3007.87	3226.27	3496.75	3271.35	3738.4	3342.75	4143.35	2776.25	2765.83	2604.09	2701.54	2560.64	2657.67	2445.57	2902.44	3135.53	2828.3	2356.63	3231.53	3620.14	3245.6	2881.95	1001.74	2918.76	3492.21	1238	1155.34	951.669	915.199	958.486	3335.61	287.187	968.386	1477	1197.43	670.616	789.004	564.612	1086.33	689.532
ADCYAP1	0	18	13.148	46.1362	9	24	85	47	20	3	22	5	14	1	5.14098	14	8.94604	3.00039	0	7	3	3	87	8	17	0	1	5	13	19	2	94	0	3.00046	3	0	3	0	0	8	38	1	0	57	85	35.0058	67	77	13
ADCYAP1R1	554.269	885.899	494.432	403.6	813.435	638.311	369.945	375.551	561.57	356.332	182.362	140.119	479.177	174.117	356.071	150.215	281.181	199.461	184.324	211.204	147	121.13	160.81	259.462	148.955	42.0337	191.207	322.062	191.216	277.807	114.109	388.068	192.258	360.474	77	86.1656	39.0648	30.0195	32.0001	186.161	150.403	100.83	83	451.792	284.847	339.365	215.924	643.965	562.98
ADD1	6670.32	6641.53	5745.18	4854.01	5788.16	5118.8	4646.67	5605.76	5504.8	4771.41	5508.02	5070.07	6225.06	5352.03	5350.74	6081.9	4257.28	4640.76	4086.92	4270.61	4452.17	3565.02	4159.01	4801.6	4854.53	4292.88	3974.5	5029.19	4827.03	4887.61	4778.58	4923.83	4438	4868.34	1798	2011.5	1486.07	1346.01	1841.68	5934.77	1863.39	1545.01	2133	7008.98	3155.64	4431.42	3719.6	5672.86	5120.64
ADD2	167.737	155.015	218.55	213.217	126.501	184.23	191.352	268.955	138.113	61.705	130.582	99.0687	98.0337	171.353	90.6015	169.451	116.661	99.7116	81.9655	78.4248	79.1636	78.3901	101.483	92.5423	134.393	114.148	136.355	97.3289	160.553	109.425	208.783	266.405	25.4244	108.415	25	49.3096	69.0813	28.0155	55.1586	176.978	59.0368	57.0066	26.4744	220.52	233.321	155.93	330.357	300.952	101.673
ADD3	3313.23	4387.82	3007.22	2854.94	4233.19	2520.04	2952.07	3149.12	2389.38	2478.46	2663.35	2040	2493.21	2828.9	2456.29	2739.2	1780	2513	2016.47	2392	1939.26	1950	2175.32	2367.44	2162	2086.58	2218.75	2273.11	2645	1929	2161.2	2358.61	2059.13	2390	762	777	531.999	512.13	656	3026.04	555.105	669.999	830.001	2493.31	1678.5	1592	2118.11	2711.01	2155.5
ADGB	211.652	170.273	127.049	167.585	153.117	161.419	138.104	232.505	73.7051	74.9381	59.096	50.7866	70.2937	102	96.7465	95.2065	42.5562	41.8794	66.6537	46.6203	59.0376	13.8285	41.5779	78.3035	48.8667	81.045	72.3707	27.3279	35.2872	69.2899	49.3899	230.69	66.2654	46.8722	9.22282	57.5906	24.6645	29.3418	21.9051	64.2023	52.7462	5.58146	17.3036	189.839	168.394	161.519	79.6648	148.811	185.967
ADGRA1	0	3	0	1	1	0	0	2	0	5	0	0	0	0	0	0	1	1	1	0	0	0	0	0	0	0	0	4	2	1	3	1	1	5	0	0	0	0	0	1	0	0	0	0	0	0	0	0	0
ADGRA2	1823.19	1933.36	1255.38	1139.71	1709.6	1528.69	791.404	1621.12	1087.19	609.621	796.223	386.144	909.629	456.159	849.257	678.28	629.063	494.841	454.817	561.937	474.94	332.823	553.119	543.661	616.853	388.024	431.934	688.464	501.051	560.5	497.855	1353.92	610.182	524	229.406	365.914	155.189	273.781	271.359	636.2	430.121	155.576	263.437	1843.55	905.657	1277.79	782.812	1707.6	1303.45
ADGRA3	773.621	904.673	581.966	559.149	812.751	582.761	901.814	880.699	956.837	882.157	803.903	670.685	912.828	980.2	984.742	864.394	651.785	657.409	620.943	775.74	656.321	710.255	708.027	547.788	598.579	667.908	684.907	855.667	838.413	658.792	964.376	515.548	866.157	767.908	250.116	255.313	181.076	169	203.532	913.812	321.507	251.91	365.633	856.649	810.887	600.179	494.958	803.041	705.301
ADGRB1	22	24	22	19	25	17	22	23	32	10	24	6	9	17	16	6	10	9	5	15	13	9	9	13	6	5	5	4	8	4	5	16	15	7	8	0	2	5	6	16.9999	8	4	0	27	12	39	10	47	15
ADGRB2	141	106	57.0001	47	96	47	41	52.0001	148	70.9999	75	94	56	138	182	133	56.0001	47.9999	115	68.9999	84.9999	109	106	38.0001	92	49	78	68	51	58	60	84	43.9999	35.9999	32	15	20	14	42	82	18	66.9999	20	87	18	29.0001	86	20	75
ADGRB3	344.999	480	182	291	382	181	215	166	116	105	122	37	96	75	58	124	104	102	128	97.0001	78	36	68	131	109	37	55	75	63.9999	72	56	117	90	92	22.0001	61	34	40	56	88.0001	46	29	6	203	112	75	129	90	289
ADGRD1	1224.76	806.749	1172.75	1516.28	1164.72	810.927	1621.39	1566.14	926.52	843.38	979.389	619.727	1092.58	960.401	1068.79	965.283	733.897	958.238	721.246	700.949	562.117	784.29	984.086	955.736	1002.37	620.088	931.196	796.611	919.516	1160.36	963.904	1466.34	583.465	815.735	415.335	342.969	193.213	271.051	312.207	753.329	615.984	266.016	388.017	1959.72	1619.58	1206.64	1881.02	492.923	1073.04
ADGRD2	22.7507	14.7838	34.3957	31.2505	13.0623	14.4298	37.6042	42.543	3.85918	11.3288	8.64082	9.71923	9.27132	4.25078	3.15416	11.6866	8.99639	9.80769	4.12904	11.8252	14.7183	5.10703	3.22634	11.7134	4.58989	10.4912	21.7437	11.0895	4.16569	10.6039	8.13414	39.9698	12.9486	4.20004	3	1.0243	0	0	8.06652	6.85476	8.05221	2.34253	0	25.4548	6.92352	3.4073	85.0792	23.8804	38.8977
ADGRE1	18.2053	7.62893	16	20.7186	8.42817	20.8124	8.73221	13.8744	10.3847	5.92823	14	1	3	5	12	1.29671	1	3.55042	2	5	0	0	5.18745	12.4268	1	1.15589	9.4951	2	0	7	2	22.0445	2	4	0	4	0	0	4.1701	6.80603	4	0	15.6118	7	62	5	58	0	1
ADGRE2	175.181	168.268	220.016	193.478	172.895	253.27	152.958	125.756	55.0239	89.2666	71.4291	90.5383	59.6336	88.8628	78.7032	79.8208	47.6034	38.7701	50.1725	55.9348	43.9646	32.9094	65.6447	101.816	36.9505	47.1114	79.9788	76.7942	35.7527	56.2714	55.6913	215.597	42.3462	49.6696	24	43.5966	23.8934	9.96267	33.1728	61.8931	44.3881	11.8668	30.8459	229.201	543.874	241.413	473.496	118.966	173.793
ADGRE3	15	0	65	18	8	57	14	11	12	0	11	0	15	9	8	5	6	0	1	0	2	1	1	1	7	2	7	0	3	2	2	88	4	5	1	0	4	0	0	9	4	0	8	16	227	158	77	74	31
ADGRE5	708.633	389.773	556.626	530.839	319.694	639.445	227.867	437.65	611.624	346.848	489.274	299.815	503.237	355.997	557.423	598.692	366.705	338.595	260.706	360.411	388.432	272.46	325.262	354.752	331.542	345.237	312.965	368.388	370.383	362.984	460.162	838.112	303.629	534.588	146.527	189.767	130.782	148.862	143.553	619.536	126.566	101.847	232.857	422.477	953.663	634.399	793.234	484.283	418.533
ADGRF1	368.671	621.25	389.137	219.661	308.62	302.457	255.89	320.898	113.905	186.286	311.457	164.03	169.329	90.1701	270.237	92.8342	167.296	73.6012	157.24	356.093	213.676	173.745	312.358	222.298	106.849	114.362	125.287	262.862	154.063	178.742	225.767	370.3	193.471	160.06	45.2969	112.142	70.5903	104.1	82.4119	242.478	216.155	38.7446	85.4749	317.696	288.708	492.451	213.993	693.551	265.896
ADGRF2	1.13405	5.27132	2.06143	9.25342	1.02212	0	4.93641	8.17367	7	10.2186	13.175	2.03063	11.4902	24.1271	8.01595	5.10087	0	8.10001	7.13339	9.13341	4	2.0112	4.06488	3.42224	7.05357	7.04293	10.0224	1.01807	1.03499	9.20153	11.04	5.19482	4.02243	11.3285	15.176	0	1.00415	5.05353	21.2349	17.3064	0	0	0	18.4449	1.01866	34.0449	3.17809	1.07912	4.13259
ADGRF3	18	23.1763	20.295	15.1593	40.1788	38	12	31.1533	10	15	15	0	8	1	1	16.13	16	6	12.123	9	15.2501	3	7	9	1.3902	4	14	11	5	8	5	26	13.1621	8	2	5	1	2	12	16	24	4	1	31	34.6375	68	39.3777	44.9793	28.1885
ADGRF4	0	0	0	0	1	0	6	4	5	3	6	0	3	1.99999	0	0	0	3	0	2	2	0	1	7	0	0	0	0	0	4	5	0	4	0	1	0	0	0	1	0	1	0	0	11	6	22	11	0	1
ADGRF5	2585.98	1567.81	2031.73	2191.85	1597.54	1374.55	1089.83	1852.67	2980.96	2520.78	3076.66	2642.88	3449.52	2969.47	2438.7	2973.73	2157.94	3421.73	2273.4	2243.7	2562.38	1857.43	2100.81	2637.11	2932.85	2758.82	2137.45	2737.59	1831.62	3312	3201.41	1351.34	2605.63	1828.21	1003.7	857.955	762.964	775.985	657.817	3047.17	540.649	740.861	1181	2242.88	1302	1440.77	1487	2059.5	1273.88
ADGRG1	406.54	320.146	466.847	318.549	258.365	282.007	216.202	381.778	384.607	309.567	453.302	276	420.143	382.01	314.341	444.655	288.948	382.323	295	253.531	371.245	218.807	251.921	317.61	340.384	287.848	323.596	309.086	267.323	362	317.888	478.918	403.856	210.284	138.429	83.1935	118.402	157.726	77	492.528	129	94.6606	158	579.851	620	381.553	944.001	432	377.562
ADGRG2	422.744	400.599	263.953	298.741	426.964	283.429	404.314	295.553	73.7969	88.3482	89.0421	42.4801	58.8244	77.2614	39.9255	70.7516	54.3947	51.2397	47.1204	68.9416	51.4882	37.5963	71.8506	65.2239	57.0365	39.5266	51.9323	60.3077	54.7549	36.3956	52.1051	215.156	51.6284	55.8556	11.09	37.002	11.0412	31.0895	46.4396	58.6187	98.2011	22.1091	25.0004	298.498	147.35	203.185	149.873	510.325	296.277
ADGRG3	5	39	47	22	96	24	26	18	10	19	5	0	14	8	9	7	14	2	0	6	2	2	6	1	2	1	7.00001	4	2	2	3	102	12	2	2	0	1	1	0	12	1	1	9	41	317	365.001	142	55	39.9999
ADGRG4	24.646	9.69742	24.9387	12.8519	37.8942	7.61126	17.1358	11.1691	2.09376	1.01727	7.07879	0	1.0357	0	2.09732	3.38019	1.09762	9.93402	0	8.56899	1.05861	6.08185	5.1788	0	5.20647	2.11867	1.06724	6.51564	0	0	5.24795	8.57456	0	0	0	0	0	0	0	3.23452	5.32935	1.04714	0	0	0	28.4066	3.12441	18.1197	13.9094
ADGRG5	13	12	10	5	1	14	19	21	0	0	0	0	3	4	7	7	3	0	1	4	3	2	3	11	3	0	6	3	1	2	6	40	2	3	0	10	0	0	4	4	6	2	0	7	0	30	18	0	1.99999
ADGRG6	350	383	342	513	334	449	471	658	128	120	114	62	86.0001	43	63	65	76	93	60	163	69	43	173	110	194	68	104	80	139	95	59	575.001	71	25	11	21	13	22	32	83	148	14	49	454	377	419	409.001	491	227
ADGRG7	0	0	0	0	0	0	0	0	0	0	0	0	0	0	0	0	0	0	0	0	0	2	0	0	0	0	0	1	0	0	0	0	0	0	0	0	0	0	0	0	0	0	0	0	0	0	0	0	2
ADGRL1	1710	1868.74	1097	1270	1457.71	1043	883.001	1167.5	834	561.94	766	648	718	613	752.001	528	452.001	435.001	481.812	538.999	497	517	437	527	391	412	502	592.999	835	565.001	629.001	1240	500.791	583	274	238	110	162	220	681	501	129.582	442.866	1960	754.001	1461	795	1243	1539
ADGRL2	1651.05	1583.51	1030.8	958.572	1569.7	1336.24	1252.17	1230.85	2647.47	2078	2374.69	1869	2522.08	2024	2481.45	2553	1729	2162.79	1743.8	2000.66	1874.42	1635	1981	2071	2459	2173	2130.91	2277.06	2529.01	1717	2019.66	1037	1937.48	1796	779	675.999	556.999	646.999	646.939	2441.69	412	606	693	1436.69	746.539	833.001	811.001	1556	1256.33
ADGRL3	213	460	279	186	375	344	237	245	513	772	384	877.999	461	244	577	1262	628	679.999	250	711	733	262	521	590	410	422	297	481	511	352.999	353	192	411	491	186	265	309	246	78	548	85.0001	131	333	137	112	75	176	332.999	309
ADGRL4	943	505	685	593	558	880	288	942.999	333	349	475	305	328	339.001	340	404	214	401	206	400	391	218	355.001	371	316	404	333	387	299	386	433	741	271	365	77.9999	105	61	110	117	512	135	68	117	433	371	362	631	387	353
ADGRV1	181.114	116.93	157.017	151.563	141.148	189.223	150.141	182.76	65.0609	63.3157	58.4379	46.4805	35.4759	56.6949	58.4277	41.3434	52.9603	43.6018	39.1591	38.9054	27.2791	29.4386	40.2532	34.6931	29.6644	49.724	37.7952	36.1882	22.9896	16.0243	44.0293	199.609	38.6789	35.1208	11.1965	38.2953	11.76	22.1398	24.4154	57.9036	41.1196	5.09021	10.0271	161.668	187.26	91.9684	156.259	51.0381	114.8
ADH1A	62.5794	132.611	120.633	87.4776	56.3612	76.3162	93.5217	79.4007	10.0675	5.03389	7.03092	1	3.03456	0	3.02369	8.0498	12	18.2506	0	4.03762	5.05915	1.00709	7.02224	12.079	3.00859	0	2.00225	5.01439	1	14.0931	3.01068	20.134	6.03152	9.0863	1	0	9.09774	0	0	10.1681	16.1519	0	1.0149	298.389	45.179	144.982	30.1892	189.866	266.44
ADH1B	40302.9	59727.9	28799.4	29141.6	59123.3	23102.7	39597.1	28307.9	2900.41	1411.18	1522.83	411.454	2344.42	502.336	1341.42	855.916	806.872	1589.79	921.744	1176.4	397.414	908.852	1100.86	1422.24	1196.74	312.699	886.871	2353.55	895.324	985.931	959.514	7072.54	1052.59	971.652	305.924	798.733	152.902	189	298.636	1180.83	7067.74	337.877	408.962	38751.4	12904.3	22091.8	15589.6	34418.7	34935.6
ADH1C	175.898	558.624	336.826	319.857	392.686	429.753	634.141	352.287	37.1907	14.2152	43.7118	7	119.544	10.0866	31.1561	33.905	41.0652	49.4346	21.0014	36.2473	4	9.0698	40.1521	28.0583	27.2814	10.097	18.1607	25.1534	11.0852	16.1282	42.1792	82.629	21.3827	38.1309	17.0754	21.1739	5.00914	8	21	29.293	136.858	4.12368	3.00781	915.181	159.387	399.355	182.333	304.232	438.403
ADH4	132.093	128.497	102.501	111.32	131.935	109.438	143.598	116.068	23.7321	37.3402	52.4596	35.4844	29.3276	48.2231	12.0499	53.6633	18.5772	35.565	47.6992	33.4622	41.6383	24.0847	28.2656	40.1612	11.6657	36.8105	30.483	30.247	12.2901	31.533	37.6538	88.7082	20.2391	20.0566	32.5719	12.099	12.2354	21.3898	9.96216	43.7702	47.088	10.155	13.317	102.138	29.5039	104.815	62.9052	7.1695	95.9995
ADH5	1930.6	2245.37	1576.04	1312.1	2010.09	1645.62	1903.72	1559.04	2296.26	2314.04	2072.17	2411.31	2447.97	2703.11	2163.43	2769.37	1759.61	2172.65	1816.12	1897.12	1785.35	1719.36	1870.17	1944.57	1800.03	1990.29	1811.06	2037.15	2265.28	1840.26	2059.63	1022.35	1818.06	1984.08	797.029	643.075	418.299	509	511.244	2455.73	714.714	658.42	912.028	1969.86	1009.45	892.096	983.755	1392.35	1901.47
ADH6	39	54	34	37	54.9999	45.9999	57	35	1	2	2	4	4	4	0	1	2	5.99999	2	4	3	2	1	1	5	2	2	2	5	3	8	13	0	2	1	0	1	4	2	2	8	0	6	21	14	19	0	0	17
ADH7	0	5.0594	3.77112	0	37.0526	6.44401	0	18.9444	0	0	0	0	0	0	0	0	0	0	0	1.6345	0	2	0	0	0	0	0	0	0	0	0	0	0	0	0	0	0.427614	0	0	0	0	0	0	4.59913	0	0	0	0	0
ADHFE1	499.963	435.694	356.895	405.339	539.697	339.127	395.75	399.374	374.622	475.31	593.429	498.123	631.242	593.816	337	637.073	494.228	553.272	459.593	413.226	509.488	282.883	411.402	491.082	666.497	489.709	425	381.522	396.249	283.869	381.694	211.13	522.898	571.799	135.75	178.854	155.806	219	140.392	638.396	111	142	139.318	382.193	117	269.572	213	355	463.633
ADI1	1838.96	1704.9	1445.97	1411.17	1391.11	1450.39	1535.61	1693.07	2839.47	2795.95	2424.28	2893.32	3270.06	2561.04	2150.02	3192.89	1966.07	1744.67	2212.61	2354.78	2421.01	1854.79	2022.32	2026.93	2815.13	2416.78	1842.01	2343.45	2594.21	1798.59	2581.71	1315.3	2172.12	2884.64	845.856	809.75	746.126	815.128	686.36	2561.3	476.537	657.141	1215.38	1543.35	1355.08	1029.66	1158.23	1410.85	1477.03
ADIG	0	1	1	1	0	0	1	0	0	0	0	0	0	0	4	2	0	0	0	0	2	0	0	0	0	0	0	0	1	0	0	0	0	0	1	0	0	0	0	0	0	0	0	0	0	0	0	0	0
ADIPOQ	33410.5	30472.9	16354.5	21286.5	28350.8	19044.5	18410.6	20112.4	876.451	511.38	201.079	9.33773	441.789	20.2983	32.128	131.014	212.187	63.1601	20.0361	382.011	12.6347	8.14002	361.322	86.4165	44.4352	31.6821	11.9854	123.66	6.00666	9.47907	4.02346	11953	39.1293	49.6742	7.06828	107.287	6.22268	7.02944	9.32169	37.2403	7416.03	13.0219	16.5862	27733.2	14886.6	13332.3	16171.7	30637.1	20213.8
ADIPOR1	913	842	777	727	768	775	523	788	1386	1159	1343	1111	1145	1062	965.001	1485	1054	1058	892.001	1032	944.999	875.001	963.001	1041	1126	1181	856	926	1102	932.999	837	743.001	920	927	383	392	310	430	328	1128	201	330	422	832.001	613	521	669	653	726
ADIPOR2	1239.78	1326.5	738.099	819.558	852.423	708.628	502.5	808.264	636.614	394	561.5	340.5	450.5	457.222	529.723	527	345.342	391	376.5	396.855	420.16	327.807	371.5	349.134	433.144	347	355.5	473.418	360.6	410.737	435.5	877.968	413	330.347	153	122	132	90	148	472.993	298	108.5	222.5	1105.5	610	609	680	1054	1074.5
ADIRF	2704	1872	1729	1322	1782	1426	1508	1843	119	123	170	63	104	88	147	125	112	106	69	113	79	28	124	188	119	60	66.0001	244	88.9999	103	98.9999	829	155	95	45	151	31	43	52	116	655	23	58	2574	1265	1028	1338	948	2249
ADK	343.643	318	223	184	316.167	275	222	271	507	515	508	491	534	657	469	474	324.632	444	467	327	518	290	253	448.767	467.015	419	487.71	469.014	598	400.365	478	222.877	476	529	177	153	74.0001	132	121	530	50	165	186	186	161	202.422	190.342	178	251
ADM	1440	1291	1784	770	1315	1716	637	772	454	150	208	287	411	151	373	272	99	135	136	175	133	294	217	162	148	136	130	165	181	197	204	856	193	167	54	52	26	105	54	206	768	127	99	1910	1519	1132	1863	2308	1330
ADM2	12.4818	1.07477	18.7797	2.11889	9.65736	16.2912	3.21961	5.48094	1.01111	2.52042	9.0702	5.03282	0	4.76063	6.03631	5.03007	2.00114	1.00983	0	1.01276	0	2.26873	1.03306	2.10379	4	3.02025	0	1.00117	5.1593	2.0609	0	28.5411	2.0337	0	0	0	0	0	2.00333	0	3.03296	0	0	5.27771	16.473	18	16.8369	1.05879	11.3655
ADM5	23.4289	6	9.85997	12.1892	17.9067	27.6735	9.94334	28	19	11	16	0	11	0	8	5	18.7143	6	3	4	6	0	7	4	0	2.13157	6	7	1.16676	7	3	24	5.67575	2.18212	0	0	0	3	6	12	13	0	5	15	39	18	18	0	21
ADNP	2281.17	2130.56	2010.49	1704.4	2001.91	1805.41	2091.99	2095.68	2039.53	1824	1937.72	1557.24	1966	1674.97	1649	1985.26	1394.32	1538.09	1184.57	1539.17	1612.83	1408	1603.94	1447.01	1493.87	1414.1	1400.29	1780	1910.28	1370.08	1699.27	1871.74	1520.15	1478.31	476.983	560.001	390	540.251	515.001	2081	638.834	433	676.574	1655.79	1322.93	1530	1579.81	1926.34	1556.35
ADNP2	668	453	486	409	472	362	350	467	426	425	405	398	477	439	445	511	315	341	296	334	324.001	301	302	430	412	305	319	404	355	313	341	365	322	397	176	133	129	75	113.999	445	126	110	104	546	542	300	504	408	468
ADO	343	325	235	251	293	261	269	284	625	504	494	513	544	591	565	696	547	469	373	554	581	433	464	389	592	516	490	504	470	429	720	341	502	472	157	201	152	194	162	620	130	148	259	420	221	223	189	189	230
ADORA1	183	421.999	119	200	306	180	220	135	234	171	197	126	151	164	199	188	164	184	190	128	116	189	88	106	110	168	88	145	148	112	144	244	121	123	73	63	33	52.0001	90	159	132	31	41	373	120	185	128	712	335
ADORA2A	4	14.5717	39.045	3	6.72939	10.234	16.1761	11.8828	52.6207	11.7236	47.0847	2.47156	98.6626	70.9991	7.30369	23.2349	75	32.319	16.306	38.0917	96.3562	28.4022	11.8697	14.0182	18.9773	52.5506	22.5301	28.6189	11.3848	6.73061	50.5983	42.3268	19.8369	18.4886	15.5659	21.9819	36.9987	21.7685	6.87527	80.731	2.53317	13.554	64	20.5915	35.5975	14.7401	4	17	26.6113
ADORA2B	43.3414	10.2111	23.0088	18.2286	13.2395	26.8888	35.1333	32.3854	13.4795	22	18	15	34.5552	24.5059	7.16772	35.3052	37	20	8	22.9142	18	5.15809	26.5928	14.4784	22.4421	22	4.15504	22.4764	20.5604	22.136	20	26.1887	12	26	17	3	9	1	6	45	4	5.4577	12	45.4932	1	1	22	0	22.2899
ADORA3	9	20	10.9524	28.7273	7	15	16	6	7	4	8	0	4	0	9	4	0	6	3	0	13.9708	0	7.99999	12	6	3	5	5	3	6	0	44	0	2	1	2	0	3	1	3	0	0	0	28	0	3	29	0	4.51522
ADPGK	861.217	667.42	605.915	682.892	568.791	733.483	578.707	604.191	236.576	224.694	244.129	210.805	177.006	198.102	224.722	267.267	149.043	149.057	111.185	161.749	158.928	129.516	149.923	256.125	192	175.549	162.575	186.437	155.07	168.988	199.688	865.815	164.855	144.758	70.3513	82.4446	63.2606	45	62.4754	226.168	194.271	70	80.0019	709.109	671.007	575.096	710.455	598	471.43
ADPRH	265	204	155	163	131	217	90	151	192	120	190	167	159	170	181	198	164	151	131	139	145	91	135	119	152	135	126	158	161	132	129	227	144	134	40	85.9999	49.9999	36	32.9999	149	64	19	52	197	140	211	126	311	116
ADPRHL1	39.5493	26.502	37.2187	37.2514	32.7415	49.0568	54.5803	52.1645	12816.8	10718.9	8014.7	11076.1	9801.04	10339.5	10828.9	13407.7	8754.46	9810.63	7689.04	7416.09	9977.16	9081.79	9344.99	8506.19	8803.34	10581.2	8158.05	9894.48	8167.69	7346.39	9858	51.1476	6776.61	9116.22	3325.1	3218.81	3077.97	2870.99	2551.01	10105.2	18.9451	2560.57	4694.93	28.2988	22.5845	6.00059	31.05	39.9151	42.3398
ADPRHL2	101	120	96	85	81	116	115	94	112	101	182	145	175	132	146	164	139	88	99	108	100	74	119	131	129	139	106	148	124	121	101	162	104	130	57	54	52	57	35	163	39	55	17	140	137	148	136	136	127
ADPRM	141	150	125	115	146	111	114	148	86	54	63	55	64	77	68	71	48.9999	46	86.0001	60	67.0001	52	59	53	44	50	56	56	69	40	78	113	53	76	19	28	11	9	24	52	35	10	36	119	91	18	76	58	81
ADRA1A	2443.28	1661.52	1282.23	1161.57	1589.99	1467.6	1081.55	1448.2	831.462	1050.2	1089.79	1004.95	1036.08	1747.28	869.444	1849.28	1352	1217.32	883.368	870.312	816.202	519.385	919.57	862.551	1188.34	1260.11	556.874	986.882	857.221	844.066	803.17	702.107	874.259	745.025	293.277	359.06	293.505	473.002	417.264	1026.07	572.139	350.002	297.851	1604.38	576.64	1305.92	682.156	1568	1954.98
ADRA1B	46	57	43	32	61	53	28	74	13	22	29	18	49	10	30	29	40	13	23	23	23	15	22	21	19	6	3	14	6	21	23	35	9	21	15	4	11	8	13	17	7	9	2	57	43	95	38	127	30
ADRA1D	4	10	4	5	7	1	8	8	2	3	8	0	9	1	0	0	5	2	0	1	1	0	3	2	0	0	2	0	0	3	5	12	3	5	3	0	5	0	1	2	2	6	0	0	9	0	5	0	8
ADRA2A	154	230	103	84	124	182	68	197	54	9	55	3	14	6	15	8	9	8	4	15	7	12	27	23	2	8	17	12	9	16	24	121	18	6	6	7	0	0	2	46	26	8	0	106	80	116	109	210	62
ADRA2B	45	30	25.0098	20.0191	54.1119	20	27.0112	48.0384	106.039	65	128	188	52	54.2148	56	202.12	125	76	58.0317	72	97	55.0579	65	93	69	191	111	107	64	92.0434	58.0261	56	73	43	33	43	47	23	28	114	6.01605	22	62.0674	100.085	19	29	10	63	26.0335
ADRA2C	27	20.0001	22	31	16	17	8	27	20	20	44	29	50	31	37	66	23	17	23	18	14	15	32	23	28	11	22	31	27	35	32	16	22	31	16	20	9	18	19	29	8	7	22	68	25	19	44	24	15
ADRB1	561.063	562.719	457	302.529	438	533.512	352	361.544	1709.93	1002	1802	889.904	1483	1556	2055	904	963.942	1060.86	963.99	1188.99	910.947	1053.82	812.465	1090.93	509.445	862.878	1733.97	1440.68	1529.95	1268.96	1293.95	192.369	1227	1426	476	457	222	440	178	1797.89	197	246	650	574.871	342	351.73	433	273	377.831
ADRB2	268.215	192.689	209.697	178.402	299.916	169.841	203.41	142.276	145.667	128.732	103	117.605	133	144.867	125.905	128.629	116	83.9065	79.3863	99.1836	109.28	109.728	93.2017	112	121.417	150.278	102	86.8023	70.2835	48	94.4012	150.629	91.0234	130.601	58	37.0084	37.2465	34	24.2594	170.053	47.0648	41.012	60.2554	191.642	109.38	109.373	149.059	181.167	150.466
ADRB3	10.7548	9.7682	12.5831	6.15337	5.49327	6.96694	5.74342	16.9414	0	7.0339	1.11315	4.24556	3.28377	2.79141	3.13488	3.34792	2.65692	6.39631	2.1051	2.28339	1.15661	2.3538	1.24117	5.26332	0	2.94303	1.12638	2.31123	0	1.13317	1.23217	7.9274	5.30254	0	0	0	1.4197	0	1.20158	4.49769	0	0	0	19.2567	21.8035	0	4.11148	2.49811	12.0682
ADRM1	361.534	363.848	341.911	305.856	285.95	294.779	259	314.832	631.91	447	609.913	536.888	690.948	625.988	491.844	753.79	618.875	540.969	423.958	448.719	496.646	385.991	499.913	541.727	608.959	486	407.959	592.797	577.924	475.906	581.676	356.576	480.982	583.823	220	213	164	271.528	198.919	769.826	148.229	211.974	295.971	441.129	286.583	307.066	371	384	322.581
ADSL	523.125	475.354	418.062	406.955	377.361	386.203	435.05	486.514	989.394	877.752	865.267	929.407	1022.36	976.051	929.534	1135.75	651.151	773.527	707.814	765.859	859.915	711.622	706.411	796.519	851.586	809.994	685.792	852.619	861.192	638.102	804.736	559.713	739.462	930.106	321.932	283.705	293.664	203.109	312.495	927.642	167.342	288.772	415.598	474.209	293.993	457.106	517.84	448.107	424.397
ADSS	355.935	305.762	307.816	284.668	277	366.967	318	344.835	136	104	230.912	126	150	156	117	136.323	74.9999	104.956	55	127	85	101	140	163	96	88	92.0001	124	96	93	101.884	303.978	90	117	32	62	25	16	60	137	102	17	26	256.119	264	339	327.348	215	178.496
ADSSL1	310.405	240.308	193	218.809	220.479	208.253	182.601	185.834	1438.34	1776.43	2069.98	1817.1	2325.51	2423.25	1757.99	1924.59	1443.13	1457.53	1278.79	1553.36	1525.46	1424.24	1346.09	1626.02	1652	1390.51	1478.72	2206.63	1954.24	1885.37	1974.53	148.601	1636.81	1979.18	779.573	603	458.07	626	475.145	2184.81	131.094	561.028	725.105	394.795	155.143	154.675	146.244	360.041	273.923
ADTRP	33.2443	11.0551	82.418	30.8715	28.1756	22.5405	19	30.1404	1.00247	0	14.0224	5	3.01931	5	1	15.067	1.00306	4.01764	5.00637	4	1	4	6.0065	7.00548	0	3	3	6.03166	4	2	3	40.0304	0	3	8	0	2.00046	0	0	5	2	0	0	12.4857	25.0674	1.04053	51.293	0	18.0908
AEBP1	1032	2248	1296	1362	1768	1552	1592	2200	857	600	1025	371	651	235	663	1364	643	358	273	577	380	245	658	738	979	314	266	797	325	544	590	2426	373	318	129	785	230	330	974	428	628	68	295	2613	1269	1876	1378	1915	1897
AEBP2	538.663	486.914	507.434	425.025	461.447	410.331	412.63	487.555	436.188	447.414	434.487	270.618	399.738	380.628	324.516	493.992	305	302.084	330	360.748	335.525	288.893	355.682	377	358.371	318.702	292.121	371.825	388.007	390.56	374.719	483.017	394.64	381.142	116.568	140.039	70.125	91	127	430.517	99.5213	97.0261	172	376.156	329.115	423.973	224.894	336.936	348.677
AEN	121	95	142	129	79	125	114	156	61	67	88	130	56	92	75	120	56	69	65	69	68	64	77	60	87	85	57	71	71	71	69	245	53	69	21	45	45	23	48	129	74	11	26	157	240	214	378	230	83
AES	2356	2250	1775	1724	2071.99	1758	1228	1917	4920	4607.99	4748.99	4375.99	5667	4686	4585	5387.01	4118	3592.99	3534.99	3359	3305	3594	2684	3465	4006	3365	3187	4591	5037	3890	3925	1575	3476	4125	1794	1244	1132	1513	1067	5034.01	637	1563	2278	3501	1377	1197	1360	2540	2093
AF241726.2	0	0	1.4239	0	0	0	0	0	0	0	0	0	0	30.2151	0	0	0	0	0	0	0	0	0	4.26989	0	0	0	0	1.9312	0	0	0	0	0	0	0	0	0	0	0	0	0	0	0	67.6144	0	9.41155	0	0
AFAP1	1428.48	1310.75	882.819	902.181	863.445	809.393	834.07	1221.61	386.275	315.627	451.668	217.531	333.462	347.755	337.149	428.892	216.086	268.031	238.219	364.39	289.801	174.141	395.39	320.229	406.275	293.712	230.269	369.17	362.05	309.167	258.369	1141.06	235.775	248.223	146.233	205.466	107.653	110	128.224	379.094	436.977	77.1776	110	1144.36	784.921	944.239	1149.46	1388.27	742.093
AFAP1L1	1346.96	825	1208.94	816.993	1016	752	711.969	1181.99	1787	1202	1550	1436.02	1369	1610	1285	2034	1248	1325	958	1336.02	1163	1029	1291.31	1365	1417	1428	1210	985	1206	1200	1266	718.042	993	1007	407.999	436	383	542.999	406	1907	391	429	559	1333.15	369	1421	512.084	1156.01	1100.01
AFAP1L2	345	384	378.001	300	382	384	212	439	216	152	211	141	127	122	192	225	162	97.9999	148	121	121	63	127	197	167	110	95.9999	186	95.9999	123	103	423	97	126	46.0001	116	49	71	70	128	49	30	43.9999	294	146	307	332	220	237
AFDN	4162.1	3690.77	3862.24	3563.79	3445.04	3186.47	3865.5	4359.9	4173.41	2996.87	3675.37	3159	3978.98	3455.65	3032	3814.26	2283.88	2573.2	2287.16	3319.82	2895.03	2235.43	2594.16	3378.09	3212.74	3158	2937	2499.19	3392.8	2772	3219.75	3602.15	2918.83	2432.28	954	1091.52	1062	1041.39	987	4335.38	1501.22	945.661	1417.97	4549.82	3181.43	3830.87	3369.81	3880.29	3254.2
AFF1	4293.53	3840.3	3955.73	4473.31	3650.2	3562.02	3244.43	4438.47	3995.84	3719.99	4162.01	3059.75	3883.95	3574.73	3902.75	4371.33	3186.49	3650.58	2783	2964.33	3247.9	2826	3043	3067.99	3434.97	3036.91	3014.38	3634.96	3256.85	3202.86	3038.69	3502.95	3225.89	3366.6	1021.97	1218	979.566	1211	1272	3771.56	1190.94	957	1260	4251.9	2497.45	2876.47	2735.89	3366.29	3248.61
AFF2	37	32.0113	91.028	28	24	35.0024	65.0001	52	11	15	15	2.00164	10	16	3.00144	13	14	10.0005	6	16	15	4	33.0604	26	10	9.00001	12	9	21	7	15	28.0124	3	8	9	3	1	13	36.0001	11	19	2	10	71	55	69.0048	34.0001	89	38
AFF3	1499.17	831.803	820.592	477.8	861.865	592.934	527.041	736.002	405.46	392.021	472.167	364.238	478.29	327.158	444.041	396.903	463.12	368.805	278.822	464.39	319.229	317.374	322.135	353.792	490.32	341.548	274.717	384.798	488.867	390.304	409.957	760.938	378.866	490.748	124.84	134.902	173.379	127.255	202.619	555.79	269.332	104.803	183.388	871.699	528.936	334.666	508.029	837.513	783.316
AFF4	3006.01	3032.61	2374.12	2338.09	2360.14	2400.51	2360.29	2637.48	2459.06	2785	2734	2580	2699	2522	2611.95	2887	2077	2380	1945.01	2227.05	2981	1968.15	2352.39	2219	2529	2236.38	2064.12	2385	2431	2322	2092	2371.29	2142.17	2430	954	853	809.001	747	860	2574.58	743.054	755	924	2234.07	2715.54	1634	2497.99	2150	2114.27
AFG1L	178.221	142.776	120.391	123.971	141.013	130.04	141.426	135.376	104.016	179.119	192.248	197.222	168.373	220.201	121.682	161.191	124.42	187.036	122.105	157.122	166.264	106.062	146.132	142.622	141.254	191.069	121.611	141.135	164	122.557	149.103	153.17	125.131	146.136	56	46.0022	92	38.1129	31	178.646	28.2902	37.0581	44.0401	106.917	81.1366	194.643	155.854	91.0031	148.424
AFG3L2	1212.89	1050.8	766.391	749.585	805.43	744.681	920.696	957.822	5315.53	5248.07	4799.33	4753.83	5815.97	6000.47	4453.82	5487.96	3991.98	4322.91	3729.64	4453.08	4089.45	3778.7	3614.76	4378.6	4412.94	4550.49	4483.46	4417.09	5577.7	3957.26	4549.85	778.063	4347.28	4557.92	2068.31	1560.86	1098.29	1645.29	1344.97	5436.34	364.381	1658.05	2115.52	1116.44	823.732	707.713	921.003	880.27	907.962
AFM	0	0	0	0	0	0	0	0	0	0	0	0	0	0	0	0	0	0	0	0	0	0	0	0	0	0	0	0	0	0	0	0	0	0	0	0	0	0	0	0	0	0	0	0	0	0	0	0	0
AFMID	139.814	149.52	173.513	168.597	153.865	189.952	130.308	175.614	201.129	239.738	182.859	196.834	253.132	320.673	181.44	268.412	199.951	140.997	124.453	151.794	142.211	150.925	168.548	192.816	172.628	154.844	158.736	201.511	208.189	139.085	213.896	190.365	149.542	167.959	72.1335	66.3757	39.2671	39.4282	56.6598	313.829	39.8266	60.8295	160.084	183.154	129.732	180.367	152.384	132.048	133.961
AFP	0	5	1	0	0	0	2	0	0	0	0	0	0	0	0	0	0	0	0	0	0	0	0	0	0	0	0	0	2	0	0	0	0	0	0	0	0	0	0	0	0	0	0	0	0	0	0	0	0
AFTPH	874	627	687.999	568.999	582	662	599	682.999	420	489	425	306.001	446.001	428	419	476	263	297	234	330	322	297	332	382	408	344	269	457	395.999	293	356	671.999	321	400	102	158	92	138	128	388	174	97.9999	146	517	540	557	773.999	598	486
AGA	202	168	127	122	116	119	137	160	131	75	146	94	129	111	134	87	104	66	77	100	79	59	140	78	106	87.9999	81.0001	63.9999	139	74	117	134	68	77	69.0001	45	19.9999	4.99999	35	82	55	29	28	156	79	119	84	248	199
AGAP1	1168	937	802.999	717	998	791	696	1104	1134	1023.85	1173.37	926	1079	1228	939.999	1114.59	1059	964.822	727	919.999	852	842.73	843.001	905	964.757	846	772	1071	1051	1029.91	1069	701	888	868	296	309	290	316	301	1237	349	292	532	1052	691	602.952	709.999	834	730
AGAP2	460.001	228	301	203	197	169	120	267	828	506.001	478.648	748	682	606	662.999	530	661	491	416	530	486.999	409.001	546.701	720	635	498	428.931	590.001	540.999	668	611	303	507	436	260.542	278.216	218	246.943	137	765.001	113	146	267.907	428	221	306	173.554	378	296
AGAP3	883	820.001	720	659	936	839	597	863	601	518	572	439	609.999	487.001	516	674	549.001	402	351	380	417	378	380	420	540	442	275	581	493	430	543	781	444	511	170	196	149	148	201	546	333	121	285	1330	478	767	502	1074	716
AGAP4	329.738	277.121	213.278	281.118	282.949	271.544	241.752	326.883	153.196	115.256	91.7955	218.273	104.627	116.67	115.589	181.24	103.971	49.7524	103.832	117.93	113.236	50.5033	68.2658	81.788	85.246	143.869	86.3349	131.14	81.3887	62.3774	54.242	283.247	101.673	42.8402	37.5899	69.3703	21.8803	44.623	50.1642	92.425	63.226	7.7408	86.244	260.325	155.683	239.439	184.019	112.392	236.012
AGAP5	301.284	257.051	248.204	132.279	211.136	176.877	227.228	282.158	161.926	119.493	192.371	112.008	189.428	131.698	161.205	138.986	139.444	117.971	90.6356	127.989	145.867	102.045	89.6125	124.412	113.459	82.89	138.393	111.676	106.768	70.5647	154.262	233.665	136.059	114.459	37.9261	57.1833	49.39	37.1582	24.0339	89.7056	71.9488	25.2081	39.6019	217.77	94.3736	183.092	182.376	235.348	203.47
AGAP6	440.144	358.984	318.977	245.303	285.515	282.595	342.959	372.984	114.054	103.061	81.7313	107.253	127.564	82.1615	102.565	112.448	78.2096	98.607	94.4993	113.948	84.4619	64.4009	83.6696	111.572	84.1592	98.7708	98.6598	75.0834	76.232	86.3666	59.6484	358.1	90.2404	113.93	26.3739	33.5341	37.2254	38.6443	37.0432	100.375	124.028	28.4718	5.63219	452.591	240.094	249.143	243.837	432.732	315.231
AGAP9	537.748	375.452	49.2145	330.601	622.818	361.635	536.876	324.892	109.562	224.23	73.5841	118.074	89.9353	100.869	165.155	129.89	46.5968	93.4894	116.237	98.1717	79.2332	81.4755	142.733	4.78106	55.6863	35.9717	128.383	70.14	78.0655	110.19	61.7002	357.436	78.7709	49.3723	37.8058	85.2165	48.3763	60.8425	67.662	144.816	134.3	23.6771	38.9132	501.254	243.987	356.617	348.916	146.857	322.758
AGBL1	20.6697	15.2626	29.9571	22.7173	34.3957	29.7588	30.7027	25.1691	16.2792	4.0662	5.04703	7.01621	5.09161	12.0908	2.06147	4.02759	7.15617	8.22578	7.00451	2.05267	7.47275	2.0754	11.3139	7.07281	5.47304	7.55189	10.3094	3.01493	13.023	1.0547	9.06187	18.5974	2.12306	8.13812	2.00929	3.00121	6.17986	0	7.00549	10.2572	7.12715	6.01191	9.00325	21.0265	15.9093	0	43.8388	29.0709	33.8587
AGBL2	15.2595	11.6054	19.94	9.10952	14.6024	13.0671	25.1376	18.322	2	1.34804	2	13	3.81055	3.22649	8.5	0.5	3.5	0.5	0	2.33997	5.48462	0.5	0.5	2.42828	2.62071	1	0	0.5	1.50267	1	1.5	21.7328	0.5	2.60629	0	1	0	0.580546	0	2.5	11.5598	3.4459	0	17.028	1.03076	18.4908	14.2852	0	10.2943
AGBL3	217.277	174.062	151.148	114.146	176	122.075	170.123	162.073	38.0056	55	59.0027	43.0407	27.0309	62	25	51.0001	40.0021	47	44.9999	58	33.0005	24	41.1364	41	29	41.9999	41.0436	22	48	45	56	104	40	31.0022	10.0025	13	19	13.0186	13	78	28.0135	12	6	86.025	100	124	81.0021	263	116.065
AGBL4	29.8716	61.8555	32.5985	89.3093	49.251	37.9727	78.4357	70.0935	33.1112	30.276	48.3483	31.084	29.1517	12.0396	26.5087	15.5924	12	12.0209	8.32817	29.1159	13.2106	6.10544	20.344	19.3656	15.1052	16.5603	16.2569	24.309	24.0265	25.712	26.1833	53.571	14.1399	10.0296	4.01586	4.6691	11	2	1.0992	50.5153	36.5139	3	7	41.6091	120.714	27.2555	42.2824	10	34.1731
AGBL5	446.317	464.754	342.016	280.438	397.452	473.471	366.525	365.194	343.058	264.129	283.085	257.087	266.006	258.098	266.002	364.092	203	195.182	153	237.916	238.118	172.055	212	235.102	283.078	181.097	161.013	244.029	224.013	202.746	218.209	356.16	217.083	189.02	100.001	124.143	94.0009	94.6237	90	259.072	161.03	71.0559	92.038	481.026	228.025	320.382	302.16	339.001	366.155
AGER	7.93557	56.134	16.1909	12.5616	14.8237	32.4706	12.141	15.1021	3.08754	5.31413	3.88724	7.064	7.00001	7.90439	4.79555	4.83156	6.27257	5.83996	3.45714	4.66654	2.42858	3.98426	4.28292	2.00756	3.92328	0.780427	2.89354	3.1275	2.26066	4.62763	4.93922	13.632	4.02183	8.56324	1.42857	1.57143	0.714286	2.02857	1.28571	3.84552	4.40108	1.62287	2.71429	19.7935	0.875389	30.8108	10.5714	23	14.8045
AGFG1	2093	1626	1512	1484	1296.63	1501.91	1332	1417	1075	814	741.899	749	979	779.001	928.001	1020	538	663.001	682	800.415	966.001	615	792	732	839	899.001	637	808	809	659.001	593	1224	808	796	276	250	182	197	223	894.999	420	173	361.999	1646	1386	1023	1514.82	1345	1223
AGFG2	180.736	180.81	168.264	234.725	226.721	190.009	342.385	345.465	246.941	257	230.395	237.041	283.438	201.139	218.176	276	181	211.785	154.108	198.07	201.593	137.225	252.482	197.749	235	205	156.359	193	217.307	172	227	401.921	179.101	213.69	36	110	49	89.0001	114.716	249.063	120.959	43	94	425.452	216.501	248.196	177.179	264	200.59
AGGF1	641.899	633.074	462.254	550.249	424.838	532.449	459.803	526.35	456.734	507.059	595.894	486.484	526.149	588.705	497.477	750.482	501.857	475.173	464.068	563.868	494.097	460.645	487.617	439.944	540.518	506.229	383.593	540.96	586.791	453.195	499.656	544.601	494.173	545.592	233.184	188.503	138.473	214.911	207.503	573.272	182.89	120.543	180.802	464.407	235.663	468.231	242.278	525.495	299.597
AGK	621.735	509.846	309.477	430.148	466.088	413.295	480.539	498.379	705.623	722.562	760	758	733	732	746	897.049	720.43	598.001	503	602	564	499.678	589.97	541.31	659	683	649.476	687	737	442	595	414.923	629	571.99	189	134.537	179.482	206.585	293.656	737.493	86.4157	190.998	208.529	408.815	138.287	193.229	275.012	60.8661	314.406
AGL	988	976	739.001	637	730.001	807	810	933.001	3250	3010	2639	3355.99	2709	3023	3331	3400	2397	1837	2679.99	2928	2998	3300.99	2812	2585	3074	2963	2170	3014	3749.01	2294	2925	645	2232	3177.01	987	711	659	893.001	1050	2734	213	741	1145	717	435	498	488	733	778
AGMAT	36.4944	44.4913	25.2027	36.3038	36.2328	24.8955	43.9938	30.222	2.21245	11.8331	8.31376	0	10.046	17.3237	17.4127	7.01235	6.15124	5.16855	3.21984	6.58469	2.03741	7.90981	6.5562	26.7417	5.01582	8.48133	8.24546	7.09303	12.0272	13.4867	10.7043	46.898	2.01439	2.20633	5	1.00449	5.93341	3.0029	2.00098	21.4911	4.82026	4.00463	8.08822	51.7635	23.5734	34.483	34.8782	0	25.9812
AGMO	72.7331	62.604	57.0505	65.2465	48.1938	52.4961	63.2961	36.6455	0	14.1331	1.36422	5.13138	4	13.2779	10.2935	5.87658	5.00278	13.0052	4.01028	13.3065	2	7.06382	18.2839	23.0295	2.07039	9.00251	16.8149	13	9.0052	9.42571	6.13413	44.128	17.7206	8.09255	5	4	4	3.01241	11	13	10.3672	0	0	56.7465	28.8643	7.01392	3.10401	10.5276	32.869
AGO1	1529.43	1589.4	1065.17	1142.19	1230.47	1259.05	1160.63	1296.77	1692.55	1445.76	1560.49	1339.02	1469.11	1424.66	1552.76	2131.14	1309.12	1303.89	1106.22	1179.77	1266.8	1269.15	1358.85	1273.01	1664.47	1319.83	1178.5	1403.54	1275.97	1177.12	1253.12	1514.79	1247.43	1402.47	404.137	552.125	389.034	478	404.245	1635.11	442.809	440.771	658	1697.48	854.172	1472.17	1116.08	1914.36	1207.55
AGO2	1897.68	1790.88	1609.35	1450.56	1460.84	1328.58	1380.74	1829.54	1766.64	1451.44	1750.18	1467	1809.53	1512.74	1372.8	2057	1322.83	1399.55	1105.29	1347.2	1503.67	1193.07	1224.84	1537.01	1664	1643.81	1247.19	1547.58	1531	1529	1393	1456.98	1425.08	1532	490.851	589	474	430	563	1720	528.822	439.001	647	2031.59	1591.04	1618	1770.52	1554.1	1269.1
AGO3	1696.47	1965.07	1657.32	1478.36	1580.69	1410.39	1508.87	1700.31	962.703	867.285	816.125	733.201	984.602	749.018	972.352	807.467	706.982	733.529	696.839	856.32	701.252	530.929	718.875	788.767	818.875	705.959	604.856	762.916	613.475	771.991	751.686	1493.99	754.251	748.748	278.814	301.342	221.906	221.925	319.417	938.442	350.151	190.386	341.618	1340.53	1115.08	1267.17	1396.53	1588.36	1172.82
AGO4	1172.77	798.211	862.204	891.494	805.993	828.781	623.892	780.651	1106.08	1053.58	1181.87	1144.07	1179.91	1331.27	1171.49	1509.47	708.334	743.344	765.774	1112.33	1050.04	843.362	837.162	982.848	1094.64	843.558	730.033	1010.24	1079.39	930.119	1051.78	1047.9	1019.72	1065.03	395	284.187	318.979	276	358.518	1207.12	270.282	327.251	439.843	904.846	914.346	883.644	543.6	803.904	750.911
AGPAT1	0.151917	385.298	117.224	120.681	218.383	158.71	241.965	166.301	638.287	126.404	249.427	0	207.518	0	575.19	0	445.497	247.868	0.528696	0	0	184.755	473.434	225.179	98.101	0	141.029	0	0.867919	195.849	0	0	228.325	188.138	3.24629e-05	238.592	29.384	56.2591	0.0472497	0	0	148.901	0	0	1.20098	0.0237987	1.90406	0	371.376
AGPAT2	3045	3138	1557	1682	2176	1552	1022	1757	542	494	486	418	469	417	465	571	533	371	288	288	272	249	223	314	406	372	340	372	319.999	274	241	1494	353	336	157	184	87	166.001	75	431	1065	118	204	3193	1516	1201	1286	2701	2139
AGPAT3	1568.03	1331.25	1086.93	1100.34	1178.47	1165.11	854.208	1110.66	2558.02	2195.56	2782.63	2209.17	2895.82	3061.94	2716.61	2766.31	1907.38	2165.75	1970	2262.64	2403.74	1880.97	1600.04	1985	2125.58	2348.92	2135.57	2654.59	2655.5	2008.89	2290.85	1236.88	2283.52	2414.36	849.042	668	628.437	440.83	622.607	2973.18	470.559	703.328	1203.06	1580.5	756.857	1083.6	746.908	1033.34	1112.48
AGPAT4	330	287	234	265	267	317	270	308	118	113	164	112	68	110	115	180	84	66	83	119	84	63	97	97	99	83	80	100	59	103	122	317.999	102	72.0001	23	49	30	39	52	126	73	21	66	368	329	374	307	198	192
AGPAT5	120	95.5	71	89	70.5	92.5001	91	110	55.5	53.5	75.5	40.5	51	45.5	70.9999	57.5	40	54	28.5	62.0001	42	38.5	56.5	53	51	43.5	52	49.5	58	44.0001	31	131	34.5	44.5001	14.5	21.4999	16.5	7.5	28.5	44	24.5	2.5	20.5	77.5	89	62.4999	84.9999	48.5	60.0001
AGPS	907.165	814.207	599.038	705.046	628.001	710.256	581	801.433	714.662	640.242	781.197	604	640.999	678.253	733.405	834.582	538.06	495.634	620.692	683.04	702.451	477.505	604.026	581	669.051	574.219	445	680.484	800.132	606.097	603	555	513.613	651	184	184	219	155	276	679	186.301	152.021	241	588	485.001	616.058	563.179	666.048	528.039
AGR2	13	19	19	8	16	12	0	4	7	2	0	7	2	7	12	7	6	2	3	1	1	1	1	3	2	3	2	1	3	1	6	20	0	3	0	0	0	3	0	0	1	0	0	0	10	14	0	10	0
AGR3	0	0	0	0	0	0	0	0	0	0	0	0	0	0	0	0	0	0	0	0	0	0	0	0	0	1	1	0	0	0	0	0	0	0	0	0	0	0	0	0	0	0	0	0	0	0	0	0	0
AGRN	948.23	517.84	737.185	951.795	680.115	742.443	1406.8	1701.63	895.247	735.054	1157.41	1072.01	498.048	889.105	657.044	1392.12	779.325	656.541	420.086	612.999	608.753	441.497	828.402	771.181	883.066	689.427	597.206	527.026	843.027	782	682.733	1821.48	511.045	509	287	469.007	250.025	319	387.168	891.14	881.096	190	283	1972.2	838.073	1576.63	1010.27	1131.01	766.118
AGRP	8	10	6	2	2	12	13	2	11	9	7	2	14	3	5	9	1	10	3	2	3	6	4	4	3	3	7	0	6	6	0	21	4	6	0	3	2	2	6	6	8	1	0	7	8	0	0	0	4
AGT	56	107	43	52	71	76	47	52	1190	949	1420	1167	1135	1055	1233	1356	1155	1046	819	1001	815	655	1101	1210	1378	943	753	1320	1322	915	1157	44	879	775	568	374	302	462	324	1340	24	320	465	85	52	101	96	207	130
AGTPBP1	741	605.999	643	655	640	580.999	496	597.999	1666	1624	1341	1510	2106	2181	2205	1965	1095	1127	1308	1363	1646	1203	1346	1534	2020	1501	1488	1580	2169	1716	1862	661	1761	2036	710	445	396	383	570.999	2497	185	425	623	505	820	559	619	431	509
AGTR1	159	155	185	172	230	103	135	191	90	26	33	20	67	31	30	13	73	33	49	37	24	31	148	55	33	14	28	72	28	41	24	99	39	30	18	2	5	12	4	50	15	11	33	87	56	79.9999	65	133	59
AGTR2	1	1	0	0	0	3	1	4	15	0	16	10	5	8	0	6	8	7	4	6	8	3	7	8	15	1	8	9	6	1	1	2	5	5	0	11	0	0	10	20	0	3	1	0	2	0	0	1	1
AGTRAP	94	84	98	81	71.0001	94.9999	133	87	83	52	43	79.9999	54	71	54	107	53	50	44	38	67	33	64	56.9999	76	54	29.9999	51	56	22	42	108	35	39	8	39	24	31	23	41	31	13	47	62	86	111	104	224	100
AGXT	25.8666	27.6377	32.8361	23.7605	17.5974	18.5743	32.1837	8.2842	3.05085	6.777	2.40572	4.24409	2.23521	7.29437	3.02422	9.95812	2.00757	7.68139	4.21682	4.74096	5.15367	0	2.04863	0	4.00173	7.52475	0	0	0	0	0	33.576	5.75334	4.32084	0	0	0	0	0	0	2.21075	0	12.9847	9.9139	0	3.19118	28.4561	1.38119	24.3828
AGXT2	0	0	1	5	1	0	0	1	0	0	0	0	0	0	0	0	0	0	0	0	0	0	1	0	0	0	0	0	0	0	0	0	0	0	0	0	0	0	0	0	0	0	0	2	0	0	0	0	0
AHCTF1	2156.66	2263.03	2265.02	1833.72	1915.23	1759.12	2493.74	2248.26	2470.06	1792.07	2365.53	1762.51	2349.04	1883.16	1909.85	2222.17	1539.29	1931.96	1656.92	1710.08	1895.07	1735	1673.81	1929.59	1952.65	1597.79	1795.87	2052.9	2013.25	1713.75	2138.45	2115.7	1915.48	1931.38	807.303	688.999	562.086	454.517	665.002	2161.35	638.414	599.117	915.706	2306.94	1648.56	2058.97	2126.8	2273.6	2044.25
AHCY	358	345	236	306	331	278	294	348	619	526	521	629	657	586	578	712	486	445	426	596	507	448	451	539	674	476	382	592	660	457	487	346	538	562	218	163	147	200	192	611	145	185	202	393	169	385	272	359	309
AHCYL1	2922	2550	1875	2044	2235	2292.99	1483	2289	1518	1193	1313	1387	1361	1134	1298	1648	1072	1064	864	1028	1224	977	1072	1249	1370	1151	909	1152	1225	1028	978	1716	1074	1170	330	416	231	432	357	1237	865	293	392	2475	1575	1388	1791	1502	1983
AHCYL2	453.904	475.007	337.164	355.243	340.56	337.481	345.742	372.073	159.16	191.127	145.029	124	194.275	143.435	183.718	129.113	159	104.04	103.28	135.196	116.313	102.21	142.527	157.077	176.054	130.293	127.24	146.394	151.465	168.129	137.58	311.21	149.358	142.438	58.2236	64.0035	49.0636	42.0518	76.1919	139.733	122.607	36.2514	41	351.68	241.146	152.113	237.186	440.339	310.102
AHDC1	689.074	739.098	509.765	551.166	635.609	492.192	532.333	759.191	1146.06	961.999	1094.64	1053	1043	1040.18	1015.41	1393.74	919.999	782	615	929.001	881	815.999	827	796.005	985.001	795.437	812.001	953.001	946	895	966.174	864.363	817	991.001	314	384	330	288	296	1207	318.086	326	437	925.141	301	762	380	650.999	673.657
AHI1	857.564	821.446	782.118	733.791	808.934	781.791	787.513	866.783	315.12	321.462	299.179	304.721	348.278	267.075	352.147	369.371	261	264.155	203.061	277.22	241.095	209.335	266.419	299.681	275.019	215.622	288.517	292.021	263.033	260.131	260.006	601.602	211.367	214.401	107.042	108	107	88.0593	170.621	369.004	266.201	67.0079	91.2139	745.887	742.691	700.196	780.041	762.692	513.805
AHNAK	147396	138161	118772	108460	110466	131224	117421	121172	69435	62805	79209	52927	73056	60217	61245	80130	50599	58528	39859	48750	42526	41469	54644	59176	56288	50490	44771	60379	52744	54025	60546	79682	53548	49021	20546	26478	15557	20029	19716	68155	41484	20563	26062	154226	106254	98833	122801	132494	126352
AHNAK2	793.83	434.957	941.684	1268.08	704.729	812.174	1345.44	1722.79	183	485.347	367.898	151	345.945	96	234.942	537	158	240.001	112.406	372.862	131.742	109.903	678.833	226.514	208	142	177.961	296	614.928	259.877	312	1590.85	198.617	118.51	58.9999	344.646	104	63.4148	242.916	241	337.981	36	117	1012.77	1407	884	1439.92	866	397.716
AHR	1906.68	1721.07	1476.32	1332.5	1191.79	1479.33	967.946	1394.25	1069.91	1027.77	1274.24	958.523	890.729	716.93	1394.31	1291.39	759.242	805.577	702.798	981.149	949.822	941.273	1242.57	762.194	926.993	910.416	746.224	986.631	919.213	822.45	871.472	1518.03	838.901	911.534	267.003	507.058	277.45	289.452	364.336	1057.3	377.631	257.738	315.174	1213.26	1235.89	980.921	1165.59	1218.96	947.765
AHRR	93.0217	35.2566	41.215	10.2336	20.4608	8.4162	14.3177	25.4282	9.42709	6.06637	1	3	0	6	18.3151	9	1.01155	16.6618	0	5.06134	4.08671	4	6.01404	12	10	6.06066	6.07224	11.0148	13.0205	31.2399	1	16.3452	7.00628	3.09079	3.07348	2	0	0	2	4.48162	4	6	0	5.03226	7.33482	1.04489	4	3	22.763
AHSA1	395.539	387.74	388.37	327.381	292.244	342.887	342.526	383.832	892	866.001	763.456	935	811.852	823.117	994	1221.26	751.361	869.531	585.775	749.598	901.044	746.001	765.429	692.033	838.009	843.066	607	887.091	951.108	637.383	644	352.751	694.01	764.004	321.087	282	246	335	279.057	919.154	153	250	502.015	498.121	308	281	361.353	211.253	341.165
AHSG	0	0	0	0	0	0	0	0	0	0	0	0	0	0	0	0	0	0	0	0	0	0	0	2	0	0	0	0	0	0	0	0	0	0	0	0	0	2	0	0	0	0	0	0	0	0	0	0	0
AHSP	0	0	0	1	1	1	0	0	0	0	0	0	0	0	0	0	0	0	0	0	0	0	0	7	0	0	0	0	0	0	0	0	0	0	0	0	0	0	0	0	0	0	0	4	0	0	0	0	0
AICDA	16.1491	25.6573	27.1381	22.4604	18.5569	23.2766	25.1744	36.1003	11.0016	7.35061	8	7.00759	3.0022	10	10.2401	7.00334	3.01024	4.00259	8.00813	7.15384	6	9	6.07541	9.55589	3.00219	6.00632	8.00391	11.067	14.3848	6.00287	2.00059	18.0378	3.00151	5.23439	0	1	6	8.01377	6.00218	4.00585	12.3723	0	0	13.1422	21.1302	58	31.4052	0	12.6766
AIDA	2005.98	1815.98	1328.46	1409.91	1655.11	1482.68	1280.1	1682.31	876.773	772.69	957.265	626.456	838.678	691.06	836.377	883.977	536.658	790.273	627.628	766.09	749.997	609.783	687.362	804.396	724.419	677.416	619.222	746.846	732.107	617.625	732.522	846.013	655.287	814.492	225.938	226.743	168.881	212.827	215.203	823.942	430.891	163.157	227.866	1206.05	659.972	891.352	789.764	1388.84	966.094
AIF1	49.7248	26.718	30.982	29.6667	25.3548	41.9211	32.3334	22.5966	7	4.33334	16.3333	4.5	10.1284	4.06819	3.83333	7.16666	2.13277	3.33333	2.34063	7.83333	9.16667	6.83334	7.16666	7.83333	5	3.00001	1.83333	5.5	9.66667	3.16667	6.16666	37.5958	2.16667	9.41224	1.33333	2.16667	0	0.166667	0.333333	3.22938	5.83333	1.17652	2.66667	23.3363	48.3556	13.6579	39.6667	12	17.1795
AIF1L	1288	1239	893.999	605.999	799	816	473	818.001	655	494	756	560	732	666	745	677.999	456	590	578.999	554	572	557	471	671	555	488	408	979.999	519	557	556	528	434	630	300	310	181	177	233	607.999	244	200	281	723	262.999	384	512	510	815
AIFM1	483.51	441.972	375.078	289.285	286.663	400.553	330.899	331.838	1674.43	1670.29	1619.07	1937.8	1965.39	1813.33	1467.07	1786.39	1312	1352.01	1433.18	1772.23	1660.28	1148.32	1146.04	1585.15	1969	1578.44	1371.82	1701.08	2020.85	1340.08	1390.64	320.561	1478.21	1612.13	596.874	446.12	502	602.575	565.254	1919.03	131.083	524	781	410.535	281.32	305.26	321.438	351.29	431.21
AIFM2	1335.87	2098.72	1367.37	1085.22	1341.73	1538.89	925.024	1384.57	452.802	367	472.044	296.618	343.494	269.678	406	390.862	275.696	348.331	199.642	341.934	306.668	212.669	265.217	350.973	390.443	313.353	295.69	341.413	215.595	233.017	248.093	985.335	273.396	304.988	98.9999	129.813	111.033	91	132.629	340.096	708.193	101.371	190	2170.34	898.524	1272.82	823.718	2015.95	1652.49
AIFM3	25	29	19	19	11	23	11	17	4	8.00001	4	2	8	7	14	0	0	0	0	2	4	3	9	4	5	4	3	5	4	3	3	21	5	5	0	4.99999	2	0	0	12	2	3	0	30	16	13	7	0	10
AIG1	1233.45	970.359	608.044	680.013	737.258	703.814	614.53	696.534	1239.68	1078.57	1096.33	1019.94	1085.15	1183.47	1451.05	1401.44	880.33	1117.29	1022.15	959.594	1160.43	1163.81	929.21	1044.19	988.778	1110.64	835.56	1118.53	977.486	905.436	933.683	446.76	973.829	966.52	256	244	251.691	319.68	298.083	1121.16	196.643	285.037	299.888	518.202	594.936	569.116	484.761	869.445	773.885
AIM2	16.0468	25	45	21	19.3053	26.233	66	34	1	3	0	0	6	3	4	8	15	2	2.16922	1	0	5	9	3	2	0	1	2	2	6	1	108.818	1	3	0	0	0	0	3	5	9	0	0	11	26	64	45.9999	14	13
AIMP1	456.633	520.658	416.361	380.887	461.565	414.936	480.908	417.922	426.654	606.316	582.222	403.921	595.202	607.514	533.082	591.468	360.997	438.234	378	467.127	453.124	347.514	390.327	482.267	484.956	418.553	488.131	437.38	544.468	407.617	464.245	247.901	353.807	536.891	172	117	171	133	135.221	525	114.433	125	184	413.63	253.252	268.475	397.472	273	287.433
AIMP2	135.451	154.055	93.6439	102.739	106.776	162.227	172.743	126.873	496.817	534.743	588.5	479.145	728.869	748.288	529.783	504.223	380.806	409.259	500.597	510.829	447.682	361.737	381.579	541.403	633.261	419.501	422.352	587.768	586.681	523.406	554.412	150.819	505.79	508.494	191.809	176.182	186.595	163.549	136.493	741.367	55.2825	164.776	248.268	172.371	109.305	162.606	175.47	192.917	147.339
AIP	242	207	205	188	239	202	212	202	354	236	277	320	312	210	206	413	298	221	183	250	230	212	191	276	254	208	217	317	306	190	243	197	187	235	116	95	87	93	91	267	88	72.0001	104	467	143	202	121	163	233
AIPL1	15.7866	7.2949	7.35677	9.3613	9.45404	11.5088	8.75776	5.44696	2.04183	1.02046	2.03454	4.17191	1.00896	0	0	1.01415	2.01334	0	3.0883	6.04995	2.03642	0	5.80034	1.01754	0	4.38862	1.00777	1.00884	5.02242	2.26728	5.03557	7.49105	4.01141	3.11359	0	0	0	0	1.00756	3.08973	7.0388	0	0	1.05019	12.7416	1.00717	0	2.03141	8.75693
AIRE	12.0189	16.0114	17.3862	27.701	12.21	19.194	6.04116	27.2146	3	2	3.02082	1.00647	10.0488	4	0	3	1.00767	4	3.39953	6.00303	6.00526	0	3.00425	4.00257	6	4.0713	4.00153	2.00627	6	5.00279	3.0249	29.1042	8.00404	7.00253	1.01786	0	3	0	0	2.00678	13.0237	4	1.00117	5.0445	14.0858	3	16.0838	16	18.2821
AJAP1	29.3555	39.4094	58.8774	30.4977	24.4998	43.3132	40.6575	46.6491	26.107	25.0393	24.7497	1.00201	5.35748	3.18142	26.2195	39.436	49.1122	27.3422	13.657	11.3587	12.3087	13.106	16.7347	21.8259	10.5623	11.4789	15.2909	35.6858	6.0572	25.1195	4.18402	17.6867	21.325	17.4257	6	19.3456	5.27232	3.05864	4.44784	5.1785	4.04702	1.12601	16.0697	19.3046	14.2001	43.4144	17.2094	4.09144	14.714
AJM1	70	67	64	74	87	66	55	70	105	137	122	163	93	91	123	131	86	104	110	81	126	102	106	102	126	87	83	109	144	149	110	86	82	170	32	42	46	44	61	158	52	61	69	95	64	81	32	70	73
AJUBA	109.471	86.6966	116.104	116.168	86.1506	111.446	136.748	207.735	227	229	134.548	264.046	251.271	172	263	268.982	164.74	151.138	140.371	226.149	195.254	166.426	205.642	150	96.0329	202.97	122	196.325	212.069	160.91	250.888	138.033	264.079	226.385	48	55.9999	58	91.0001	48	292.152	109.436	38.343	126	178.064	74	187.663	42.1654	190	109.035
AK1	416.07	365.298	287.389	234.749	323.494	317.763	294.946	234.613	2716.94	2608.72	3443.71	2818.11	3159.66	3304.24	3003.64	3584.52	1886.71	2254.7	2297.42	2430.35	2227.62	2133.13	2007.42	2593.17	3099.34	2511.62	1583.92	2680.27	3067.95	2892.87	2625.43	272.033	2346.91	3027.9	1137.09	904.227	870.69	772.759	831.243	3142	152.626	1060.38	1479.01	569.982	254.671	260.911	253.503	538.974	378.22
AK2	903.774	940	741	595.734	884.812	812.802	899.21	867.221	602	588.999	747	637.999	688.001	664.835	661.999	785.465	534	520.999	471.419	629.001	490.66	433.999	480.999	631	617.001	549	427.554	593	545	513	532	775	566	544.999	178	175	160	150	250	657.892	279	154	290	958	686	662	637	858.001	851.001
AK3	1034.47	1017.03	827.501	670.839	852.449	803.842	684.531	755.971	1858.08	1502.32	1625.6	1126.16	1644.17	2191.33	2379.3	1859.06	1200.16	1639.13	1539.23	1795.78	1528.31	1608.98	1491.63	1718.46	1607.33	1225.25	1400.83	1367.97	1887.16	1360.19	1869.07	506.511	1628.33	1771.13	532.199	498.404	417.623	551.673	415.612	2040.55	301.576	435.121	719.002	759.312	581.591	651.942	490.807	532.124	743.386
AK4	1851.4	2136.78	1254	1441.57	1568.6	1536.76	1283	1450.21	3755.38	2940.13	3230.78	3650.59	3339.5	3257.33	3476.49	3738.48	2328.81	3077.62	2499.8	3354.8	2998.22	2997.69	2710.52	3306	3362.11	3210.88	2855.74	3225.7	3641.88	2686.17	3063.89	1033.05	2912.33	3137.8	948.628	724	752	685.038	871.6	3747.9	549.422	776.695	1179.25	1703.48	937.112	862.578	1133.18	1949.46	1527.35
AK5	96.4333	110.917	65.6076	64.7084	58.2686	71.8355	72.5734	64.7041	54.545	34.2942	52.3256	19.9206	22.1255	22.131	43	46	13	34.1181	21.2162	27.9453	29.275	5	21.3656	30.7294	35.6397	18.9314	25.8897	26.4818	29.4229	24.8147	29.5169	55.0963	24.6372	16.5979	8.99999	13.1565	4	9	26.3774	14.1958	14.6916	3.85255	5	99.9511	29.8197	50.9628	26.464	135	64.466
AK6	50.9798	46.1898	51.9274	37.6516	55.6275	30.767	50.9218	51.811	49.1436	27.0137	35.3284	39.7581	48.6627	64.3068	41.9622	47.5086	26.0256	25.2323	49.507	59.8832	20.5911	19.0333	41.1544	44.2529	47.3561	34.5179	43.4408	63.738	49.5335	38.0575	42.9387	31.6185	33.1004	50.3179	12.4347	11.0837	10.954	13.1444	12	40.2744	15.5	9.7115	16.214	50.7729	40.3573	16.0598	60.4477	24.5	40.6853
AK7	37.3346	21.1425	37.3913	28.2212	33.8885	43.4473	51.9978	60.9833	12.6771	4.20095	9.02063	29.0212	0	15	13	5	2.07533	4.02383	1	7.02606	5.04512	9	4	10.1155	10.0554	4.04888	17.8753	6.23528	11	2.02995	8.0391	31.0147	2.09088	10	3	1	6	0	4	24.1115	20.6404	1	21	26.2521	47	35.0001	20.3768	52	26.2788
AK8	16	7	14	11	15	13	14.2573	13	6	2	0	1	4	1	0	4	0	8	6	5	1	0	1	4	4	3	0	0	1	3	2	19	2	2	3	0	1	0	0	4	7	2	1	39	0	8	9	0	13
AK9	389.31	350.744	276.958	211.973	333.614	257.922	258.576	271.196	211.741	251.189	163.932	231.158	300.426	223.147	333.479	316.51	170.456	233.35	202.905	285.231	176.995	142.614	207.63	259.881	179.669	251.253	198.049	226.364	294.206	242.819	220.107	237.319	192.049	318.421	69.0205	82.5581	60.7896	45.0898	71.3239	353.598	61.1768	72.0991	83.3384	201.495	142.947	244.457	178.602	146.331	245.923
AKAIN1	0	1	0	0	0	0	1	0	0	0	0	0	0	0	0	0	0	0	0	0	0	0	0	0	0	0	0	0	0	0	0	0	0	0	0	0	0	0	0	0	0	0	0	0	0	0	0	0	0
AKAP1	2332	1731	1376	1240	2155	1327	1220	1407	4912	4271.01	5137	3657	5517.01	6240	4710	5383.01	4101	4468	3374	3471	3900	4275	3290	4248	3927	4247	3542	4877	4683	3867	4291.99	687	3924	4278	1762	1309	1113	1356	1059	5779	660	1402	2073	2437	836	1125	977	2056	1653
AKAP10	974.009	819.567	767.904	750.95	874.826	780.594	748.706	792.017	441	466.11	549.029	451.612	397.992	312	404.236	455	423.91	391.068	351.015	400.531	388.179	288.149	317.681	415.122	385.233	344.776	318	398	414.301	404.358	308.12	783	327.468	361	125	186.002	126	177.033	128.164	413.207	198	96.9999	144	804.103	551.387	560.001	493.361	716.417	622.788
AKAP11	3159.88	3070	2805	2413.26	3070	2423.06	2645.94	2660	2836	3005.94	3650	2928	3123	2917	3392	3825.75	2120	2541.43	2289	2817.1	2670	2468	2890.69	2791.91	3216	2632	2179	2834	3192	2677	3040.77	2269	2705	3073	773	870	827	788	1019	3446	867	752	1125	2257.16	1454	1951	1677	2149	1949.51
AKAP12	15566.4	16797	11188.3	8638.76	13037	11128.1	12877.2	10158.1	2366.41	1715.49	2392.13	814.506	2051.45	714.291	1645.08	1824.04	1194.63	1259.49	714.52	1421.64	1051.07	768.116	1476.65	1902.38	1547.13	1266.52	822.792	1606.7	1386.99	1788.07	1039.78	5628.61	965.626	1062.04	549	1305.13	439.345	548	609.329	1053.91	2986.71	325.975	414	14919.2	8181.31	7439.85	9771.21	12005.7	10680
AKAP13	6456.53	4449.83	5551.85	5266.4	4540.67	4671.07	4284.15	4717.25	17693.7	17456.5	19450.4	21482.5	17739.3	26649.5	18745.2	32890.6	15520.8	18519.4	17108.6	15458.7	22558.3	15953.3	18327.1	18217.5	21156.8	21770.7	14243.1	17906.2	17943.7	16822.2	16041.7	6093.11	12693.5	19932.7	7413.78	6165.16	6994.11	6019.61	7604.6	18916.9	1363.39	5677.64	8643.93	5087.53	7097.68	4287.53	7268.72	4250.18	3804.36
AKAP14	0	0	0	0	0	1	0	0	0	0	0	0	0	0	0	0	0	0	0	0	0	0	1	0	3	1	0	0	0	0	0	0	0	0	0	0	0	2	0	0	0	0	0	0	0	0	0	0	3
AKAP17A	748	577	765.999	549	646	625	527	671	457	355	339.999	383	451	289	325	543	361	245	228	283	345	254	253	340	347.001	271	307	391	392	303	372	745	341	327	144	204	94	159	149	438	267	110	160	997	493	812	641	833	596
AKAP2	4648.6	3816.97	3265.94	2741.95	2717.8	2828.18	1862.26	3330.51	6024.11	5616.46	8038.74	8215.03	7194.79	8451.45	7284.23	12007.3	5677.52	6575.26	6184.27	6876.32	6554.77	6794.7	6886.96	6759.3	8188.33	8163.01	4924.73	6716.66	7606.39	5801.24	6262.06	2598.1	5704.31	7057.93	2409.31	3039.86	2576.87	2656.07	2626.77	7512.73	1080.09	1948.07	3433.44	2332.02	2513.81	2623.87	2404.03	4224.99	2298.39
AKAP3	57	21	29	25	36	44	45	35	48	59.0001	33	95	130	77	58	76	26	42	39	40	67	27	48	45	76	29	23	28	48	59	22	24	29	51	12	12	16	27	10	45	9	29	12	41	34	39	20	0	16
AKAP4	0	0	0	0	0	0	0	0	0	0	6	0	0	0	0	0	0	3	0	0	0	0	0	0	0	0	0	6	0	0	0	0	0	0	0	0	0	0	0	0	0	0	0	0	0	0	0	0	0
AKAP5	117.781	106.351	186.932	117.141	90.8748	148.888	176.463	138.957	30.2061	41.2596	31.9645	49.5125	49.3533	92.4924	44.6575	45.564	31.0863	38.6039	16.3333	35.2993	39.0415	16.7149	36.3266	59.9604	27.4119	58.1007	26.5851	40.3886	13.4581	25.4701	21.3109	169.17	23.6181	21.7565	13.6641	27.3824	10.053	3.07721	24.425	25.724	37.4518	2.02846	3.04652	90.155	93.0723	77.2789	57.6428	4.27902	76.5264
AKAP6	313.7	246.752	153.122	388.224	403.854	169.345	366.413	302.547	12294.7	12182.7	12850	14086.5	11197.9	14562.4	13374.2	16977.1	9869.3	11954.4	10176.8	11264.3	14389.5	9509.81	10161.6	10061.7	13538	12706.9	10993.7	11100.1	12051.1	10407.9	10804.9	406.077	9233.01	13040.8	4647.66	3731.68	3954.21	3619	3628.67	13913	150.179	3412.51	5251.11	412.483	187.923	278.894	272.936	341.998	250.681
AKAP7	271.662	258.21	240.128	224.267	242.264	174.266	256.13	238.651	209	241.033	206	183.689	195.738	231.064	100	111.008	139.163	265.598	185.903	243.116	140.133	207.019	98.9999	234	214	126.124	173	129.03	261	136.552	179.529	143.425	217.028	196.211	23	81.3476	41.2912	40	31.1724	268.007	79.1335	40.9999	28	193.377	124.087	137.075	157.706	202.472	149.519
AKAP8	510.908	494.593	547.335	470.022	464.168	458.881	421.836	583.646	477.754	445.581	448.383	378	498.86	391.101	427.919	466.896	294.855	380.383	376.277	313.037	391.652	337.146	286.501	378.868	388.61	314.613	401.883	449.584	361.558	335.813	348.04	573.332	396.568	428.191	125	118.479	91	124	160.56	549.195	178.256	138.063	246	615.023	433.047	439.245	603.098	698.17	432.666
AKAP8L	764	780	742	523	647	679	487	786	815.999	537	549	589	704	529.999	681	642.999	537	554	437	495	448	428	464	573	525	477	504	527	507	535	517	583.999	525	474	281	189	190	211	179	600	241	160	262	803.999	390	664	427	740.999	733.001
AKAP9	5168.47	3936.04	5040.18	3884.93	4403.95	4328.56	4755.38	4487.48	5860.83	6068.34	5515.48	4766.44	5532.74	5339.99	5767.45	5792.07	3396.34	4765.24	4963.08	5511.37	4807.78	5153.89	5269.97	4574.66	5088.01	4442.1	4954.88	5124.04	6533.92	4155.17	4871.31	3468.87	4688.14	5489.1	1427.11	1441.01	1314.23	1692.06	1713.83	6223.03	1258.99	1272.99	1916.75	3923.83	3739.35	3218.21	3765.75	2720.19	3418.51
AKIP1	103.485	113.021	93.2601	99.6649	74.7922	77.6601	83.2736	98.0184	154.87	128.095	132.311	95.68	134.572	116.68	139.231	193.667	85.4293	81.115	95.1022	120.638	134.328	100.531	109.05	146.751	128.192	134.571	115.132	116.796	128.25	92.3737	81.5533	71.6089	112.886	134.939	57.0451	27.4133	28	46.6344	58.9175	102.396	28.2828	33	28	130.363	107.855	81	103.976	78.3156	96.5094
AKIRIN1	468.526	435.996	335.594	365.633	251.55	409.606	332.219	358.834	631.604	614.322	627.663	700.737	633.923	533.295	635.769	782.231	500.532	533.474	468	619	692	502.625	528.937	487.101	573.072	625	450.02	612.134	671.467	510.832	519.776	492.802	494.841	607.037	196	104	153	155	151	666.202	97.0827	128.599	236	311.401	297.91	303.637	305	270.738	284.268
AKIRIN2	406	256	305	288	238	284	201	324	223	288	269	265	282	221	248	343	255	237	188	247	299	217	272	311	285	273	201	285	292	222	239	251	191	347	81	88	65	97	118	206	86	59	104	342	235	130	177	237	293
AKNA	1501.6	1300.86	2095.05	1499.31	1107.71	1480.21	1042.46	1329.37	495.868	307.742	271.605	271.144	534.142	244.49	295.622	263.061	216.463	270.925	170.021	305.548	271.977	229.35	320.987	401.846	268.157	173.111	240.68	299.041	243.738	242.127	234.332	2571.31	263.613	316.706	77.069	120.915	83.187	151.016	123.966	445.878	619.422	66.1429	163.079	2007.54	2151.81	2740.35	1597.82	1426.69	1336.62
AKNAD1	11.3306	7.13541	9.12647	10.3495	24.0587	9.19425	5.1217	17.4542	2.03099	3.06191	0	0	3	4	0	1.00053	0	7.04264	2.00026	2.00069	0	2.06329	2.05634	0	0	1	4.08205	4.08095	2	1.00112	0	11.1164	1.00543	4.09748	2	0	0	0	0	9	1.05477	0	0	4.22155	0	4	6.00761	0	6.01119
AKR1A1	300.082	389.358	258.741	322.17	356.286	375.468	328.143	340.401	255.223	160.137	216.231	136.572	262.395	191	181	218	149.876	148.305	111	149.113	155.387	101.501	155.857	193.935	181.059	139.142	123.565	184.235	172.03	145.387	191.5	466.288	167.054	121.773	62.9999	97.1403	43.0623	43.0567	53.5421	208.95	116.357	39	57.6341	354.852	300.874	385.189	228.106	407.995	272.118
AKR1B1	315.938	301.425	195.992	204.861	221.037	236.523	208.607	227.757	1061.26	704.028	702	844	847.508	938.036	839.077	1062.09	702	592	691.275	875.047	644.584	592	543	666	915	701.046	542.115	621.985	1050.14	604	807.069	252.606	597.263	761	271	188	196	254	358	787.672	66.434	294	312	313.784	186.049	153	160	201	275.368
AKR1B10	2.14451	10.4151	1.21566	7.60154	2.2988	1.44847	5.15002	8.48235	0	7.06402	0	0	0	3.07572	0	0	1	0	1.37105	2	0	0	0	0	2.01659	1.00378	4.72096	0	1.05275	1.01077	0	4.71131	0	0	1	0	0	0	0	1.01934	4.37484	2.04415	0	8.03811	0.872438	0	4.00381	0	0
AKR1B15	533.117	425.869	505.219	395.252	442.705	502.534	499.346	553.697	216.706	168.289	214.473	203.86	236.715	222.936	153.831	242.082	245.551	146.331	136.233	182.967	166.239	72.6342	137.045	180.775	135.837	195.213	184.626	202.001	116.319	93.7906	134.952	531.178	131.895	123.021	41.4435	100.851	56.4269	51.8453	95.5244	200.839	160.627	35.1143	65.7866	496.714	325.381	316.68	440.389	398.562	417.664
AKR1C1	3216.72	2346.65	1761.89	2401.14	1920.9	2405.85	1330.36	1825.85	210.93	83.9092	171.274	66.0301	131.873	75.5633	201.73	128.041	113.581	147.926	76.856	213.441	93.8416	76.607	198.628	139.186	166.236	85.8545	74.6843	126.547	127.235	182.901	97.8274	1483.04	75.8008	113.234	58.3593	108.332	30.1903	38.7156	84.069	95.9796	897.136	27.4694	140.342	2498.68	2089.43	1066.18	2341.26	2067.2	3593.08
AKR1C2	4495.24	3753.18	2413.37	2123.39	2780.42	4056.87	1380.86	1849.45	223.282	139.617	114.51	43.8529	174.699	110.79	151.314	112.497	94.9187	69.0045	87.7961	179.979	75.2353	60.1062	120.578	86.6931	189.369	70.1154	26.0034	149.409	127.001	123.157	157.101	2099.22	77.5337	149.802	25.8642	88.1212	13.7574	29.3883	20.931	129.054	1777	22.1343	47.3157	2938.47	2177.84	1781.34	2531.44	3345.98	5365.34
AKR1C3	1183.51	1245.23	761.602	827.463	593.04	1416.24	604.97	869.014	140.788	88.4738	175.216	124.117	160.428	138.647	108.956	169.495	89.5	86.0698	94.3479	153.58	94.0036	83.2868	133.863	89.1209	128.395	75.03	32.3124	156.04	94.7643	84.9424	117.071	1135.71	65.6654	114.964	43.011	68.5472	24.0523	23.8962	74.0001	162.966	592.86	32.3963	76.3421	1320.53	653.732	826.228	670.295	1225.49	1540.45
AKR1C4	2	8	6	4	3.01024	7.0176	1	3	1	0	0	0	0	0	0	3	0	2	0	3	0	1	2	1	0	1	0	2.00439	2	0	0	7.02354	0	0	0	6	0	0	0	0	1.00264	0	0	5.0037	2	27.205	5	0	6.01903
AKR1D1	4.61354	11.6353	3.38674	5.62368	14.301	9.63409	9.38808	10.7329	0	9.04627	7.30118	1.00116	6	2.0033	0	10.0283	0	0	0	4.26216	1	1.12959	1	0	2.04371	2.34301	1.00395	1.06649	0	5.24402	7.33891	7.58957	4.18184	2.18529	0	0	0	0	0	0	0	0	0	9.32402	0	11.4055	24.6572	2.39249	9.57352
AKR1E2	97	71	85	36.9999	85.0001	88.9999	65	61	27	30	40	17	38.9999	33.0001	56.0001	31	52	24	21	55	24	29	21	59	32	25	28	67	58	51.0001	35	83	63	43	19	14	4	10	22	62	27	21	22	106	72	77	94	36	68
AKR7A2	355.669	341.521	350.922	241.117	289	398.636	253.571	292.861	389	365.931	375.986	314.999	456.849	419	376.995	385.922	276.982	267	233	276.956	245.846	211.875	267.906	279.964	414.974	271.939	371.922	346.874	388.98	262.931	366	218.545	286	273.983	117	135	105	111.967	124	338.917	167.897	146.895	193	378.448	221.911	364	224.793	403.751	374.685
AKR7A3	30.178	7.76702	13.48	7.14428	7.99328	13.3932	12.8897	23.9279	11	4.01657	7.01422	8	13.0599	0	1.00184	2.00372	3.01733	4	0	4.01084	7.10762	5.07187	0	3.00734	1.00945	3.02511	1.00618	5.04467	2.00394	7.061	4	18.1652	3	0	0	7	0	5.03293	0	17.0753	0	1.02788	0	40.345	5.01609	17	4.02465	11.1832	10.2755
AKR7L	1.06848	1.4975	0	0	0	0	0	0	0	0	0	0	2.09208	5.67981	0	0	0	0	0	5.01951	0	0	1.16172	0	0	0	0	0	1.0086	0	0	0	0	2.01634	0	0	0	0	0	0	0	0	0	0	0	0	0	0	0
AKT1	1586.14	1628.5	1194.22	1237.06	1326.06	1325.2	985.089	1208.49	2516.12	1834	2127.02	2367	2241	1706	2025	2481.02	2026	1815	1568	1589.01	1982	1556.03	1485.01	1580	2214	1969.01	1620.02	2064	1585	1418.14	1242	1401.54	1705.02	1695	754.022	761.999	701.111	770	725.051	1837	552.254	628	923.999	2021	994.001	1283	1119.18	1722	1363.19
AKT1S1	488.871	403.49	342	314.004	425.95	361	261	401.254	453	326.001	372	413	543.401	389.225	415.431	536.813	369	293.615	284.475	328.919	347.282	306	299.476	391	451	315.454	330.24	342.651	434.776	347.873	392.9	368.557	387	327	160.828	164	115	122	105.794	479.201	167.202	94	191	592.693	284	365	255.237	293	458
AKT2	2836.07	2516.65	1746.27	1730.79	2339.08	2022.58	1366.48	2072.18	1287.81	1098.86	1377.76	1242.85	1249.62	1351.84	1254.04	1691.9	1147.5	1101.97	818.754	1043.16	1024.7	957.083	944.982	1077.21	1166.3	1120.27	1148.34	1282.57	1425.46	1211.01	1131.09	2111.12	1117.68	1254.03	462.809	486.602	381.829	367.345	363.073	1378.28	854.322	403.486	645.247	3292.91	1447.62	1606.85	1645.03	2547.45	2537.02
AKT3	1522.72	1290.85	1365.23	1332.22	1317.95	1372.74	1324.05	1858.97	965.787	871.961	887.805	726.014	964.02	720.464	873.963	826.203	614.824	691.135	575.126	764.338	627.859	436.544	783.53	750.808	968.407	701.779	553.313	698.332	616.063	767.311	705.791	1410.57	643.979	600.265	239.021	463.78	175.958	239.151	400.846	969.513	366.258	221.361	287.245	1171.79	824.699	1032.44	1052.44	1061.01	923.236
AKTIP	569.374	550.088	480.352	450.038	575.593	542.335	429.85	554.854	1100.63	1057.85	986.221	1106.88	1203.22	916.965	1149.22	1443.22	714.577	1010.28	754.181	991.959	987.526	901.131	816.092	931.688	953.398	907.215	734.283	1077.27	1088.05	1019.28	1178.97	455.213	976.382	1187.34	318.187	240.663	251.482	239.758	241.439	1004.96	165.602	300.736	344.842	583.221	305.749	401.063	289.818	455.328	446.227
AL020996.2	0	0.560064	0	0	0	0	0	0	0	0	0	0	0	0	1.84003	0	17.4807	0	0	0.839721	8.22714	2.74519	1.3257	0	0	0	0	0	14.5879	0	0	12.3831	4.59584	0	0	5.19121	0	11.9181	6.07963	0	0	6.05553	43.4688	69.6957	0	0	23.7778	29.7675	2.6473
AL021546.1	0	3.17897	0	0	0	7.09926	0	0	0	0	0	0	0	0	6.59516	0	0	0	0	0	0	1.59666	0	0	0	5.81128	0	0	0	0	0	0	5.23031	0	0	4.04781	0	0	1.85572	3.15595	0	0	0.600899	0	4.22091	0	0	0	0
AL021997.3	5.16756	3.57959	5.82758	7.41317	5.12113	0	0	0	3.67389	3.37109	0	0.282802	0	2.826	2.13051	4.15138	1.55554	0	0	1.80731	0	2.1232	0	0	0	0	1.62622	0.886013	3.61505	5.08753	6.55911	4.61829	0	7.63998	0.00200473	0	0	0	6.51972	14.0906	0	1.93659	0	1.23369	0	27.9836	0	0	0
AL022238.4	85.1757	54.1265	51.5041	46.2853	111.394	59.5742	51.7669	53.7324	25.242	20.7781	15.9362	0	63.5372	28.2354	7.79237	33.7056	0	0	6.34768	17.3967	21.2171	0	93.171	22.0747	33.4905	14.531	57.7944	74.0994	66.6814	56.065	42.398	0	5.38617	14.6612	5.41058	0	0	0	24.1591	60.2302	0	7.4194	0	121.658	0	71.7081	9.46842	187.647	86.503
AL022312.1	0	0	0.120587	0	0	0	0	0	0	1.0478	4.03954	2.1966	0	0	0	0	0.716181	0	0	2.29429	0.62626	1.23481	6.5838	0.212945	0	3.03765	0	4.3562	0	0.194958	0	0	0	0	0	0	0	0	0	0	4.09197	6.47259	0	0	0	0	0	0	0
AL022318.4	0	0	0	0	0	12.8147	0	0	0	29.4535	0	0	0	19.7859	0	0	0	7.37866	0	0	7.50088	0	3.59041	14.43	0	0	9.48114	0	0	10.0929	0	0.00666303	0	5.66294	5.77841	0	1.06413	0	0	0	0	0	0	0	0	0	0	0	5.87591
AL024498.2	4.97196	0	0	0	0	0	0	0	0	0	0	0	0	0	0	0	0	0	0	0	0	3.70955	10.3185	0	0	0	0	9.37427	0	0	0	0	0	0	4.95387	0	0	0	6.13009	0	0	0	0	0	17.187	0	29.4318	0	0
AL031708.1	111.585	68.5949	57.5996	72.9811	112.069	92.0976	75.569	79.168	28.8682	43.0022	58.4035	67.2527	14.4485	22.1563	39.6047	26.2312	37.6489	41.6394	10.86	41.5592	7.39907	17.8539	27.4833	70.7772	51.7413	10.6106	28.5398	64.351	21.2277	26.2847	45.0569	74.6868	23.2789	32.8472	11.9666	3.3836	22.3123	14.1546	0	32.1511	25.0331	7.98154	24.9846	113.544	114.323	104.306	5.70021	18.2432	75.3167
AL031777.3	31.7411	10.3948	18.1886	21.5695	23.9778	32.8259	30.9313	24.8875	8.83185	14.6345	9.84696	2.98988	20.5831	29.6768	12.4743	21.7791	0	7.12094	8.01356	16.121	15.6067	3.66393	2.32481	8.38014	5.8631	10.0078	5.87747	16.721	20.4346	7.41587	19.7094	16.7045	2.9292	12.5573	1.45898	13.0665	0	0	0	16.5128	21.0078	1.40796	2.90925	11.0758	23.1129	60.4368	4.18343	0	2.64541
AL032819.3	2	2.01884	1	1	3	0	1.31733	2	3	4	6	0	0	1	10.0791	3	1	3	2	1	8	0	2	2	0	10.0953	1	0	0	2	0	4	1	0	6	0	0	0	0	4	0	0	0	0	0	14.0475	0	0	6
AL033529.1	21.3784	34.2503	21.1157	22.5426	21.9387	14.0146	37.5432	51.5761	0	9.78076	3.18962	0	25.7713	5.10794	4.76903	3.41327	0	0	5.9287	9.43504	6.84672	2.24613	12.407	10.3757	0	9.45386	5.5091	6.85612	0	4.42476	6.93726	36.6541	3.01743	6.66297	4.37124	0	4.69889	19.6822	0	1.80627	14.6142	2.60697	0	8.18799	0	2.28342	7.385	48.0376	22.5234
AL034430.1	80.2425	26.6457	33.4447	34.5413	50.1441	40.9957	9.90723	36.0127	0.526414	68.4822	109.003	57.5789	19.9184	25.4103	91.6286	75.3532	39.3405	53.5809	77.958	82.5104	55.205	38.8543	56.9152	37.1289	104.389	43.7669	64.975	62.1192	35.0113	62.1572	59.2163	21.4992	31.718	54.2576	21.0347	0	25.4148	0.0171313	0	62.4956	10.6897	31.0056	0	11.8537	0	8.91225	45.6994	0	32.8761
AL035078.4	34.6514	46.4915	37.4289	2.29851	0	48.3279	0	49.648	39.6693	14.6712	7.49294e-05	12.9738	70.2765	97.8297	0.0168865	140.657	0	61.2694	7.77583	54.4675	44.2629	12.2204	28.8807	27.2434	85.4102	52.7284	19.345	40.4954	47.7979	5.51368	52.5034	23.1259	0	21.4387	11.7854	22.8607	0	0.0021421	5.48414	62.5193	26.3312	0	49.3808	156.315	33.9138	0	33.9761	199.546	23.6937
AL035425.2	0	0	0	0	0	0	0	0	0	0	0	0	0	0	0	0	0	0	0	0	0	0	0	0	0	0	0	0	0	0	0	0	0	0	0	0	0	0	0	0	0	0	0	0	0	0	0	0	0
AL035460.1	0	0	0	0	0	0	0	0	0	0	0	0	0	0	0	0	0	0	0	0	0	0	0	0	0	0	0	0	0	0	0	0	0	0	0	0	0	0	0	0	0	0	0	0	0	0	0	0	0
AL049629.2	11.1531	35.1304	42.019	31.9769	16.775	29.1067	9.83239	17.2295	7.39446	8.70961	50.017	52.254	8.76953	16.0179	4.53298	23.9413	14.7935	14.9764	16.8012	11.2784	7.99157	2.39908	15.8829	7.06231	5.21597	11.7117	3.26202	20.0092	5.46916	7.67298	13.8235	30.1901	2.17713	14.1379	10.6445	0	8.16963	0	0	9.2108	2.21093	2.77077	40.3285	17.5978	79.1358	54.4297	214.47	21.2029	8.60367
AL049634.2	0	0	5.78475	2	0	0	1	5.56824	10.3639	0	0	0	0	0	0	1.70718	0	0	0	0	0	1.82285	0	0	2.50311	0	0	0.33046	0	0	0	6	5.45606	5.69845	0	0	0	2.35637	0	0	0	0	0	0	19.1039	56.5836	0	10.5841	0
AL049650.1	6.55789	24.1491	24.0694	9.21382	3.70758	39.3223	11.4593	14.9264	12.6804	16.17	6.01396	0	37.3104	0	8.39212	0	0	4.44339	0	0	5.33545	2.73731	9.3759	0	0	0	0	20.719	7.45376	0	5.10788	0	0	0	0	0	1.50617e-07	0	0	4.07791	0	0	0	1.03681	0	14.4659	16.1653	0	0
AL049697.1	50.6355	50.8875	66.2145	45.1735	32.3794	58.5326	59.0595	53.3126	17.8964	28.8526	5.27426	4.44324	10.2569	13.0572	10.8248	30.1885	12.8175	12.1806	11.5846	16.7471	10.6748	6.48473	15.087	6.18924	22.8674	9.63256	26.6659	15.3709	12.5268	15.2343	3.40799	13.1983	14.4599	21.4735	5	0	9.64441	0	4.14252	14.7575	16.6752	1.4387	0	31.7495	11.9002	103.627	28.9992	37.7888	37.6812
AL049779.1	17.1155	4.93531	5.5525	7.83736	17.7092	3.02554	5.97263	12.7637	5.59287	7.51334	7.40137	5.0736	10.1016	0	5.45304	3.3117	7.30865	1.09756	4.0844	1.09223	2.03526	0	5.4623	3.36699	0	6.88338	4.34797	1.06231	2.25392	0	0	26.9867	6.19656	1.20771	0	5.27061	0	5.17237	0	2	0	0	1.24206	27.2844	0	10.7568	9	42.4167	4.57181
AL049839.2	9.81013	60.9004	35.3477	124.52	60.9603	33.1721	21.7432	23.7795	0	0	31.3348	0	0	0	1.9565	5.34219	0	7.87296	0	1.96176	0	0	2.04524	0	0	0	0	9.81813	0	3.93032	0	25.4678	0	0	0	0	0	0	0	0	11.7657	2.78001	0	13.8046	11.9599	0	23.6194	82.1908	19.7576
AL049844.1	2.96026	0	6.86515	1.32982	8.70323	1.36298	6.6781	1.32634	0	0	4.0457	0	0	0	0	0	0	0	2.59662	1.3202	1.51651	0	0	1.285	9.33282	0	0	1.27626	0	3.85154	1.4478	0	0	2.84057	0	0	0	0	0	5.51787	0	0	0	0	3.34303	31.468	0	0	11.2328
AL049844.3	2.7122	0	0	0	6.76558	0	0	0	0	0	0	0	0	0	0	0	0	5.63866	0	0	0	0	0	0	0	0	0	0	0	0	0	3.81982	0	0	0	0	5.25284	0	0	0	0	0	0	0	0	0	0	0	0
AL080251.1	1.99145	3.56899	1.98535	2.3388	5.85446	1.94816	9.11205	3.9662	7.00506	1.96284	0	0	0	0	0	0	7.8312	0	0	0	0	0	3.90789	1.92809	0	0	0	0	0	0	0	4.13289	1.83279	2.33528	0	0	0	0	0	0	5.83213	0	0	5.60606	0	0	10.9616	0	5.2762
AL096711.2	178.708	196.699	115.349	154.947	151.019	139.727	161.872	109.288	0	42.5718	39.005	2.65201	26.4601	0	7.8052	0	0	6.71984	24.433	22.1276	22.5095	9.14921	20.1934	35.1783	30.5649	20.5173	3.21089	28.4708	7.87747	56.1324	9.68538	101.405	33.7107	24.74	21.0606	13.2527	0	0	0	41.3073	43.231	10.6918	0	215.147	12.6271	94.7038	12.0394	290.077	155.953
AL096814.1	0	0	0	0	0	0	0	0	0	0	0	0	0	0	0	0	0	0	0	0	0	0	0	0	0	0	0	0	0	0	0	0	0	0	0	0	0	0	0	0	0	0	0	0	0	0	0	0	0
AL096870.1	0	6.47987	5.90493	0	0	0	0	0	0	0	0	0.590548	0.932891	0	0	0	2.65218	0	0	0	0	0	0	0	0	0	0	0	0	0	0	0	0	0	0	0	0	0	0	0	0	0	0	0	5.43994	0	0	0	0
AL109810.2	0	0	0	0	0	0	0	0	0	0	0	0	0	0	0	0	0	0	0	0	0	0	0	0	0	0	0	0	0	0	0	0	0	0	0	0	0	0	0	0	0	0	0	0	0	0	0	0	0
AL109811.4	44.4148	20.441	30.491	26.5891	21.1077	14.3154	18.9575	24.7234	11.5734	16.7896	17.9349	21.0956	2.2615	2.94807	0	6.44726	10.5404	5.29068	9.2417	18.4265	4.43448	9.24782	13.7568	7.51307	14.2801	6.79617	4.20544	23.8387	6.81953	6.42258	5.01977	13.8548	16.5471	3.22775	1.02953	4.04209	5.09719	2.95539	4.33896	3.35948	1.05222	3.68135	13.6057	45.7615	9.59374	0	2.24552	41	12.0772
AL109827.1	0	0	0	0	0	0	0	0	0	0	0	0	0	0	0	0	0	0	0	0	0	0	0	0	0	0	0	0	0	0	0	0	0	0	0	0	0	0	0	0	0	0	0	0	0	0	0	0	0
AL110118.2	5.37351	9.00063	2.04308	1.35444e-07	12.4893	13.5717	15.8191	4.72211	24.154	16.4448	11.0184	7.23211	3.48748	4.53323	2.44716	19.746	7.69144	0	14.8982	13.1891	7.26402	1.03398	0.697801	7.62366	8.83659	10.7352	13.4481	0	10.4504	16.7847	5.69792	3.64855	0.196713	9.50308	0.970153	2.5	3.77816	0	12.5108	0.301515	8.26778	0	0	0	0	1.58759	3	27.8794	1.50869
AL117339.5	105.265	78.8323	76.3728	95.6466	86.4292	77.3544	74.9415	111.506	21.7405	58.269	11.0879	21.8161	16.7013	16.2706	18.1525	26.9271	13.5563	29.9627	18.0243	25.5616	12.7969	18.4957	34.7478	21.5013	16.6495	20.2099	18.3564	22.844	19.7732	29.81	15.1611	58.1998	42.6333	23.8426	4.55113	3.94504	10.0191	7.88911	8.27744	14.02	25.4268	7.34708	9.26439	54.4531	37.4398	19.2876	57.9507	80.2206	34.4323
AL117348.2	0	0	0	0	1.11613	5.74303	0	1.69122	0	0	0	3.08925e-08	0	0	0	7.87805	0	0	0	0	2.01613	0	0	0	0	0	0	0	0	0	2.16353	0	0	0	0	0	0	0	0	2.16343	0	0	5.60103	0.290128	0	0	0	0	0
AL121594.1	38.3609	100.647	11.3911	50.8824	47.1301	36.7002	20.2579	25.3241	0	0	0	48.9665	10.8406	111.321	0	0	31.8503	65.7118	58.6365	37.1908	30.1882	41.1367	0	39.0215	0	0	51.0815	44.7893	93.2968	91.1868	41.8096	0	34.9147	68.4226	41.3406	0	0	0	21.6452	84.0572	0	0	45.5988	28.7195	0	0	0	103.535	0.0253555
AL121722.1	28.7188	21.5951	24.2392	7.3746	20.7404	34.181	17.2058	21.1851	8.61398	10.6576	3.21916	1.0635	3.12916	11.3882	2.1153	5.13482	16.3818	8.75416	3.30491	16.451	2.23698	6.23237	8.51746	3.2831	3.1298	5.5371	3.24907	1.06095	3.06998	1.09866	8.30165	12.8063	7.5309	2.09664	2.02256	4.35876	1.03455	5.09248	4.27564	8.68611	3.24751	1.03198	18.2302	13.4335	13.5965	1.10977	21.347	0	15.6219
AL121753.1	14.283	13.9387	21.0805	6.48074	6.79839	21.4517	17.5903	22.203	5.70026	0	1.13409	17.2663	0	3.0968	12.1512	7.54584	7.88011	5.44518	3.83045	9.21983	5.39782	1.03031	8.13029	2.71108	3.39034	7.87453	3.47269	6.43995	0	3.05816	4.25967	22.1593	10.7782	2.98494	1.28358	0	0	0	0	7.23474	1.68474	0	0	38.8599	19.1576	0	23.2053	0	8.33931
AL121758.1	58.2641	13.1098	13.4761	32.1626	21.566	15.531	23.2116	12.842	63.3099	0	23.6019	0	0	55.1327	0	12.4035	9.78426	42.4034	0	20.9584	71.5347	9.3747	50.4576	0	41.2793	19.0059	15.5219	0	43.8305	0	44.3999	23.7614	0	90.5335	0	62.0618	0	0	16.5154	45.252	0	9.54567	0	41.8874	58.5252	0	0	0	26.4837
AL121845.2	12.2509	5.08146	5.06415	0.675316	0	0.873476	0	3.27194	5.58584	0	0.560727	0	0	2.96218	0	8.58581	0	7.32368	2.77496	0	6.10196	0	4.09861	0	2.69073	0	4.35916	6.66403	1.11516	1.84047	4.8153	0	0.0613297	0	0.647408	0	0.813537	2.50511	0.485265	0	9.88836	0.731079	0	3.41541	10.0972	18.6891	0	2.38777	0
AL121845.3	64.5153	10.935	38.855	17.4916	24.7506	56.8476	22.1327	50.3794	13.4602	7.5191	19.858	12.5027	54.4066	0	26.4124	5.0237	4.95126	8.95992	14.7161	20.6131	3.24561	0	0	4.62209	3.93099	15.85	6.17298	16.318	0	12.4213	11.9622	53.4059	7.62748	7.39192	14.5135	0	1.03569	0	14.0797	9.56971	10.266	1.87171	0.107141	88.0793	42.7133	11.8789	18.4507	59.8254	53.7388
AL121900.2	24.6362	2.82355	18.871	7.06953	28.3702	0	0	10.9047	0	25.6847	42.8374	33.7969	21.6417	74.5367	0	60.4956	7.35402	17.2244	11.9651	23.6226	0.590754	17.8652	38.5248	20.39	21.5611	13.2722	2.67026	36.3631	20.4881	11.5022	24.42	46.3445	45.1673	1.69856	15.6026	18.775	4.93196	0	2.0118	16.5629	0	7.58875	38	13.6676	0	0.108933	11.5921	0	45.5747
AL132671.2	0	0	0	0	0	0	0	0	0	0	0	0	0	30.1303	0.000516189	16.0881	18.7717	0	0	0	0	0	0	0	0	0	0	0	0	0	0	16.0588	0	0	23.4308	0	0	9.46997	0	2.60336	3.04414	0	0.287617	6.87733	0	15.7723	0	10.3176	0
AL132780.3	45.4677	13.0234	20.1829	32.0424	2.08356	38.4874	29.5737	17.7595	47.838	1.64105e-06	71.5529	25.4502	46.1466	0	65.3537	40.823	76.9665	35.7178	32.7452	29.8033	1.4308	4.70463e-06	0	0	23.4157	55.1275	0	35.0292	42.0532	0	0	6.02117	53.8613	0.000194366	16.7373	14.6701	0	10.4642	31.7839	28.3618	0	17.6232	37.4056	43.5062	2.50339	58.695	87.5907	0	42.3
AL133352.1	10.072	34.07	18.7184	0.804318	4.9225	29.525	9.02444	28.4502	10.1172	10.2556	5.55092	3.46776	0	0	58.6779	9.59116	1.93871	16.3794	0	17.686	29.135	12.7969	2.79932	4.18145	37.206	6.77225e-05	45.3593	19.6074	0	1.84199	6.44407	38.2621	2.44288	24.8169	10.1291	11.9156	0.21583	13.8998	0.0987842	21.5503	18.1452	4.09901	19.3373	94.149	20.269	17.4897	17.6235	49.739	0.729891
AL136295.1	45.0112	17.0624	35.111	0	21.5409	27.6978	0	29.9401	19.8134	0	0	0	0	0.198398	0	32.7528	13.2952	0	31.97	7.48287	0.356159	0	31.8099	0	0	0	0	44.231	47.2426	0	0	54.9393	0	14.0951	0	31.5246	0	0	0	9.59527	0	0	0	2.80671e-06	38.6067	24.5338	39.583	102.102	21.667
AL136295.3	0	0	0	0	1.38375	0	0	0.111563	0	0	0	0	0	0	0	0	0	0	0	0	0	0	0	0	0	0	0	0	0	0	0	1.70513	0	0	0	0	0	0	0	0	0	0	0	0	0	0	0	0	0
AL136295.4	0	11.8413	30.4483	42.5156	24.6958	21.3803	16.9811	34.8916	0	11.1969	20.9972	0	32.1467	12.0134	0	2.36081	0	0	0	22.4075	6.74157	0	3.71017	0	3.98874	0	0	0	0	4.49561	23.5318	0	0	3.25438	0	0	3.75319	0	0	0	0	0	0	0	0	0	0	0	6.46573
AL136295.5	96.8675	51.0742	87.7159	88.6978	29.1427	51.6661	89.966	92.4387	50.7636	16.4627	39.7246	18.3102	36.2268	19.1997	25.9237	42.5473	29.845	23.5766	18.4796	29.9796	20.6285	18.5315	17.514	51.7801	16.7491	8.72393	24.1391	33.4208	5.21867	20.7892	17.426	129.014	24.522	6.9318	3.61849	11.0558	5.76868	18.8462	3.37289	57.7866	34.8444	18.2703	0	153.256	98.7757	75.3378	139.593	37.5525	64.8309
AL136373.1	0	0	0	1	0	1	0	0	0	0	0	0	0	0	0	0	0	0	0	1	0	0	0	0	1	0	0	0	0	1	0	0	0	0	0	0	0	0	0	0	1.06353	0	0	0	0	0	0	0	0
AL136454.1	0	2.08085	1.05288	0	0	2.07644	2.0637	0	0	1.06176	1.0633	0	1.07093	0	6.34403	3.21307	0	3.13395	3.14339	4.16345	1.07931	0	1.05687	0	1.05501	4.24383	0	1.05174	0	1.07175	2.07958	0	0	1.0636	0	0	0	0	1.04044	0	2.12436	0	0	0	0	2.11633	2.07833	0	0
AL136531.2	23.0939	33.2329	28.3765	21.455	12.0284	37.3667	11.8359	20.2076	16.3347	7.22941	15.7486	1.09561	0	5.39217	1.02294	19.5302	3.12897	3.10914	1.0703	14.1667	1.10719	0	6.57529	4.24869	5.53172	5.60212	9.9921	1.32559	6.59085	8.31302	3.13576	12.2844	13.7051	5.26927	8.83943	4.52267	3.10402	5.31559	10.2067	4.3098	5.91431	4.13411	6.19232	12.2506	29	55.6669	26.7062	33.1885	20.1692
AL138694.1	60.5941	64.7372	104.585	84.0944	93.8778	87.6183	101.062	92.6617	31.8831	15.0083	16.4853	26.6819	28.9707	13.5356	22.0674	7.55565	24.5489	18.5427	14.9761	31.1963	12.8827	12.4188	20.0021	23.048	18.6252	30.8789	9.16743	5.21253	17.5922	18.0247	9.77984	76.2921	22.8416	16.9026	4.0529	9.6718	8.67164	3.10284	9.02792	29.5467	22.2899	0	8.51693	84.8032	96.1084	49.3042	27.5015	199.899	69.0151
AL138752.2	4.13864	12.7289	5.73817	7.0473	13.181	19.3198	54.5161	32.8849	27.6398	26.57	3.13403	7.49064	3.22339	15.8113	15.1212	13.0805	2.19231	14.549	6.56541	4.68135	11.8145	7.50029	8.64569	13.2649	0	5.59736	3.14177	10.9984	15.0223	20.4157	2.53346	59.0406	9.57001	11.5442	2.67896	16.2687	2.49129	0	0	5.84291	5.22663	2.53321	0	16.8896	45.0408	0	109.17	15.4088	20.4269
AL139011.2	71.8161	166.824	10.9303	1.42923	37.4242	133.392	26.9011	2.88897	358.633	279.797	202.673	252.449	263.428	379.376	298.977	215.882	25.2419	143.92	40.2166	148.417	108.283	217.244	39.9356	144.852	241.032	121.221	112.586	319.826	139.173	244.37	243.735	23.7586	133.92	209.193	3.58713	132.208	47.2946	0	180.008	131.887	2.30806e-06	112.201	0.602328	134.342	73.5081	122.527	52.5582	49.9074	51.0166
AL139260.3	59.8819	37.6276	12.3569	8.64839	31.8354	47.7627	29.7079	32.1354	41.897	34.6021	7.40505e-06	3.24644	38.7039	2.92452	0	25.4054	24.8922	10.4919	5.54249	22.6406	13.3799	5.57566	5.72294	5.42812	20.4411	19.9048	21.1264	18.4408	18.4637	9.24606	32.7621	0	4.63397	5.22509	2.36639	24.6274	7.91931	4.52456	8.1849	6.69361	3.01476	0	0	24.3791	12.2491	0	0	0	28.2348
AL139300.1	65.9356	56.5469	39.4452	38.8525	18.5324	15.0437	0	44.0245	224.271	1.34364	58.774	395.34	138.077	166.893	0	353.238	36.6921	0.397769	38.744	187.68	269.838	47.848	96.287	161.377	64.4869	163.635	43.9339	216.957	121.726	142.988	70.2518	81.9262	36.0617	103.838	17.975	4.51729e-07	0.0236628	79.9751	0	97.7958	0	4.34468	0	45.0029	0.35516	0	0	0	39.7966
AL139353.1	205.02	163.022	197.478	174.64	163.636	127.57	203.858	182.381	130.541	77.7845	67.5892	98.477	57.0109	101.405	123.769	72.4627	46.3036	104.649	116.313	79.4437	25.9727	90.1315	74.5165	62.0408	140.124	42.9628	120.68	90.431	72.7268	45.1134	52.2573	135.245	128.965	104.847	32.7213	3.47418	30.879	30.2769	36.3199	79.5463	106.154	7.49601	2	143.973	58.1341	119.686	230.535	195.965	150.179
AL157392.5	323.979	250.833	212.964	205.961	281.636	171.983	212.079	244.983	157.505	80.7497	105.445	132.8	97.8227	90.9279	165.48	182.248	102.31	86.3207	80.8866	75.9097	46.5699	40.5073	44.7224	112.866	81.4436	47.5372	64.3931	70.7565	44.8512	47.3607	67.1126	218.455	72.7702	97.5229	27.3815	27.8455	34.6853	16.1219	21.3153	40.0659	95.6693	7.76989	37.8939	241.839	208.966	132.916	281.287	58.7571	266.316
AL157935.2	199.415	230.77	138.533	39.9221	69.5866	255.654	117.378	79.3476	87.0511	60.2383	22.4132	93.9864	71.8312	93.8118	15.5505	75.1597	97.6775	20.4735	36.2138	24.1256	24.4097	79.9723	41.3461	9.10146	19.4826	43.4523	22.684	17.2452	53.3402	18.9039	32.8548	71.5744	62.9243	5.87139	12.7645	3.14657	39.4347	26.507	27.8943	45.1814	69.1926	0	10.1661	197.174	2.73312	211.879	97.0859	54.893	346.907
AL159163.1	0	5.79378	3.05204	6.98197	8.19578	9.95687	5.39816	5.48	3.02287	0	2.70145	5.5718	8.29416	0	0	0	0	0	3.12349	1.13696	0	2.66896	1.99515	2.63165	3.19835	3.59676	1.06845	0	0	2.32758	0	3.98753	0	7.53613	0	0	1	2.0489	0	5.6075	0	0	0	6.24053	0	0	0	0	0
AL160269.1	285.258	245.706	240.476	192.928	260.808	217.324	231.126	255.071	80.2401	108.125	77.6281	121.549	119.037	175.273	138.321	104.056	134.291	104.594	119.245	90.2005	88.9148	60.5325	116.099	96.6841	73.6396	96.4035	137.92	82.0799	87.0866	105.535	87.9946	237.683	95.0263	88.2055	35.1614	32.8891	38.7105	22.9041	66.6294	164.162	49.1857	34.3183	62.8068	226.199	258.965	241.481	188.587	232.027	193.781
AL160272.2	67.5086	49.2689	52.4121	55.7493	53.1131	28.0918	62.2692	55.6082	20.5472	6.63854	12.4821	13.269	13.1769	3.24541	6.59246	27.8242	5.96641	18.4357	3.18125	14.1592	22.4309	7.85699	1.96151	22.1865	7.92122	8.89372	7.34068	14.8328	6.00367	2.74194	18.5132	59.0842	12.0968	18.7394	10.0169	0	0	0	10.4779	0	14.1347	0.114791	0	34.3801	77.8201	94.9231	24.0245	31.2633	23.3997
AL162231.1	16.9999	23	17	12	27	18	20	19	22.9999	20	17	9	15	3	28.9999	40	41	17	27	11	20	21	15	16	22	16	5	19.9999	21.9999	22	4	14	20	16	12	3	1	6	7	16	3	3	6	26.0001	18	39	28	28	28
AL162231.3	0	0	0	0	5.75419	0	7.30251	0	0	0	0	0	0	0	0	0	0	0	0	0	0	5.01391	0	0	0	0	0	0	3.20144	0	0	0	0	0	0	0	0	0	0	0	0	5.29832	0	0	0	0	0	0	0
AL162377.3	7.52787	0	12.918	0	12.5076	5.49692	0	3.62122	0	8.99439	5.43165	0	2.81827	9.64969	0	0	0	0	0	4.46812	6.64624	0	0	0	0	8.07455	0	0	29.9471	3.51045	7.76349	3.88691	13.6104	26.8042	4.73596	0	0	6.18003	15.8886	12.5421	0	23.4319	16.2674	20.6192	11.8409	70.3581	0	0	0
AL162417.1	0	27.1843	0	0	0	0	0	0	0	0	0	0	0	0	0	0	0	0	0	0	0	0	0	2.30526e-05	0	0	0	0	0	0	0	0	8.32041	0	0	0	2.60696	0	0	0	0	0	0	0	0	0	0	0	0
AL163195.3	0	0	0	0	0	0	0	0	0	0	0	0	0	0	0	0	0	0	0	0	0	0	0	0	0	0	0	0	0	0	0	0	0	0	0	0	0	0	0	0	0	0	0	0	0	0	0	0	0
AL163636.2	557.937	531.848	466.404	417.843	538.037	564.652	356.619	303.845	71.5458	81.3403	0	26.6124	73.4026	14.1549	11.4156	26.7044	0	35.7683	33.3344	24.756	0	0	37.3062	57.1491	30.6696	49.4572	62.9893	48.1315	10.3165	37.0129	0.00567419	104.228	44.8749	8.143	9.97784	0	13.8806	0	25.2157	16.8927	60.2697	13.4859	0	397.368	251.692	219.822	321.648	688.376	350.59
AL353572.3	0	0	0	0	0	0	0	0	0	0	0	0	0	0	0	0	0	0	0	0	0	0	0	0	0	0	0	0	0	0	0	0	0	0	0	0	0	0	0	0	0	0	0	0	0	0	0	0	0
AL353588.1	37.8868	23.6397	16.1093	14.8522	22.3064	40.7419	25.6318	12.4658	16.676	6.57338	27.5337	23.5444	18.055	17.0245	16.5213	17.5075	1.36027	9.2066	10.2209	12.7899	14.7734	5.79481	19.4375	13.5586	7.30059	9.45832	3.02638	10.3316	6.78983	1.08732	9.04154	13.4048	9.97461	16.4807	5	0	1.00943	0	10	24.4667	3.04471	2.08131	18.644	16.7345	12.7695	18.3242	13.4809	34.5224	13.4234
AL354761.1	0	0	0	0	0	0	0	0	0	0	0	0	0	0	0	0	0	0	0	0	0	0	0	0	0	0	0	0	0	0	0	0	0	0	0	0	0	0	0	0	0	0	0	0	0	0	0	0	0
AL354822.1	381.929	412.17	516.637	504.5	302.795	424.101	227.407	689.659	205.073	229.178	222.499	365.761	426.958	109.603	266.331	118.623	224.289	355.865	214.325	222.836	245.323	121.02	258.122	318.569	326.987	276.634	177.941	196.188	116.785	93.2342	134.387	367.689	207.714	188.939	60	59.0149	160.196	129	87.8909	285.982	75.1114	61.3278	89.9931	471.316	71.7695	416.002	86.7716	212.703	208.002
AL355102.2	0.000375319	2.21929	2.28122	0.404363	0	4.96937	4.68224	5.01887	0	0	0	0	0	0	0	0.514614	0.354066	0	0	0	0.23779	1	3.9665	0	0	1	0.673695	0	0	1	2.71765	0	2.67251	0	2	0	0	4	0	0	0	0	7	17.0277	19.9744	0	0	1.87606	0
AL355315.1	31.9601	0	0	0	33.9587	0	0	1.75772	65.9656	61.206	9.70167	25.9645	37.5439	41.5868	13.2327	70.7296	37.4047	61.0716	0	0	0	27.9329	9.19525	37.5878	98.0102	13.1577	5.9781	12.0561	18.3485	26.5821	17.3476	0	62.6608	47.6462	4.69196	19.2644	22.6255	0	15.2428	47.9759	0.78582	1.29672	21.014	0	58.7122	20.2975	2.2922	0	0.385876
AL355916.3	271.742	240.557	268.123	228.273	225.624	261.478	264.327	320.201	127.986	85.9535	114.168	82.2383	123.773	98.8217	148.723	96.8336	124.877	72.5149	65.1764	94.2761	85.0333	85.1262	102.294	117.428	77.014	48.3629	66.0177	73.275	40.3784	59.4574	87.0788	204.343	96.1665	79.1858	46.252	24.3861	31.9835	47.0621	42.9634	116.82	67.5204	18.3096	44.3522	229.922	107.768	86.9156	79.395	382.153	210.2
AL355987.1	0	2.67101	0	9.96469	1.45474	0	0	1.83325	0	0	0	0	0	6	0	13.5831	0	1.16409	2	0	0	0	1.4693	10.94	0	15.4014	3.82023	0	0	5.599	0	0	0	3	0	0	1	0	2.58109	0	0	0	0	0	0	16.5716	0	0	0
AL355987.3	0	2.59774	6.67383	0	0	3.48629	6.34617	1.70276	5.14	9.63649	2.41721	0	3.58726	0	0	0	0	0	0	0.452857	0	0	0	0	0	0	0	0	0	0	0	0	0	1.88485	0	0	0	0	0	0	8.06201	0	3.35279	5.25059	0	0	0	0	1.29478
AL357673.1	6.94115	3.64605	12.8621	3.34504	13.6188	3.72426	1.68624	16.0074	13.0932	1.10266	0	0	9.54742	0	0	0	16.3313	7.84285	1.04773	6.71705	2	1.33821	0	1.10131	0	1.17854	2	0	2.65815	0	1.52648	21.0864	0	4.77609	0	0	1	7.20613	0	7.17404	0	0	0	0	0	75.9945	0	86.8161	0
AL358075.4	112.699	58.1153	22.9793	33.2302	5.99429	0	45.0696	45.2328	202.739	116.634	144.667	162.039	102.961	148.551	267.556	164.586	147.271	118.521	69.0072	32.8227	151.985	129.962	61.5671	74.0303	127.766	18.9392	79.057	101.843	152.318	72.2733	193.054	0	45.6531	167.16	36.0786	54.5294	20.7675	74.1511	91.3067	44.3479	38.1389	41.2688	42.952	0	87.745	0.0966781	44.7498	92.6726	3.9719
AL358113.1	97.0519	164.034	119.402	110.734	125.321	162.381	145.23	205.214	167.565	208.46	122.601	81.9963	59.2947	60.7299	125.392	66.738	110.525	116.648	129.507	103.71	42.5898	85.0767	51.7214	201.586	94.8421	72.637	148.094	129.319	49.541	60.8881	95.6287	269.37	116.818	46.684	90.5198	67.9938	107.177	22.1246	80.646	256.063	37.8737	30.4145	78.0678	166.402	492.647	124.78	374.189	284.739	93.7827
AL359736.1	13.2727	0	0	0	0	27.6529	7.67657	4.63067	0	0	0	0	0	0	12.4301	9.27117	0	0	14.8279	32.3736	21.8829	0	0	0	3.44534	0	0	42.6824	44.7115	0	42.8224	0	0	8.71344	0	34.2688	0	36.5081	0	0	10.3734	13.7867	13.8996	0	0.000232161	0	24.3646	0	3.90538
AL359922.1	3.81825	2.82533	5.15632	1.29009	5.04081	6.8419	1.42182	0	0	0	0	0	0	0	0	0	4.42962	0	0	0	0	0	2.13109	0	0	0	0	2.10952	0	0	0	3.6956	0	0	0	0	0	0	0	0	0	3.76292	0	0.806238	0	0	10.6273	0	1.35457
AL360181.3	13.4581	8.94303	12.4377	6.51414	0	5.60149	0	8.66709	0	2.20969	0	0	0	0	0	10.6009	20.6618	0	4.45346	0	0	0	6.13291	0	19.7374	0	0	11.2959	0	0	0	0	4.45643	7.06635	0	0	0	0	0	0	2.66665	0	0	0	0	25.6192	20.5685	0	19.108
AL365205.1	139.684	216.377	123.661	212.402	170.28	161.047	157.442	356.854	113.686	86.3661	145.293	167.129	133.521	99.7461	121.857	188.019	114.599	68.6874	104.023	111.514	108.781	103.935	116.322	163.216	141.588	129.785	45.3616	90.8103	89.9367	98.386	56.327	376.866	62.6464	109.115	19.1822	43.0375	54.4367	22.1706	62.1398	148.91	65.0998	16.6716	42.8709	254.077	71.3559	374.989	152.308	127.446	190.937
AL365214.3	9.21311	8	12.1463	14.1171	19.2	18.0689	12.3239	14.1189	1	2	3.01363	0	0	5.09658	0	3.36415	0	1.00216	0	3	2	4	0	0	1	3	11	0	0	3	1.11427	11.6033	0	1.04313	0	0	0	0	0	0	7.10178	0	0	17.3318	10.0034	7	0	0	15
AL365232.1	0	2.54051	0	0	0	0	0	0	3.25328	1.34079	5.06439	0	2.02068	2.02663	0	5.0748	0	5.44199	0	0	0	0	0	3.45925	0	1.01427	11.2175	5.06656	1.01313	0	0	1.00829	0	0	0	0	0	0	0	0	0	0	0	0	0	0	0	0	0
AL365273.2	31.3878	20.8228	29.9961	34.8336	29.2476	7.08422	23.7169	12.4371	19.5988	12.747	0	22.498	9.62992	4.29828	14.8007	13.046	10.7243	13.3628	13.7901	5.49448	0	26.4586	8.51315	0	0	0	8.7929	8.99431	5.95492	3.89513	5.69242	53.2193	2.02996	9.78496	0	3.06497	0	2.71614	7.24277	5.13783	13.9534	0	7	37.8724	20.1091	0	23.2078	0	3.74705e-07
AL391650.1	2	2.17338	7.1256	1	3.82015	2.01737	5	5.05078	5	7	0	2	3.09712	3	0	4.05878	1	1	0	2	0	0	5	3.4072	4.00801	3.03891	3	5.04369	2.08529	0	0	14.2288	0	0	0	4	4.15099	0	0	10	2.02036	0	0	14	3	36.6553	11.1941	0	18.2343
AL449266.1	3.24201	1	2	1	4	0	0	1.07303	0	0	6	0	0	0	1	5	1	1	0	1	1	0	2.079	3.0255	2	4	2	3	0	2.09582	5	1.49789	0	0	0	2	0	0	2	0	1	2	0	0	0	5	0	0	6.41972
AL451007.3	1	4	0	2	2	0	0	0	0	1	0	0	0	0	0	0	0	0	0	1	0	0	0	0	0	0	0	0	0	0	0	4	0	0	0	0	0	0	0	0	0	0	0	1	0	0	0	0	1
AL451062.3	4.87412	28.4998	26.1026	0	35.3381	5.64693	21.5548	12.0088	4.06768	0	77.9668	32.8094	0	0	30.9763	0	19.3494	19.8186	4.69489	23.2312	25.4675	19.9217	9.84082	0	8.58737	0	24.2553	22.6694	58.5969	5.72158	0	17.7567	36.9907	0	1.34285	13.5615	0	9.84856	0	0	0	11.6372	0	0	37.3713	0	0	0	10.2971
AL512428.1	0	0	0	0	0	2.74366	0	0	0	0	0	0	0	0	0	0	0	0	0	0	6	0	2.21413	0	0	0	1	0	0	0	0	12.1497	0	1.1357	0	0	0	0	0	0	2	0	0	0	0	0	0	0	1
AL512506.3	12.0261	16.2639	9.2273	6.08885	5.50358	6.16281	5.07233	11.2246	0	5.50437	9.36476	12.4345	11.9409	3.01399	5.44407	5.15266	0	22.4364	1.4186	6.6575	0	0	0	0	0	7.76546	0	8.73694	2.82037	7.8793	7.07743	0	13.5171	1.76419	0	0	0	5.56746	0	5.46426	1.42188	0	0	0	0	0	15.8005	0	4.05874
AL512785.2	20.981	13.7046	9.88521	4.90163	8.85812	7.81059	21.7265	28.5987	42.3283	12.9175	7.09801	33.8954	24.524	37.1548	9.28416	71.3139	71.299	29.0724	52.728	50.0437	7.61969	35.0671	31.7957	41.7851	47.3938	28.972	31.5448	32.5612	49.5346	27.9007	39.8589	12.5064	48.4989	17.0671	24.0732	0.38118	23.0556	0	16.937	43.605	10.578	18.6202	19.9536	16.3727	0	4.33841	31.2156	33.9704	3.45708
AL513165.2	7.94839	0	0	22.7731	1.30655	17.2164	3.17253	19.2284	12.0128	9.67989	1.87597	2.66371	26.0052	19.2302	14.4446	0	11.4231	0.000416948	0	10.296	15.5281	0	1.66465	0	17.9801	0.000231044	1.16212	32.4553	10.4884	1.5972	11.7113	0.309049	12.3914	6.60273	18.4209	41.5082	13.0471	15.3466	3.71296	0	0	0	0	0	1.13491	0	0	0	0
AL583836.1	12.7699	0	0	0	0	7.1802	0	0	0	0	0	0	0	0	0	0	0	0	0	0	0	0	0	0	0	0	0	0	0	0	0	0	0	0	0	0	0	0	0	0	0	0	0	0	0	0	9.82667	0	3.2023
AL589666.1	4.02714	4.46064	0	0	1.9309	0	0	0	0	0	2.40228	2.10368	0	0	0	0	0	0	0	4.13102	0	0	0	0	0	2.3376	2.76867	0	0	0	0	0	5.08757	0	0	0	0	0	0	0	0	0	0	0	0	1.641	0	0	2.10591
AL590132.1	2.08947	0	0	1.09474	3.42043	1.07466	0	0	0	0	7.92672	0	0	0	0	0	0	0	0	0	0	0	0	0	2.01551	0	0	0	0	0	3.73151	0	0	0	0	0	0	0	0	0	0	0	0	0	0	0	0	0	0
AL590560.1	173.452	117.159	99.8298	84.8675	107.12	85.7213	122.95	137.273	77.6414	58.9285	72.2638	95.0007	99.2658	110.736	53.8746	65.9512	86.0284	61.966	46.2759	87.9628	63.5492	47.1376	85.1522	69.8682	108.127	72.4939	61.4656	72.9869	56.9428	90.6431	71.0181	65.845	54.9113	96.2167	16	37	23.9398	45	39.7761	51.1767	29.2451	18.4802	0	110.785	31.2788	9	26.5608	77.1844	78.2572
AL590764.2	3.54399	2.56813	0	0	0	0	0	0	0	0	0	0	0	0	0	0	0	0	1.87233	0	0	0	0	0	0	0	0	0	0	0	0	0	0	0	0	0	0	0	0	0	3.5831	0	0	10.5924	2.00032	0	0	0	0.154272
AL591806.3	77.8088	23.3248	68.5554	73.9461	25.2603	47.7413	56.358	116.423	43.7084	5.46266e-07	4.95632	0	7.09751	9.27442	15.3023	0	13.5084	0.00641378	0	10.2404	0	0	4.96038	0	38.614	3.68986	12.2418	15.2333	21.8783	10.868	23.1557	51.6681	0	32.4421	8.23976	4.33504	8.31023	11.321	0	0	36.7802	6.29837	0	0	1.73327	66.3337	0	0	55.7972
AL592183.1	213.482	63.4459	54.4536	72.8664	231.462	63.2761	95.4169	134.911	83.5101	124.305	67.3884	29.6339	39.3678	68.9109	37.0615	77.0951	45.4126	43.6948	11.8441	76.6911	59.1484	47.2703	23.9766	19.6296	78.6374	41.7633	35.6395	44.565	77.5116	9.50008	21.5233	49.5433	6.94772	52.7313	19.7532	29.8217	2.4877	33.8434	9.19966	65.5194	16.7814	13.2908	11.432	81.1367	123.901	53.5594	57.9468	231.062	68.5034
AL592490.1	0	0	0	0	0	0	0	0	0	0	0	0	0	0	0	0	0	0	0	0	0	0	0	0	0	0	0	0	0	0	0	0	0	0	0	0	0	0	0	0	0	0	0	0	0	0	0	0	0
AL603832.3	7.22968	3.85895	2.48029	0	5.46112	0	10.1151	1.94734	2.46752	7.89294	9.0212	0	21.7056	9.42951	0	0	0	1.87896	10.2621	13.2508	1.67505	0	1.99727	0	4.35502	9.1476	7.65066	10.3842	12.1759	12.6177	7.41939	1.23099	2.50913	0	0.0841052	0	4.40505	5.57238	6.68153	8.1077	2.7195	0	0	2.72187	2.13627	16.1766	20.0013	0	5.60662
AL645922.1	0	0.000216886	51.6835	61.1555	79.3875	58.2759	199.086	58.7333	30.4323	0	65.2905	19.6303	17.4087	29.2806	33.3279	0	7.24652	0	0	0	0	0	6.64062	28.8668	1.18342	0	8.21724	0	0	0	0	158.305	0	6.65934	0	0	0	0	0	0	0	0	0	397.408	57.7771	101.338	159.914	29.8292	72.9091
AL645941.2	0	0	0.203075	0	0	0	0	0	0	0	0	0	0	0	0	0	0	0	0	0	0	0	0	0	0	1.06115	0	0	0	0	0	0	0	0	0	0	0	0	0	0	0	0	0	0	0	0	0	0	0
AL662820.1	0	0	0	0.000122505	0	2.01729e-05	0	2	0	0	0	0	0	0	0	0	0	0	0	5.25667e-05	0	0	0	0	0	0	0	0	0	0	0	0	0	0	0	0	0	0	0	0	0	0	0	0	0	0	0	0	0
AL662884.4	0	0	0.125	0	0	0.410775	0	0	0	0	0	0	0	0.255231	0	0	0	0	0	0	0	0	0	0	0	0	0	0	0	2.17275e-07	0	0	0	0	0	0	0	0	0	0	0.285714	0	0	0	1.16667	0	0	0	0
AL662899.1	0	11.9302	4.59966	0	0	0	0	4.29666	0	0	0	0	0	0	0	0	0	0	0	0	0	0	0	0	0	0	0	0	0	0	0	0	0	0	0	0	0	0	0	0	3.95346	0	0	24.518	0	0	0	0	0
AL662899.2	0	0	0	0	0	0	0	0	0	0	0	0	2.95609	1.97847	0	0	0	0	0	0	0	0	0	5.31013	0	0	0	1.25313	0	0	0	0	0	3.67699	0	0	0	0	0	0	0	0	0.0319439	0	0	0	0	0	0
AL669918.1	0	0	0	0	0	8.89794	0	5.74259	0	0	17.6745	0	0	7.47208	0	36.9607	0	0	0	0	0	0.000789269	0	5.46439e-05	0	0	0	23.0699	0	0	0	0	0	0	0	0	0	0	0	24.4235	0	0	0	0	0	0	0	10.5637	0
AL672043.1	0	0	0	0	0	0	0	0	0	0	0	0	0	0	0	8	0	0	0	0	0	0	0	0	0	0	0	0	0	0	0	0	0	0	0	0	0	0	0	0	0	0	0	0	0	13	0	0	0
AL672142.1	2.9521	0	0	0	0	0	0	0	3.58319	0	0	0	0	0	3.68038	0	3.60251	0	0	0	0	0	0	0	0	0	0	0	0	0	0	0	0	0	0	0	0	0	0	0	0	0	0	0	0	0	0	0	0
AL691442.1	0	1.03224	2.32635	3.14627	0	3.77015	0	1.08045	4	0	9.26491	0	0	0	0	1.66618	0	1	0	1.10776	0.172038	0	0	1.55632	0	2	1	0	0	6.53718	0	0	0	0.817784	0	0	0	0	4	0	0	1	10	9	0	0	0	20	7.27202
AL713999.1	7.4898	0	2.90979	0	0	0	0	0	0	0	0	0	0	0	0	0	0	0	0	0	0	0	0	0	0	0	0	0	0	0	0	16.0014	0	0	0	0	0	0	0	0	0	0	0	0	0	0	0	0	0
AL772284.2	2	1	0	0	0	0	0	0	2	0	0	3	1	1	0	1	0	0	0	0	0	0	1	0	0	0	0	1	1	1	1	0	3	0	0	1	0	0	0	0	0	0	0	0	0	0	1	0	0
AL807752.6	5.96442	0	9.54241	3.36694	1.05833	3.11012	3.22857	2.22818	3.27685	0	0	0	0	0	1.10498	0	0	0	3.40714	0	0	7.40506	2	2.25533	0	3.14314	0	1.08345	2.43543	0	2.19053	7.48167	1.05219	0	0	0	0	0	1.11076	0	5.12138	0	7.17717	0	0	7.411	0	0	4.70127
AL807752.7	1.81697	0	0	0	1.96931	0	0	0	1.90113	1.88643	0	0	0	0	0	11.3254	0	0	0	0	0	1.87516	2.80626	2.10678	0	0	1.87692	0	3.5962	0	3.96427	0	0	0	0	0	0	0	0	0	0	0	2.10038	0	0	0	0	0	0
AL845331.2	233.233	170.896	166.657	183.408	239.797	198.398	103.611	164.974	1.20911	8.67452	2.83614	1.45492	1.5226	0	2.72912	2.73795	0	0	1.35254	6.31079	1.32518	0	5.21034	5.62361	4.73896	1.33881	4.20964	6.39042	12.2816	2.91861	3.57381	87.3853	7.1573	6.08115	0	0	0	0	0	1.25076	111.293	1.33218	0	309.175	71.1428	203.047	106.005	285.216	246.681
AL928654.3	53.1218	19.4029	8.2917	37.4268	4.31621	28.5901	27.9131	27.9276	5.4545	3.97292	3.45488	0	0	0	2.35957	3.9297	4.64579	0	1.04657	0	1.09434	0	0	1.13767	0	3.60749	1.31719	6.19413	2.25068	2.38504	7.11954	43.4087	0	0	5.37131	0	1.29102	8.26469	1.41543	0	17.2991	0	0	17.6745	40.4011	30.9558	55.0144	12.6174	23.3934
AL929554.1	0	0	0	0	0	0	0	0	0	0	0	0	0	0	0	0	0	0	0	0	0	0	0	0	0	0	0	0	0	0	0	4	0	0	0	0	0	0	0	0	0	0	0	0	0	0	0	0	0
ALAD	930.787	1478.9	1197.93	955.172	1192.95	1345.31	1072.81	1188.39	961	789.992	1168	1575	1582.96	1138.04	1751	1847	1435	1094.05	688	1191	718.881	892.988	846.171	1028.25	1044	1042.09	460.017	1065	1062	1197.99	1099.39	795.373	876	1505.99	299	373	479	438	360.98	1559.98	427	541.032	507	1580.46	814.634	898.131	803.8	1262	1579.87
ALAS1	599	657.999	479	452	400	642	397	447	3104	2760	2798	3417	3197	2731	2738	3927	2502	2522	2517	2704	2745	2014	2227	2485.99	3637	2477	2343	3016	3222	2077	2536	688	2406	3181	1001	817	878	926	1056	2902	216	863	1218	873.001	530.001	462	576	732	620
ALAS2	12	3	5	4	18	22	3	23	8	0	12	1	14	17	0	6	0	1	5	3	6	8	14	4	3	36	3	17	1	7	2	5	14	19	0	5	9	3	0	0	4.99999	3	19	2	153	12	29	98	15
ALB	5	1	1	1	11	0	3	1	1	0	0	0	0	1	0	3	1	0	0	0	3	0	0	1	0	0	0	0	0	2	0	0	2	0	2	0	0	0	0	0	2	0	0	4	15	0	12	0	0
ALCAM	244	261	231	260.999	198	190	277	180	188	171	255	53	116	195	118	167	139	116	124	154	82.0001	61	170	142	147	102	112	103	94.9999	188	89	210	90	91	29	91	17	20	65	255	92	32	32	288	182	175	185	193	160
ALDH16A1	208.373	156.203	226.579	147.912	139.919	158.736	107.868	170.903	78.1517	84.9794	105.893	40.6577	97.5607	68.1303	73.4605	69.129	70.1085	43.6873	47.3118	51.4237	80.5697	49.6099	54.4229	78.9525	56.0086	68.5111	66.1211	79.1778	82.0696	46.8338	54.5388	250.191	53.2185	54.1463	24.2633	33.0721	31	21.6154	26.1417	75.5038	66.0976	14.3924	28.1853	207.247	84.6464	154.961	107.644	198.706	116.967
ALDH18A1	486	607	532	468	426	669	409	596	285	221	294	332	282	220	318	306	192	205	170	233	209	162	242	206	300	226	131	235	272	227	203	667	162	208	78	111	74	60	113	328	229	54	99	723	583	497	487	640	535.001
ALDH1A1	3140	4007	2630	1738	3337	2643	3141	2108	764	512	511	331	685	180	484	483	366	373	248	508	212	194	475	452	417	267	232	536	317	353	257	1858	385	340	105	155	33	131	120	460	602	128	106	3543	1171	1225	1510	2563	3023
ALDH1A2	853	1315.23	919.596	1476	1162	1145.27	1770.64	2046.21	675	415	432	285	724.266	482.999	415	644	463.557	446	348	539.262	440	277	549.641	468.001	441.999	275	381	388	446	385.001	269	1533.25	290	428	158	124	83	94	173	525.551	815.28	107	224	1920	1134.32	1661	1152.61	1157	1015.81
ALDH1A3	533	189	247	232	234	288	184	385	81	57	73.0001	37.9999	74	43	34	56	20	36	33	72	42	35	68	43	51.0001	31	9	44	112	61	23	197	16	42	6	32	20	14	23	51	271	6	24	297	1797	299	2490	234	222
ALDH1B1	346.153	352.157	243.421	267.624	309.039	267.56	235.779	285.791	413.215	357.953	379.509	478.981	450.884	405.823	348.039	471.915	345.898	255.635	319.896	310.604	291.995	287.481	338.659	467.762	527.102	411.126	216.274	341.451	460.339	278.1	339.376	229.742	282.281	385.627	118.331	197.184	109.416	98	188.214	368.43	165.572	91	149.42	429.12	242.744	396.623	257.678	585.168	406.309
ALDH1L1	2931.66	2623.63	1734.34	1499.83	2827.22	1967.98	1777.89	1452.98	629.774	637.166	463.376	640.347	599.292	347.976	494.638	949.375	710.059	537.385	282.054	332.359	371.512	307.195	496.467	451.563	658.082	557.568	365.666	503.953	470.446	378.19	305.448	1214.21	342.732	632.492	150.104	214.018	194.137	210.118	163.628	475.206	898.906	106.07	168	3040.53	1300.52	1693.82	1546.25	3243.35	2712.27
ALDH1L2	646.618	648.331	586.096	571.393	660.286	667.502	554.526	579.045	238.083	84.179	144.368	63.2774	177.432	110.071	127.5	250.482	126.106	112.539	103.501	110.526	131.081	108.9	138.066	175.283	144.676	94.8123	91.7528	155.056	105.846	125.688	93.7277	581.375	122.394	111.294	58.1702	49.1921	58.3272	40.8843	96.0467	106.164	149.719	30.0346	80.4291	564.967	383.511	382.181	498.942	525.39	560.669
ALDH2	12092.6	9635.63	7028.62	7034.59	8407.11	7328.61	4200.89	6773.94	3382.33	3094.61	3697.68	2943.75	4424.04	4278.52	2886.29	3288.78	2422.69	3112.23	2387.05	2809.18	2167.45	2274.47	2830.11	2956.53	3483.58	2764.38	2777.78	3209.97	3243.29	2512.08	4051.78	3269.11	2796.38	2839.3	1259.43	972.876	672.887	917.25	927.186	4497.18	2778.86	953.704	1447.93	8551.97	3777.03	4627.17	4476.63	8316.48	6910.67
ALDH3A1	9	4	18	21	14	12	29	49	13	4	1	0	0	6	2	0	4	1	0	3	0	0	10	0	3	0	0	1	0	0	0	24	0	0	0	0	0	0	1	0	13	0	0	5	22	36	19	0	13
ALDH3A2	2862.75	2008.01	1671.9	1756.95	2333.58	1937	1604.33	2215.91	1182.37	1044	1154	1064.03	1004.11	869.028	1083	1379.97	789.764	820	916.991	969.124	1089.3	721	971.126	854.123	965.395	853	699.431	786.104	1051.98	808	782.812	1583.88	748	891.129	218	377.853	280	329	393.802	970.874	732.788	267	275	2343.85	1213.94	1279.55	1531.91	1639.5	1870.15
ALDH3B1	193.735	156.108	183.461	356.93	227.574	228.878	372.469	436.996	105.082	87.5583	102.416	60.511	65.059	96.1005	72.9007	145.554	118.961	70.5144	63.9407	78.6978	58.7825	45.879	111.842	84.7543	95.0229	43.4374	47.6741	86.6771	90.1294	74.8903	118.135	435.796	54.9809	74.0169	49.1979	42.1155	22.1844	25.8704	27.9493	85.0548	195.249	9.21875	21.0164	515.808	243.073	252.344	387.287	110.866	219.534
ALDH3B2	0	0	0	0	0	0	0	0	0	0	0	0	0	0	0	0	0	0	0	0	0	0	0	0	0	0	0	0	0	0	0	0	0	0	0	0	0	0	0	0	0	0	0	0	0	0	0	0	0
ALDH4A1	503.51	496.174	314.433	207.375	276.411	499.518	191.388	267.943	276.027	343.413	392	415	447	331	331.001	717	490.59	357	269	268	311	293.001	317.974	268.53	513.999	424.999	296	458	431.999	276	378.999	346.936	369.58	389.332	103	212	182	205	159	453.999	136.411	91	160	715.519	169	358	203.289	407	513.562
ALDH5A1	923.811	689.393	549.475	355.105	590.702	644.682	330.325	517.595	1064.02	1003.92	1080.18	1083.56	1200.32	1179.32	1293.37	1195.89	775.102	867.976	943.961	1079.12	949.813	727.071	913.307	843.816	1186.21	1215.14	898.003	1143.41	1366.05	978.423	1093.5	362.487	917.455	1095.5	361.635	283.227	303.166	339	311.393	1250.06	309.089	270.303	426.056	596.997	384.72	423.043	299.404	618.298	548.375
ALDH6A1	1960.69	1769.27	974.036	1109.28	1827.1	1192.32	1172.74	1150.85	1341.24	1702.24	1979.2	1533.68	1995.72	1730.96	952.012	2065.41	1350.19	1784.5	1188.38	1030.13	1099.16	896.174	1198.94	1443.6	1991.4	1368.01	1508.27	1803.34	1400.01	1067	1682.51	699.841	1404.57	1344.43	388.439	495.729	315.752	436.995	393.509	1920.24	388.066	355.054	664.955	1285.11	672.217	835.649	571.125	1735.51	1077.27
ALDH7A1	818.399	799.591	603.222	499.977	773.495	630.612	731.134	727.004	684.355	637.092	692.414	598.075	978.413	992.055	807.217	778.961	506.095	515.947	460.165	551.519	632.958	510.19	610.559	493.329	689.64	614.104	585.277	657.986	747.34	695.948	791.07	473.473	649.935	861.776	255.6	273.429	194.654	192.158	148.438	1047.54	216.556	232.275	266.488	703.116	388.08	450.174	569.577	744.922	737.215
ALDH8A1	24.0902	54.1434	48.7651	25.0334	48.5174	60.9253	41.9132	42.1564	11.1842	16.5504	7.07937	6	8.05263	8.10151	11.0581	12.0958	18.2046	7.03829	3.04928	22.6297	9.13202	14.0957	5.3002	26.1849	5.02083	25.1141	4	10.0542	4.02412	7.07248	16.1521	54.9127	11.0845	14.0835	3	4.08065	5	1	2.24385	23.2112	59.8992	0	6	62.8779	102.385	79.9049	107.044	25.0974	30.7066
ALDH9A1	1792	1814	1218	1459	1872	1546	1174	1472	1436	1270	1168	1302	849	1424	1043	1524.01	1049	1113	943	801	1049	765	988	1274.01	1419	978	809	1067	1026	776	1226	1591	958	1204	436	337	358	342	420	1076	521	292	408	1612	1128	957	1319	1710.01	1850
ALDOA	3818.02	3265.48	2755.6	2580.69	3270.18	3202.95	2486.38	3049.78	24470.8	18477	24139.4	22562.1	25550	27454	20708.6	23614	20161	18902.8	18069.2	18100.8	17732	15115	15609.1	20378.1	20870	20261	18683	22195	26768	20859	21316.8	3226.31	19152.1	22331	9328.94	6727.08	5737.97	7805	5788.84	27915	1487	7056.99	11477	4902.28	2686.27	3385.51	2921.28	3694.94	4359.21
ALDOB	2	5	11	5	5	7	11	6	8.00001	13	17.9999	4	0	8	13	5	6	5	8	14	8	7	4	16	6	5	4	6	13	8	5	0	10	14	4	4	3	6	11	14	0	0	0	2	0	8	0	31	5
ALDOC	129.02	287	161	144	229	62	226	148.026	3219.19	1614	2079.01	1665	2705.05	3620.07	2116	2649.06	1794.06	1921.06	1590.05	1690	1581	1937.06	1288	1886	1865	1414.08	1976	2089	2170.08	1707	2337.12	236	1797.05	1660	908.052	564.041	428.036	804	589.999	3218.12	47	675	1059	140	99	153.999	36.0001	358.057	345
ALG1	152.543	201.771	141.312	131.513	170.708	147.648	129.54	145.609	105.335	91.0317	123.474	120.283	78.4218	72.8371	101.109	154.169	100.382	121.49	89.4637	103.436	90.8552	93.4813	85.0336	103.443	150.012	107.637	65.8363	109.516	105.146	84.1482	75.9028	137.732	81.7331	59.7251	35.6719	44.9374	29.3406	11.2663	30.156	132.303	51.1285	30	44.1559	206.776	156.769	182.276	123.815	89.8121	153.751
ALG10	114.361	95.022	69.0487	67.1029	95.5583	117.945	109.206	116.256	100.664	74.4814	74.0597	33.9603	33.9585	73.9539	42.7453	47.0649	18.8099	32.0207	18.8081	64.4748	38.6482	33.5761	52.2191	36.0017	57.3653	52.9267	48.4168	59.0912	41.6942	42.5533	52.4367	67.9182	53.0629	47.5321	20.8571	8.50663	3.72139	11	23.5625	80.2992	18.9884	13.4354	13.1264	51.6251	94.7062	92.7624	64.3944	13.5651	58.2888
ALG10B	620.257	497.949	540.857	484.625	504.157	497.591	540.661	562.584	374.496	459.998	415.6	286.124	373.041	358.046	264.316	326.851	316.812	389.162	313.491	377.476	359.439	259.449	336.516	323.936	321.347	351.119	321.986	321.556	324.97	309.951	381.188	456.878	336.854	300.892	99.1429	122.493	85.8866	92.1813	119.842	349.564	109.765	92.0421	149.874	354.803	158.09	428.318	358.855	248.059	337.021
ALG11	859.522	811.996	794.754	698.351	836.49	717.255	815.406	839.993	514.435	512.872	407.456	445.19	462.111	396.749	380.015	533.209	388.808	457.972	366.399	401.284	344.855	276.301	377.919	335.513	379.403	375.808	363.904	363.985	317.416	301.957	370.181	880.828	318.81	376.561	117.233	107.853	151.957	159.696	180.23	498.091	218.288	86.8286	143.245	720.803	593.138	706.051	856.046	613.512	734.603
ALG12	347.708	310	273	272	284.656	279	227	305	317	250	326	288.85	284	212	229	234	202.132	193	182	226	157	181	163	179	185	209	166	225	236	212	166	270	184	241	115	92	70	102	64	215	137	52	131	452	223	230	218	311	250
ALG13	1050.65	808.001	805	799.001	805	718	806	935.405	516.417	474.73	422	366	488	448	477.325	593	403	447	306	403	390	387.054	336	460.989	507	458.54	356	390	461.21	302	373.045	742.001	278	355	156	201	119	96	147	480.008	181	102	100	500.023	583.122	661.207	593	743.38	606
ALG14	282.093	308.165	329.244	273.877	264.006	291.644	240.247	260.781	92.699	77.1496	94.7136	118.949	90.7667	78.9797	102.991	110.348	88.6856	86.2491	80.7224	76.2751	85.8717	61.6405	79.703	68.9701	131.885	100.172	58.7757	57.12	68.8386	64.7486	67.0734	219.854	72.784	81.568	24.4459	24.0996	31.0699	31.4217	46.7319	98.6749	89.6739	36.4853	13.1408	246.23	221.018	207.179	193.388	168.875	230.541
ALG1L	16.1076	12	9.35591	3.06966	13	9.48102	9.68927	7.53496	7	0	3.07093	0	17.4653	6.59248	1.08849	0	2.44843	3.08335	3.64579	2.84613	3.20314	1.09117	0	0	3.45973	6.62544	4.51553	3.32738	6.25237	3	0	2.10231	1	1.4228	2.78016	1	0	0	10.3318	4.60741	3	0	0	10	19	36.5709	35	0	15.1986
ALG1L2	76.1418	48	64.0493	54.3436	87.9864	83	58.1187	49	10	22	11	15	30.9978	9	11	10	19	6	8	10	15	13	19	10	22	22	11	11	3	19	15	42	22	11.0294	1	5	8	21	20	34	9	2	0	63.7729	40	74.9563	40	0	58
ALG2	264	278	227	249	240	196	272	230	256	158	252	244	281	197	165	216	148	157	184	153	167	160	137	218	163	212	200	177	228	170	219	247	202	195	75	61	52	51	74	198	99	65	75.0001	405	281	240	273	474	209
ALG3	236	226	195	170	171	259	235	189	172	99.9999	128	159	196	156	148	205	118	136	128	127	140	120	144	185	152	177	131	169	190	150	98	181	141.964	217	70	80.9999	30	59.9999	33.0001	168	71.0001	33	64	242	147	205	123	144	188
ALG5	226.802	201.958	178.646	139.284	177.038	181.418	159.69	200.001	97.0004	72	67.4497	50	64	70	68	138.819	53.8415	80.1783	62.3694	75.7022	67.484	48.2956	83	80	60	56.0001	59	110.223	84	80	69	189.029	56	85	19	54	11.168	17	27.6595	75	63	20	38	167.479	132.848	69.9999	150.404	252.933	160.174
ALG6	135.724	83.9309	87.5995	82.0001	93.7296	91.9084	113	110.617	81.4668	63.9999	58	15	53	48	39	53	36	59	28	49.3332	29.0461	23	30.9999	36	29.3135	37.5444	40	25	36	26.1192	53	86.6276	30.1506	34.8507	4	17	15	2	25	63	12	5.19485	2	38	16	35	56	62.2494	49
ALG8	253.038	204.189	158.498	170.043	205.084	203.084	258.066	214.011	82	81.0678	120.176	48.9999	164.072	83.3097	126	121.024	104	79.0216	78	78.0223	90.6929	77.0696	96.9999	96.1221	76	78.0151	73	66.1148	80	77	65.0001	169.207	95.0247	117	37	36	32	25	29	103	48.0181	20	29	213.41	73.0247	102.149	190.193	164	171.509
ALG9	759.917	685.32	571.579	554.467	609.778	591.396	629.59	581.647	314.406	250.134	279.998	292.522	274.017	306.996	288.03	394.316	258.728	214.798	191.282	265.628	290.746	165.454	199.914	237.989	259.27	198.049	293.66	300.071	267.167	253.715	184.533	673.35	192.715	287.176	88.5429	90.4369	72.6538	56.6725	96.3997	307.199	177.424	60.1501	91.9792	677.489	389.032	401.533	559.651	721.201	608.58
ALK	104	99	90	84	67	65	112	128	18	20	9	14	22	21	9	12	8	9	12	26	12	6	18	21	17	8	29	16	13	7.99999	16	96.9999	13	10	3	18	9	8	0	23	53.9999	6	7	96	76	58	23	52	72.9999
ALKAL1	0	0	0	0	0	0	0	0	0	0	6	0	0	0	0	0	0	0	0	0	2	0	0	0	0	0	0	0	0	0	0	0	0	0	7	0	0	0	0	0	0	0	7	0	0	0	0	0	0
ALKAL2	14	6	14	10	52	18	27	16	13	21	9	13	2	13	11	17	12	2	8	6	10	12	8	10	3	16	6	4	17	3.99999	4	18	6	5	1	0	7	5	3	6	0	0	0	24	2	31	25	34	15
ALKBH1	104	110	90	102	86	93	76	96	169	198	208	169	182	186	202	183	116	105	85	187	152	78	111	122	158	144	121	168	182	136	145	103	134	132	45	46.9999	49	32.0001	42	179	30	26	61	82	37	30	106	66	94
ALKBH2	78.1938	60.1865	73.3375	44.1147	66.0952	52.4567	80.586	72.0846	67	79.0021	75.0032	46.0001	74.0069	65.0001	67.0313	33.0156	42	47	45	53.0183	38.0467	41.0028	44.0001	79.0016	87.0163	42.0071	49.0089	66.0067	58	37.0237	46.0234	62.0364	58.0056	65.0488	23	27	17	11	32	50	24.0443	18	26	85.1668	20	69.0001	106.145	112	63.0217
ALKBH3	264	255	260	248	287	326	241	320	209	154	163	116	188	152	188	225	180	133	150	157	104	109	159	189	175	152	127	181	175	149	175	127	174	144	53	51.0001	48.9999	60.0001	76	227	96	44	50.0001	250	240	178	199	329	291
ALKBH4	67.4148	46.6278	43.0339	88.028	67.2784	76.6274	40.2221	57.1349	55.8199	47.4787	58.6123	54.5751	77.8492	68.6802	43.8582	69.6979	63.8339	49.1435	45.8856	39.1281	46.1784	62.7948	47.0074	63.6902	57.6999	57.8354	75.088	76.5144	66.6571	72.5918	53.6088	70.9844	29.7459	53.7892	33.4487	18.1773	2.08734	12.9146	15.1248	56.1759	23.4483	3.96199	2	78.4694	27.3441	64.0531	28.5855	84.8453	54.0903
ALKBH5	1155	1247	890	894	1019	971	687	1045	3638	3232	3643	4026	3557	3482	3707	4653	2772	2583	2534	2868	2945	2742	2659	2782	3380	2874	2494	3154	3779	3003	3245	901	3000	3459	1229	1096	1033	1053	934	3752	436	1087	1478	1193	690	795	789	1250	909
ALKBH6	77.9498	62.1078	66.866	62.2364	64.5302	78.5316	72.4467	71.6462	41.2709	25.073	13.0723	18.1462	45.5716	34	33.0461	48.0143	25.0685	25.0268	27.0738	30.0134	34	29.0661	34.4879	53.0991	25.0123	42.9999	40.762	24.0049	28	30.0181	34.2947	98.3164	38.1172	33.0236	11.1262	9.00001	6.02499	16	8.00848	41.0186	24.2036	10.0587	48	115.288	26.2022	100.188	44.0309	85.7886	81.5344
ALKBH7	155	120	129	114	141	86	90	135	669	550	580	520	574	631	521	569	343	546	385	408	419	304	396	454	504	459	498	602	598	409	488	116	409.976	387	221	193	133	132	111	565	76	187	314	236	55	126	64	95	181
ALKBH8	255	256	224	181	219	165	197	184	149	200	256	198	263	216	279	320	190	229	202	216	190	179	215	225	251	177	143	236	271	181	256	189	205	211	91	66	51.9999	56.9999	46	247	41.8094	61	46	150	149	128	111	207	153
ALLC	3	9	5	3	4	1	0	1	0	0	0	1	0	0	0	2	0	0	1	0	1	1	0	3	0	0	0	0	0	0	3	6	3	0	0	0	3	0	0	0	0	0	0	10	0	0	0	41	4
ALMS1	2294.8	2452.77	1977.65	1689.31	2225.02	1780.93	2270.99	2091.49	1466	1365	1789.4	1247	1253	1206.01	1425.17	1824	1365.04	1357.01	1001.09	1176.51	1082	970	1219	1128.11	1679.01	1402.42	1168.71	1424.98	1211	1228.72	1044	1572.14	1194.15	943.416	422.001	689.999	442.999	477	631.007	1266.48	627.688	308	391.128	2200.01	1493.64	1799.7	1659	1600.57	1728.31
ALOX12	90	54	62	55	62	50	60	85.0001	15	21	22	20	27	15	14	24	15	19	26	26.0001	17	13	4	32	11	14	30	20	15	26	21	72	18	14	2	18.9999	16	7	12	39	18	7	3	79	76.0001	49.0001	72	86	52.0001
ALOX12B	0	2	3	5	1	0	2	14	0	0	0	0	0	0	0	1	0	0	0	3	0	0	0	0	0	0	0	1	2	0	0	3	0	0	0	0	0	0	0	0	3	0	0	12	0	0	3	0	0
ALOX15	28.2723	450.336	488.935	2822.04	241.914	545.692	4043.73	2974.65	141.976	114.01	19.0064	21	53.989	78.2911	50	10	107	4.00126	0	302.788	28.0695	15	245.23	56.0335	3	2.0072	9.00554	4.6314	653.155	98.0226	129.83	2912.14	7.00553	34	2	0	8	0	0	293.153	2540.94	11	8	4903.72	3819.76	645.279	4008.79	176.141	589.392
ALOX15B	1.01613	0	1.01817	6	5	6	4.12098	0	0	0	6.63247	4	0	10	3	2.1146	0	2	0	0	5.52602	5	0	0	0	0	5.051	0	0	0	0	1	5.09108	2.06468	0	0	1	0	0	0	0	0	0	0	2.10387	0	0	0	0
ALOX5	123.809	33.3517	52.2786	99.2245	25.6395	86.4774	52.2438	54.0845	19.9408	10.0955	20.3546	15.5	17.0876	5.70159	19	20.179	4	12.0603	6.51219	6.35897	21.5861	7.53721	11.4031	10.2863	8.66301	18	12.1069	8.77552	10.7045	13.4946	6.17474	175.067	11.9848	16.6202	3.89178	3.36999	2	10.5	4.50001	18.2776	8.15452	1.47647	14	68.5408	175.079	49.8876	105.496	47.5	30.3354
ALOX5AP	93	48	105	98	93	110	53	73	18	4	20	16	28	11	19	14	26	16	9	19	30	5	9	25	25	11	22	24	13	21	6	165	10	24	7	19	3	1	3	26	7	3	0	92	225	37	124	13	39
ALOXE3	3	0	1	0	0	1	0	0	0	0	1	0	0	0	0	0	0	0	0	3	0	0	0	1	0	0	0	0	0	0	0	0	0	0	0	0	0	0	0	0	0	0	0	2	0	0	0	0	0
ALPI	0	0	0	0	0	0	0	0	0	0	8	0	0	0	0	0	0	0	0	0	0	0	0	0	0	0	0	0	0	0	0	0	0	0	0	0	0	0	0	0	0	0	0	0	0	0	0	0	0
ALPK1	967.322	836.025	919.663	914.792	867.583	997.835	1045.73	1075.02	238.081	299.356	223.898	183.452	265.085	194.675	231.945	253.782	192.614	201.998	188.014	263.685	203.175	146.565	215.248	232.126	152.301	207.823	199.427	217.444	201.329	219.433	288.553	942.816	201.377	202.542	85.9855	92.7058	89.7618	46.7266	97.5188	294.206	346.742	47.5301	110.238	883.764	988.752	967.239	944.62	626.324	700.488
ALPK2	20.3396	4.25073	22.0024	17.1499	14.1548	21.5381	23.2991	19.5918	8846.06	8216.67	7646	7864.45	7902.33	9863.47	8877.29	11169.9	6702.07	7060.8	7893.08	7326.35	7341.85	6797.17	7106.89	5419.57	7530.16	6041.12	5906.95	6939.65	7780.41	7060.98	5797.46	21.1888	6082.87	7764.65	3019.1	1867	1939.96	2609.52	1763.81	9016.36	1	2582.72	3251.96	9.45464	1.1927	96.3404	18.1844	36.158	12.2277
ALPK3	3352	3292	1701	1801	2147	1180	924	1284	10505	9485	7974	12224	6721	8295	10084	15436	8610	7916	8106	6555	11002	7262	7858	6457	10429	10276	7147	9016	7490	6425	5743	752	5809	7936	3352	3436	4085	3623	2974	7761	1067	2510	4448	4061	1140	2235	1051	1403	1828
ALPL	305.001	92	221	196	124	791	101	150	91.9999	94	147	184	103	97	147	238	94.0001	102	101	115	107	76	122	92.9999	67	123	61	169	118	93	90	497.001	118	144	58	64	63	40	65.9999	153	73	47	128	525	288.001	370	334	227	394
ALPP	4.21161	12.3059	5.02993	0	10.1041	3.17511	12.0081	7.0196	6	1.00085	4	9.00975	5.01721	7	3.64901	8.00586	7.41794	3.00216	3.00538	3.01153	6.00765	4.13923	2.11078	2.26882	2.0511	6.00405	1.08504	4.20442	1.00282	4.01859	3.00596	1.01777	2.04431	0	0	3	0	0	5	10.0078	0	0	0	10.0684	4	10.041	0	30.0206	1.00811
ALPPL2	0	0	0	0	0	0	0	0	0	0	0	0	0	0	0	0	0	0	0	0	0	0	0	0	0	0	0	0	0	0	0	0	0	2	0	0	0	0	0	0	0	0	0	0	0	10	0	0	0
ALS2	716.043	712.67	582.65	557.908	569.407	628.268	509.497	627.691	1282.41	1271.77	1058.69	1312.36	1090.19	1052.11	1346	1784	1110.02	959.956	846.879	996.732	1271.46	957.418	918.865	1063.83	1274.03	1295.83	810.758	1163.71	1246.46	921.716	1109.4	674.462	978.768	939.088	408	373.794	416.154	355.466	433.987	1269.57	179.454	332.78	475.159	758.176	549.789	447.562	414.655	570.259	461.937
ALS2CL	520.14	546.531	588.966	543.739	595.14	589.413	430.305	639.502	619.701	488.942	611.629	655	542.707	464.185	585.159	670.292	379.552	430.29	352.755	414.652	341.253	280.305	265.38	452.055	339.01	370.419	441.103	526.265	349.992	348.037	338.754	652.46	456.124	390.224	207	212.238	138	157.964	190.23	504.601	160.655	125.138	288	593.078	256.192	590.902	515.834	537.213	547.604
ALS2CR12	182.471	130.17	131.344	110.8	122.332	122.308	144.284	84.7149	122	148.273	167	254	183	191.263	247.025	143	171.429	241.008	120	130.011	163	154	135.056	221	183.474	276.137	169.142	174.153	178.227	111	148	107.957	88.028	130	74.9999	54	98	42	82.0001	176.245	24.0001	55.9999	63.0064	123.048	85	71	96.2278	67	71.541
ALX1	0	2	4	2	3	2	8	5	0	0	0	0	0	0	0	1	0	0	0	0	0	0	0	0	0	0	0	0	0	0	0	0	0	0	0	0	0	0	0	0	0	0	0	19	0	0	0	0	0
ALX3	28	34	27	19	40	28	19	18	21	10	20	31	8	39	9	12	12	13	13	10	6	12	17	17	6	17	11	16	10	14	10	63	15	9	3	10	0	1	6	11	9	0	7	15	36	56	21	0	27
ALX4	29	17	70	13	22	45	15	37	0	18	25	16	11	15	26	57	19	6	8	9	20	10	7	23	7	16	5	12	10	12	5	35	16	21	3	18	1	9	6	17	21	9	5	18	4	14	4	0	8
ALYREF	123	110	130	73	69	103	77	86	74	85	137	99	76	126	73	118	101	104	76	74	81	51	70	85	95	87	63	102	83	85	105	91	70	79.6492	38	35	40	35	29	108	21	32	58	160	124	59	63	121	132
AMACR	282.168	207.419	145.023	200.584	141.952	107.375	158.109	145.033	227	196.944	253	221	134.221	154	278	276	129	189	190.604	159	178.077	156.588	280.999	206.628	117.09	134.053	110.456	183	287.6	208	76.4078	241.502	203.726	199.262	47	44	21.8571	76	62.8619	153.664	49	49.3163	121	157	63.966	174	90	164	154.673
AMBN	0	0	3	0	0	0	0	0	0	0	3	0	0	0	0	0	0	0	0	0	0	0	0	0	0	0	0	0	0	0	0	0	0	0	0	0	0	0	0	0	0	0	0	0	0	0	0	0	0
AMBP	9	6	4	5	5	2	9	4	0	3	0	0	0	3	4	0	0	0	0	2	1	0	1	0	0	0	0	1	0	8	0	15	0	6	0	0	0	0	5	1	8	0	0	6	0	22	0	0	1
AMBRA1	508.045	496.017	496	404.017	513.058	438	363.032	447.009	421	347	460	323	494	363	369.999	493	400.999	309	266	268	338	272	297	329	391	284.005	308.01	347	383	289	367.999	465	315	292	128	119	100.01	145	132	391	141	111	168	611.001	338	577	395	476.188	394
AMD1	763.542	879.48	678.698	719.555	631.554	701.771	764.393	713.295	980.345	1264.39	1395.19	982.959	1129.03	808.969	1343.18	1081.72	785.615	1197.24	950.07	1038.89	1257.21	947.182	908.049	830.741	952.827	1230.16	1079.49	1394.97	1098.47	1233.13	1304.96	929.166	1228.2	1221.07	412.457	334.689	282.981	223.252	292.462	1280.31	257.581	331.754	502.872	772.546	1073.71	533.962	1184.53	543.289	543.019
AMDHD1	100.252	100.4	119.827	79.1708	64.9975	83.8125	88.0518	119.82	95.3525	55.4036	34.1885	72.8196	50.0702	77.1693	53.7628	65.4324	56.6324	22.5877	43.3409	32.4562	35.1776	34.617	38.24	58.6872	41.9303	41.0894	32.1511	48.3951	42.023	36.2022	48.3271	91.6668	37.8138	40.5906	28.6257	35.3791	8.36696	21.6996	36.3162	83.3637	58.5842	12.5724	14.3882	229.913	144.379	149.066	94.8637	43.9987	124.505
AMDHD2	243.77	178.408	147.376	242.828	235.72	197.124	155.549	234.836	147	66.6465	107.325	32.3407	66	133	48.5504	120	64.281	61.0349	62	48.2039	59.2169	55	58.5736	65	106.541	39.7645	89.6895	71.3289	90.8663	72.178	80.4254	436.892	80.5726	50.5788	27	53	17.1498	25	26	82.1471	99.8222	16.1343	32.7953	315.989	213.818	215.912	108.936	142	220.687
AMELX	35	9	16	10	20	11	4	19	1	1	1	15	2	4	2	4	0	3	4	9	2	0	3	3	0	8	0	4	4	0	1	5	3	1	1	0	0	0	1	3	5	0	0	3	0	16	37	0	7
AMELY	0	0	0	0	0	0	0	0	0	0	2.25698e-07	0	9.78509e-08	0	0	1.9507e-07	0	0	0	0	0	2	0	0	1	0	0	0	0	0	4.87093e-08	0	0	0	3.96498e-07	0	0	0	0	0	0	0	0	0	0	2.65926e-07	0	0	0
AMER1	291.654	297.919	208.726	187.789	260.996	221.163	212.728	244.404	323.12	215.215	296.724	117.863	196.243	287.428	331.57	300.041	283.385	207.228	194.25	207.134	195.995	186.454	204.1	180.901	267.29	164.924	164.679	172.71	166.028	176.151	188.407	220.114	155.49	224.95	74.2185	74.1666	40.9231	65.4669	94.9852	293.556	67.0597	77.8308	78.9817	263.806	134.57	285.113	146.133	257.41	178.49
AMER2	31.4358	32.9293	29.5939	27.5397	38.6524	15.166	33.6746	30.3606	12.0683	31.162	9.14238	16.0127	12.045	21.6274	1.00442	16.0379	4.0037	5.04772	3.03419	3.02498	8.08116	6.01027	5.01541	5.12998	12.1437	19.0828	11.229	10.2297	4.03215	11.0746	18.2449	30.5224	12.1812	12.066	3.01355	0	3.02133	7.00514	1.00413	3.02958	6.0469	7.02422	1	23.2317	19.2242	54.2115	11.0779	11.1735	16.1999
AMER3	18.9712	12.1706	11.908	13.9403	8.80326	12.8165	9.58363	7.46477	0	3.07598	6.25154	6.12339	1.07129	4.01958	7.41284	4.0806	3.02635	0	2.11116	2.0771	4.15486	0	0	3.16282	1.03354	0	1.02348	4.20209	3.17382	0	3.32013	13.937	0	1.0176	1.01166	0	2.14131	1.0046	0	3.17521	2.31794	4.17719	3.11848	14.5732	0	2.55112	14.336	0	3.25764
AMFR	1427.97	1302.15	1034.43	1080.27	1148.42	1018.97	925.605	1117.66	1402.15	977.887	1174.21	1091.81	1017.24	982.049	1249.85	1564.54	1041.37	1036.16	889.007	1030.78	1127.46	890.497	898.735	960.276	1248.18	950.625	761.627	1058.47	1172.74	1145.17	1021.35	1142.29	961.142	1205.51	383.187	528.283	368.317	310.139	386.531	1313.83	515.697	362.712	468.27	1489.36	859.643	898.199	817.132	1468.71	1181.64
AMH	11	16	13	15	13	10	9	6	6	2	6	0	4	1	0	0	4	1	7	3	0	2	1	0	0	0	5	8	2	0	4	7	4	1	0	1	0	5	0	10	8	0	0	1	0	15	0	0	6
AMHR2	0	2	0	2	5	5	18	7	10	3.00001	0	0	0	0	1	0	10	4	0	3	1	0	4	1	0	3	0	0	1	1	0	4	2	0	0	0	1	0	0	3	17	0	0	7	9	21	17	0	4
AMIGO1	383	388	171	176	267	168	180	314	498	478	578	584	551	529	501	669	392	393	301	446	533	442	421	410	601	574	310	459	502	438	391	235	452	513	171	121	135	116	165	520	151	172	213	259	119	229	201	424	181
AMIGO2	197.461	209.524	211	212	150.592	250.63	142.52	212.004	38	44	81	35	39	32	35.5218	35	28	35	33	48	13	19	38	74	71	26	29	34	41	44	53.6842	139	35	22.4065	7	59	10	17	23	52.7456	57	14	15	225	183	110	214	212	139
AMIGO3	4.24559e-07	31.1582	29.4156	59.1832	86.5587	0	24.092	55.0576	4.0379	40	22.4852	43.7387	16.0561	4.27471	0	0	20.0412	0	1.48448	0	18.3785	0	12.006	0	0	10.7917	0.411111	30.892	7.57852e-07	1.65893	21.011	0	0	6.44192	10.7067	0	0	5.17423	15.3599	46	5.56712	17	30	19.6467	0	42.284	0	66.2342	0
AMMECR1	172	172	162	209	132	119	177	229	146	162	106	158	74	121	85	144	101	99	85	98	93	61	89	101	74	137	107	94	100	63	105	165	67	61	20	41	29	40.9999	27	53.9999	52	28	48	127	128	218	123	152	121
AMMECR1L	618	432.28	375.569	378.281	374.546	420	349.53	427.525	310	312.594	335.774	306.738	275	257	380.936	337	222.705	289	291	272	356	280	257	271.645	303.525	259.69	228	332	320	252	270	413	238	311	83	68	98	110	105	360	133	63	158	575	260	318	402	382.35	427.944
AMN	13.4775	30.8823	22.7476	8.46833	27.3508	20.5462	16.3675	26.0386	3	0	0	1.06944	0	2.08281	11.513	0	6.35883	0	3.09771	0	11.503	0	0	4.2085	1.05207	10.3919	6.22772	1.04889	1.03239	8.37865	2.07074	31.9431	0	4.25948	0	0	0	0	3.1681	3.07208	4.19669	1	0	17.5328	6	10.2529	27.7175	52.2439	14.1135
AMN1	592.238	462.781	379.485	403.128	431.01	368.051	368.496	435.454	271.891	228.774	259.528	153.217	259.51	300.359	204.373	235.092	181.492	175.285	183.761	221.381	191.88	131.412	215.67	231.804	215.957	174.306	151.896	169.054	189.077	204.847	206.719	332.414	181.771	184.763	76.2809	67.568	67.8631	54.9859	48.2404	207.606	110.45	41.7342	65.892	357.068	183.475	303.463	341.565	571.507	326.716
AMOT	1009	1648	1015	819.001	1721	822.001	934.001	1045	587	624.001	683	408	702	297	555	536	753	448	420	586.999	372	250	532	519.001	539	232	298	632	394	493	311	704	407	573.001	231	367	110	126	235	412	225	130	181	999.999	728	643	776	1304	1214
AMOTL1	2632.35	2524.47	2090.3	1822.59	2256.57	2232.83	1780.84	2313.51	2563	2654	2441	2572	2378	2504.89	2940.01	4605.73	2594	2126.51	2648	2096.79	3074.01	2563	3011	2302.47	2777	2756.73	1109	2360	2166	1898	1749	1957.59	1649.71	2626	853	1138	1163	885.769	1097.83	1915	852.872	809	932	2799.57	1440.86	1853.66	1817.41	2383	2011.42
AMOTL2	3158.36	2261.79	2360.38	1940.68	2411	3189.18	2168.45	2616.4	1996	1655	1490.88	2049	1930.52	1659	1300	2323.74	1610	1358	1088.84	1200.86	1376.24	1068.47	1148.86	1360	1219	1270	965.999	1451	1341.79	1235	1545	2171.48	1649	993	755.656	649.999	479	428	425	1894	839	620.999	845.999	4412.93	2493.07	2268.74	2615	3285.82	2874.91
AMPD1	2	2	9	30	0	10	12	8	5	0	0	0	4	0	0	4	0	0	1	0	0	14	3	2	0	0	0	6	0	0	0	20	0	5	0	0	0	0	0	0	8	0	0	26	0	0	5	0	0
AMPD2	237	240	299	226	253	279	209	293	195	98.9999	95	84.9999	136	114	127	107	129	52	69.0001	100	74.9999	66.0001	77.0001	87.0001	82	63	78.9998	115	95	91	71	499	71	107	31	60	33	23	46	112	136	17	21	467	612	411	380	254	233.391
AMPD3	331.984	257.045	405.822	277.838	167.561	608.275	195.129	239.003	113.038	72.4538	92.9999	155.828	86.108	73.3314	105.268	114.058	106	71.9504	52.1422	131.438	81.7757	128	118	95.9999	56.281	64	76.0112	105.591	88.2653	61.4065	88.9472	514.803	100.39	106.032	32.9999	24	23	23	23	126	165.159	9	66	386.381	281.84	358.454	310.81	480.86	284.695
AMPH	20	58	98.1385	67.3856	85.9999	73.031	37.117	66.9999	99	108.008	46	75	42.0001	69	67	73	100	126	37	45.0019	71	22	60.0001	65	85	45.9999	86	34	61.0107	57.0767	29.0095	14	40	45	21	57	33	38	33	97	7.046	18	8	58.1648	39	32	42	54	61.5243
AMT	196.585	169.808	153.076	134.453	129.694	138.812	124.248	184.48	251.195	192.71	234.875	305.32	330.851	305.577	233.742	266.994	233.527	225.936	194.022	261.384	199.409	201.427	225.364	244.615	185.527	211.499	203.886	273.244	253.76	182.783	175.259	177.329	299.627	192.092	98.941	91.8802	64.0806	72.6453	48.4268	308.405	72.1967	81.9604	149.971	235.93	35.7387	173.396	94.552	130.418	149.811
AMTN	0	0	0	0	0	0	0	0	0	0	0	0	0	0	0	0	0	0	0	0	0	0	0	0	0	0	0	0	0	0	0	0	0	0	0	0	0	0	0	0	0	0	0	0	0	0	0	0	0
AMY1A	0	5.34706	0	0	1.10027	0	3.10521	3.33301	0	0	0	0	0	0	0	0	0	0	2.16756	4.09684	0	0	3.22922	0	2	0	2	4	1.04237	0	0	6.54043	1.9278	1.84448	0	0	0	0	5.5475	0	0	0	0	0	0	13	0	0	0.526095
AMY1B	0	0	0	0	0.0723728	0	0	3.33301	0	0	0	0	0	0	0	0	0	0	1	0	0	0	0	0	0	0	0	0	1.04237	0	0	0	1.9278	0.646375	0	0	0	0	0	0	0	0	0	0	0	0	0	0	0.526095
AMY1C	0	0	0	0	5.31717	0	0	0	0	0	0	0	0	0	0	0	1.36519	0	0	0	0	0	0	0	0	0	0	0	0	0	0	0	0	0	0	0	0	0	0	0	0	0	0	0	0	0	0	0	0
AMY2A	1.31252	0	1.10953	4.0867	0	0	9.2384	2.0474	2.17515	0	0	0	2	0	1.31766	0	2.13114	0	1.03371	1.05217	0	0	3.04018	0	5	0	6.21746	0	0	0	0	0	5.91443	0	3.10523	0	0	0	0	0	2	1.0798	0	0	0	0	0	0	3.14308
AMY2B	602.03	565.269	470.518	487.059	611.911	372.144	501.105	499.448	481.834	532.28	504.408	384.24	545.514	454.401	529.495	534.191	440.804	470.777	316.889	404.918	360.878	408.561	387.52	470.362	497.432	498.44	303.54	334.427	326.129	374.113	349.357	517.728	372.395	311.947	170.088	95.5238	115.062	161.483	208.742	588.061	137.992	116.195	212.452	530.194	419.959	362.786	443.794	381.911	386.694
AMZ1	149.412	158.135	160.103	86.0755	112.045	115.492	91.6064	143.357	64.4771	29.8245	44.0849	33.5303	33.6792	47.9304	40.1026	59.1547	70.7701	19.3659	33.4077	26.8135	33.788	14.7827	32.108	38.3152	20	22.6991	46.7898	38.2192	24.358	33	17.3605	203.205	34.4186	27.268	5.00687	10	17	17.4899	18	43.2601	48.7924	11.397	25.1592	162.566	70.6699	179.895	134.357	135.26	139.074
AMZ2	934.847	928.524	804.988	741.719	831.957	843.803	776.529	862.177	973.544	1129.33	1085.97	957.62	1056.52	986.206	883.483	1361.7	828.422	882.977	975.608	993.97	992.224	865.887	862.142	1034.17	1028.11	1010.99	844.683	953.623	1127.63	844.351	732.279	575.097	897.476	1035.67	267	289.732	244.001	252.793	298.684	947.593	258.337	228.599	280.321	639.852	560.961	515.837	567.219	836.109	682.613
ANAPC1	938.792	938.872	795.21	721.029	775.12	675.988	803.684	844.681	639.525	608.597	665.776	580.711	840.949	742.832	797.121	926.525	436.653	564.267	488.542	680.163	623.292	497.079	531.614	671.44	559.262	599.84	506.769	706.44	719.869	558.917	600.721	902.933	519.936	596.03	220.695	188.669	201.194	184.921	193.797	723.322	219.154	133.911	322.314	766.636	524.569	643.09	621.338	743.524	699.019
ANAPC10	220.089	233.146	206.095	163.997	194.002	193.804	230	218.572	115.022	202	213.087	163	198.111	135.95	207	246.271	109	132.333	136.16	179	170.115	121	159.991	170.082	173	146.96	154	137.013	170.104	114	144	164.419	136.081	119.041	58	43	70	45	47	174.744	54	29.1459	49.6311	181.019	156.442	194	60.4927	274	156.087
ANAPC11	153	108	111	117.168	149	124	110	128.035	282	215	230	244	328.001	426	209	320	195	234	207	233.893	191	193.872	223	250	258	252	234	308	295	201.525	222	123	208	229	73	106	62	92	75.9999	285	60	137	89	237	62	120	89.9999	107	180
ANAPC13	258.263	216.183	175	164.689	171.666	171.028	194.424	178.314	348.701	271.22	347.052	327.905	342	370.285	331.384	355.159	245.791	336.266	241.28	324.26	393.533	260.48	279.497	311.162	354.513	272.784	221	277.682	382.798	247.577	265.752	151.817	255.442	337.776	86	84	89.6106	75.0001	106.434	372.667	59.0751	102.429	90	191.609	103	122.422	179.031	123	178.181
ANAPC15	185.072	155.01	182.637	134.827	155.558	139.727	150.524	186.16	178.118	197.958	195.35	212.085	253.755	217.752	211.088	366.951	214.051	192.079	155.234	200.732	217.16	198.481	237.923	214.118	240.39	139.408	136.64	230.137	284.91	171.08	184.476	149.106	151.366	232.681	91.1208	97.0333	51.3948	51.8639	89.7057	232.814	48.2055	90.2946	131.725	187.569	106.879	111.803	125.807	139.624	171.984
ANAPC16	881.039	773.35	651.326	653.098	666.539	608.857	654.194	739.794	1192.31	999.047	1350.75	1129	1451.91	1329.54	1305.95	1562.69	1145.45	1584.97	1053.41	1357.31	1216.67	1185.03	1293.24	1225.48	1161.18	1327.68	1147.66	1331	1595.74	1162.4	1297.36	443.29	1147	1291.98	411.051	373.995	302.997	374.964	341.634	1474.92	198.75	285.56	541.154	734.365	402.18	388.004	408.824	505.764	570.518
ANAPC2	417	328	358	315	449	326	290	321	316	272	248	260	307	286	321	323	249	225	219	211	218	246	188	265	233	233	241	281.001	236	225	258	396	226	218	106	114	85	104	122	349	166	61	122	600.999	286	494	328	533	365
ANAPC4	593	475.058	478.07	505.001	538.135	489.801	497.322	607.776	335	305	280.914	279.519	332	279	303	312.893	162	271.74	189	297	232.357	188.173	256.871	307	321	240	231	187	231.158	246.999	242.263	578.199	259.205	223	76	110	63	88.534	78	277	150	71.9999	96	441	404.023	421	375	272	376
ANAPC5	1586.12	1276.46	1353.75	1281.25	1449.96	1405.2	1260.53	1652.73	1079.06	941.104	987.379	1019.08	951.407	1157.97	1002.17	1211.95	761.625	906.051	676.814	868.02	802.11	670.178	754.718	884.478	1054.77	807.926	813.758	999.044	851.828	719.905	839.243	1485.63	840.718	827.407	340.096	268.383	252.299	297	296.642	1129.9	398.138	273.749	340.271	1541.02	957.073	1459.67	1049.26	1212.06	1150.76
ANAPC7	707.134	584.167	568.74	523.615	525.825	587.249	460.509	700.986	590.164	414.406	594.081	553.873	626.058	554.216	616.322	685.661	606.572	494.474	383.473	543.492	578.266	455.128	512.778	496.541	537.752	442.529	399.413	614.052	531.664	436.474	531.049	773.674	476.737	476.728	177.51	207.684	177.795	141.142	225.888	717.474	230.639	151	273.733	668.179	458.923	727.861	553.003	662.217	529.716
ANG	71.3472	96.2419	87.1111	56.6833	90.6508	74.405	67.1534	59.1745	12.1132	15.1866	6	11	1	5	4	0	12	2	4	11	5	3	7	8	16.2984	5	2	14.5364	2	4	11.7869	31.1299	7.08235	5.45641	0	5	0	8	3.99989	6	16	1	7	43.8681	29	48.7466	58.8717	27.0874	69.3108
ANGEL1	509.262	450.41	448.603	382.013	454.782	456.899	358.806	509.948	502.603	381.169	409.606	455.845	444.391	371.964	446.049	487.908	394.709	298.817	319.089	375.353	346.963	300.255	286.544	315.477	410.409	291.372	336.453	357.529	385.074	360.775	392.97	524.712	372.28	421.841	167	159.24	88.6007	88.878	126.082	419	127.117	147.578	218.517	481.387	361.921	531.92	289.908	592.704	428.414
ANGEL2	974.923	795.202	804.33	795.864	749.418	727.754	760.49	832.946	343.567	346.025	415.907	292.082	558.486	435.486	348.14	389.194	301.162	306.302	293.879	421.49	272.826	282.808	337.228	411.288	315.516	278.714	317.079	356.384	289.617	274.405	321.954	755.062	369.075	348.607	78.7725	161.954	93.4686	93.0175	130.204	450.813	179.853	72.5155	159.984	586.384	584.144	621.768	448.392	665.084	632.353
ANGPT1	2497.28	1423.31	1203.44	1364.15	1378.5	1963.4	1170.48	1344.98	157.034	101.487	157.923	66.0164	171.03	87.2988	147.736	163.075	75.046	80.6763	83	92.009	78.0057	80.2778	133.697	138	100	71.1914	107.021	129.008	56.0068	73.0106	132.739	761.398	113	83.0003	14.0112	65.0336	11.1016	87.5377	66	104.107	425.12	36	80	831.029	834.209	451.399	1057.35	1620	1363.71
ANGPT2	595.527	347.217	333.528	331.217	360.278	439.567	274.129	595.8	388.097	136.727	210.74	115.319	174.214	103.017	109.426	186.817	87.3035	143.967	47.0131	125.172	196.754	141.226	122.614	151.945	166.134	98.5427	125.791	98.1578	147.412	149.784	116.334	738.705	100.887	96.2114	59.4904	58.0347	38.2019	81.1413	67.0933	173.101	116.538	30.2453	30.0001	397.912	291.831	665.737	239.623	501.249	350.648
ANGPT4	92.0476	65.0922	132.597	55.9499	89.6168	147.713	118.906	76.2406	17.1669	0	22.3119	6.03124	11.0603	0	0	1.07149	13.8526	0	10.7309	16.0429	8.05709	3.02735	13.977	7.04509	1.00473	3.40961	5.0288	2.02754	0	11.134	1.00598	92.317	1.01647	0	0	2.0244	6.26628	12.8647	0	1.00895	55.3163	1.10426	0	140.649	35.1271	145.313	4.28722	52.3942	98.4889
ANGPTL1	320	450	565	594	528	338	594	330.001	306	268	296	268	195	136	253	453.001	236	288	193	232	296	146	366	234	277	191	144	296	229	269	125	454	244	138	99	205	96	103	130	148	75	86	81.9999	423	319.001	223	315	237	328
ANGPTL2	3569	3769	2412	2718	2503	3170	1374	2241	1449	695	1268	843	985	917	902	975	738	786	592	708	915	482	642	757	1321	967	804	783	797	683	622	2718	631	877	302	423	231	301	325	831	713	213	314	4111	2400	1263	2688	2788	2644
ANGPTL3	44	25	20	29	31	23	60	32	0	6	4	0	0	6	0	6	1	0	0	8	3	4	1	3	3	2	7	7	4	3	1	26	4	10	1	0	0	0	0	5	10	0	0	9	8	0	15	28	23
ANGPTL4	1330.01	1550.12	969	714.018	1097.02	1101.09	897.014	651.429	89.9288	30.0001	50.0087	43	48	125	156	21	27.0001	24	20.0625	36	237	33	89.0109	38	21.0057	45.1773	19	61.0477	15	47	37	432	24	15	29	0	8	26	3	246.003	411	18	76	1719.19	910	810.021	903	1108	676.099
ANGPTL5	57	69	94	45	152	54	49	72	15	14	13	12	12	4	12	26	0	21	19	25	21	6	12	32	23	4	6	22	21	14	10	25	12	17	1	7	2	1	14	1	0	0	0	49	24	8	32	0	16
ANGPTL6	6.66479	8.23355	5.0895	3.23178	11.2632	11.1309	3.3184	3.27422	0	2.08319	5.21693	0	0	0	7.05524	1.31941	0	1.18727	0	2	2.19421	0	0	5.33652	2	0	0	0	4	2.32638	0	8.67716	0	0	0	0	0	0	0	0	2	1.06916	0	0	4.90596	0	15.9793	0	12.6579
ANGPTL7	92	237	50	61	183	73	80	108	43	53	39	75	52	47	37	68	39	25	27	105	78	43	51	21	15	38	19	59	111	87	112	113	14	10	8	8	19	2	6	32	28	8	26	55	80	253	78	41	82
ANGPTL8	24.4533	17	18.6189	13.3073	8	18	27	19	3	3	4	3	0	0	6	4	1	4	0	1	7.03044	0	12	13	0	6.1147	3	0	2	2	4	179.767	8	8	0	11	1	1	3	8.02037	6	0	0	32.3385	6	6.0071	4.99999	16	48
ANHX	0	0	0	0	0	0	0	0	0	0	0	0	0	0	0	0	0	0	0	0	0	0	0	0	0	0	0	0	0	0	0	0	0	0	0	0	0	0	0	0	0	0	0	0	0	0	0	0	0
ANK1	84.1228	29.4964	45.6178	40.4898	29.9634	42.5192	29.1964	36.2719	2404	2706	1996	2203.88	3652.69	2585.2	2211.41	3625.27	1615	2253.53	1786.78	2129.5	2561.85	1968.32	1938.6	2688.64	2141.04	2317.92	1597.65	2209.03	3122.9	1834.8	1988.61	36.0543	1903.03	2538.43	761	485.046	718.955	472.999	379.344	1840.85	7.00582	731	1374	31.821	62	96.8319	57	0	20.1847
ANK2	1903	1777	1448	1292	1913	1289	1338	1177	9402	9275	10071	9637	8877.01	9864	10317	11660	7220.01	8342	7415	8159	7696.01	8221	7063.99	8212	9608.99	8819	7446	8420.01	10147	7901	9132.99	1267	8157	8823.01	3192	2923	2544	2921	2959	10571	436	2606	3580	1787	3698	997	4148	1229	1344
ANK3	1188.3	1384.41	893.692	975.756	818.516	786.769	913.52	996.149	7639.42	8630.83	7823.22	7845.78	6950.45	7008.51	8547.24	9468.22	6157.68	7360.9	6877.98	5885.03	8357.56	6898.69	6265.05	6058.09	7077.6	6585.55	5484.12	6158.4	7353.82	5744.43	5763.33	617.183	6411.11	5987.69	2743.78	2112.88	1976.8	2248.02	1880.19	8455.52	296.699	2212.66	2754	646.8	692.461	402.678	792.725	782.953	639.302
ANKAR	384	309	332	316	385	268	321.001	343	209	160	171	123	193	158	133	111	81.9999	135	75	127	108	69.0001	96.9999	130	127	109	89.9999	117	108	119	108	301	87.9999	91.9999	30	60.9999	32	46	54	117	111	38	35	201	123	157	175	187	184
ANKDD1A	496.994	462.198	379.706	258.291	377.736	520.505	241.874	381.003	62.278	51.2144	54	16	44.9999	34.0894	44.093	58	52.3812	49	35.1948	41.9999	24.304	32.0016	44	54.2661	45.8065	24.0886	46.406	61.7752	23	20.0133	44.273	363.211	42.1297	27.0352	10	27.9999	3.01465	11	16	67	162.86	15	19.0066	384.642	283.153	388.821	313.206	442.825	509.645
ANKDD1B	29	44	18	62	25	26	34	21	15	6	1	10	30	0	16	9	20	0	2	19	5	4	6	9	11	10	3	10	0	10	0	46	6	3	1	5	3	11	3	2	11	2	0	54	16	34	26	29	30
ANKEF1	216.42	186.989	142.76	208.203	200.043	149.911	212.044	206.298	55.3965	108.918	35.0126	44.7202	29	69.7707	57.1582	53.4963	46.0843	57.7732	42.3331	48.1794	58.737	45.5469	42.3898	53.3646	62.2854	36.1159	30.7247	40.4761	79.0668	39.3366	70.118	155.962	56.5513	65.5559	10.3662	9.24998	11.4632	3.26799	39.8514	50.9277	30.4476	14.8882	1.31312	126.448	138.81	106.491	150.677	89.4593	106.298
ANKFN1	3	5	8	4	16	6	4	10	2	8	0	0	11	9	1	4	1	1	5	0	0	1	3	4	0	3	2	0	1	0	7	2	6	6	0	7	0	0	2	9	0	0	0	6	0	0	16	0	6
ANKFY1	2092.76	1830.12	1541.07	1422.52	1489.81	1675.32	1345.69	1840.11	1444.01	1125.56	1388	1133.21	1185.71	1067.21	1235.2	1411.44	968.336	1162	780.008	842.016	1009.38	762.002	959.563	1126.49	1148.43	1060.05	1065.35	1262.35	1000	902.24	923.041	1883.91	968.103	949.834	490.22	425	359.218	393	377	1319.53	508.155	317	315.941	1957.76	1238.31	1385.73	1356.07	1653.52	1613.09
ANKH	1480.04	1168.41	1108.64	1098.65	1152.91	1116.84	1010.62	1317.98	3083.76	2497.68	2576.64	2896.13	2570.86	2534.95	2395.75	3558.58	2201.87	2389.77	2322.74	2042.18	2538.21	1969.44	2366.98	2160.86	3056.66	2548.49	1917.02	2352.98	2136.05	1867.98	2051.01	1347.2	1993.13	2104.06	939.83	821.643	758.465	957.626	1053.65	2715.44	423.023	702.386	1052.19	1440.17	1173.83	1327.4	1040.28	932.782	852.163
ANKHD1	3292.3	2663.71	2423.12	2327.05	2869.28	2440.15	2792.55	2327.02	2846.98	2582.24	2656.36	2427.42	2849.04	2647.88	2305.82	2882.15	2069.57	2462.85	1811.18	2125.98	2162.98	2132.36	2299.64	2288.97	2375.59	2324.24	2150.16	2080.59	2172.76	2145.33	2419.88	2524.75	2247.45	2115.48	771.06	637.945	607.595	659.078	623.092	2309.7	801.722	653.489	882.802	2469.75	1904.64	1922.16	2669.7	2251.91	2062.36
ANKHD1-EIF4EBP3	1149.64	1237.01	994.547	785.969	908.896	884.123	797.823	1199.18	867.662	859.309	1058.31	668.463	1023.41	776.537	827.948	1250.46	490.787	767.279	541.163	795.422	776.463	572.045	606.792	815.288	996.56	646.86	558.471	869.991	911.965	618.189	389.618	908.418	616.381	1044.02	297.137	348.341	222.399	238.135	405.273	1182.74	354.423	211.777	504.963	950.161	727.039	1208.78	226.388	1597.16	864.215
ANKIB1	1783	1583.53	1259.5	1234	1507	1357	1266	1325.16	1155	985	1000.69	1067	827	852.768	1004	1393.43	838	883.001	708	821	973	786	849	854	1167.19	955	579	806.664	852	726.642	722.999	1034	716.999	949.999	327	261.575	275.934	283	305	884	397	283	432	1398	795	900.001	864	1202	1290
ANKK1	9.24389	3.01423	19.6577	8.3085	9.19255	19.7465	11.8779	5.59981	0	1	0	0	4	1.00042	5.00117	1	0	2.144	3.00487	0	0	0	0	8.00362	1	1.00073	0	2.09293	0	0	2.00721	6.04832	4.01048	1.00189	0	0	0	0	0	0	3.00851	0	0	8.55337	17.1622	14.1072	0	0	3.25711
ANKLE1	525.572	383.27	481.75	402.568	448.095	449.809	447.221	559.047	220.26	152.918	134.958	143.782	189.491	139.375	136.878	186.555	150.393	149.884	125.823	162.094	170.94	93.5385	124.778	118	99.4259	168.255	132.311	121.845	91.2764	122.5	105.266	469.506	108.64	77.4882	45.5747	44.4469	39.1914	46.1269	72.3014	210.908	134.282	45.501	67.9271	412.875	374.961	291.835	569.007	469.409	389.178
ANKLE2	1825.39	1441.44	1598.91	1306.4	1489.62	1584.05	1468.85	1648.67	1325.72	1213.39	1207.99	1123.38	1290.36	1169.35	1086.32	1232.66	868.779	1093.55	883.474	937.163	916.695	812.892	915.023	996.656	1014.83	890.523	892.674	1014.94	943.304	938.225	1026.12	1908.31	1009.77	892.746	391.057	325.021	367.509	344.719	435.763	1257.54	482.296	291.39	438.534	1550.94	2486.23	1784.83	2726.14	1627.51	1462.21
ANKMY1	302.448	280.916	259.663	233.384	216.617	290.322	259.082	336.062	90.1009	112.29	114.276	86.8014	120.084	90.9127	71.1382	103.16	108.984	111.702	70.3335	84.7854	72.3043	47.6993	88.0583	115.307	112.624	92.8	95.1179	68.0089	60.9065	56.1585	83.0541	362.243	80.9007	73.6926	22.9666	46.3826	32.2979	31.3545	88.1277	125.322	96.9132	35.9631	39.6294	369.585	204.64	421.014	130.334	228.555	212.871
ANKMY2	474	386	253	283	393	355	274	271	875	829	700	939	938	887.001	789	1074	462	614	456	655	752	691	635	574	796	657	592	576.999	757	567	666	275	636	777	249	194	215	168	251	928	74	202	264	246	223	259	256	226	194
ANKRA2	424	268.964	328	267.995	497	330	339.764	347.433	239	351	313.719	270	233	263	204.955	222	205	247.526	194.584	179	249	179.083	198	208.999	239.312	249	145	232	228	217	272.023	208.239	211	247	66.2355	57	40.8863	65	86	236	74	69	95.881	285	164.748	275	279	256	266
ANKRD1	127.695	94.1418	113.606	109	130.696	121.403	83.0322	68.226	80644	124864	50106	114240	80958	75101	62180	159528	65330	66100	66421	90793	118058	64701	80445	102910	96529	140154	30229	58701	118091	61673	99948	13.092	73069	91088	28634	29146	30505	31503	27754	70208	10.371	37638	36356	32	5.03949	3.01738	17.6556	32.144	30.8645
ANKRD10	1470.3	1379.38	1155.16	1055.06	1223.04	1192.14	1353.07	1299.2	731	521.644	614	528.282	580	562.31	567	565	438	494	401	537.377	406.389	340	447	488	462	482.999	443	502.129	382	352.061	516	1398.83	482	503	174	180	175	177	264.326	604	369.82	117	223	1073.76	1031	1096	1489	1002	980.242
ANKRD11	3257	3208	3261	2475	2763	2518	2569	3349	3682.31	3441	3468	2989	3587	3145	3308	4089	2556	2734	2196	2828	2622	2507	2805	2702	3042	2821.77	2874	2930	3204.33	2819	2863	2864	2583	2737.23	1104	1225	910.999	1056	1024	3512	1166	952	1422	4213	1923	2549	2162	3273	2546
ANKRD12	4955.6	4132.31	3466.56	3195.49	2908.81	2896.3	3513.92	3240.56	2503.88	2342.54	2582.35	1628.17	2467.49	2166.56	2459.47	2464.2	1786.83	2408.4	1916.32	2132.93	2436.93	1829.59	2119.83	2204.47	2064.96	2105.47	1881.01	2070.33	2431.4	2075.4	2136.06	2362.67	1927.5	2114.87	521.238	601.856	569.381	786.234	759.277	2054.94	924.065	528.652	738.283	2561.06	2865.06	2762.13	2890.89	3047.46	2608.91
ANKRD13A	817.519	767.704	890.168	595.562	712.442	707.055	603.114	640.377	650.995	511.098	573.685	522.08	651.534	595.147	633.733	705.232	321.052	325.127	410.647	507.723	504.518	405.994	470.314	482.953	489.7	347.61	379.819	444.49	530.986	474.758	432.969	800.23	444.997	600.942	196.189	147.677	123.684	156.089	151.361	582.533	182.853	124.343	231.083	672.126	714.482	810.913	624.592	874.737	618.092
ANKRD13B	186	167	109	140	180	143	129	161	84.9999	75	108	75	34	64	106	59.9999	55	50	28	70	57.9999	37.9999	92	65	79	53.9999	90	74	86	51.0001	63	171	44	50	20	33	17	29	22.9999	72	66	17	41	263	181	146	178	203	128
ANKRD13C	463	488	424	435	464	403	494	550	395	246	299	241	297	290	324	334	158	233	240	247	193	179	259	266	254	249	214	291.999	239	232	256	427	217	294	85.0001	129	50	92	73	314	119	69	82	399	455	412	434	447	387
ANKRD13D	399.615	308.727	305.308	237.726	244.167	295.651	246.534	326.323	161.573	96.2468	170.46	147.421	144.574	193.166	147.76	222.502	96.0074	82.5292	80.0113	120.498	148.773	85.5601	100.022	108.61	139.031	123.078	91.8955	128.345	133.043	142.464	75.8554	425.633	145.138	130.524	44.0335	68.2777	38.0026	54	41.0643	106	142.954	30.4958	50.7428	405.115	292.142	412.292	215.339	313.177	343.795
ANKRD16	108.154	139.2	87.4129	97.4887	123.143	82.3528	122.037	147.669	115.394	66.4801	72.8592	64.0107	113.174	33.2796	108.94	110.152	78.0577	64.9015	74.3784	80.5999	48.7557	56.9417	44.435	76.3526	39.1335	57.0675	59.3851	76.1053	70.5012	66.6285	87.4245	96.0146	80.4745	66.2361	10.9995	35.83	34.1759	30.6515	9.45466	65.2208	29.466	6	71.1185	134.846	133.919	123.815	63.6209	146.139	89.591
ANKRD17	4124.43	3866.73	2844	2595.5	3179.43	3094.48	2925.95	3002.08	4668.17	4386	4537.11	4741	4725	4664.96	4457	5851	3264	4076	3475	3976.12	4268	3643	4002	3859.17	4648	4006.6	3344	4459	4316.4	3625	3915	2774.38	3597	4322	1606	1482	1192	1258	1294	4658.73	1027	1202	1751	3887.91	2457	2843	2510	3878	2620
ANKRD18A	16.6659	16.3053	58.7527	59.5994	36.166	21.1173	38.3134	37.2952	149.105	147.547	43.7504	23	59.2417	13.5575	61.4213	32.0111	50.4925	106.479	29.0025	22.1713	61.5244	49.8165	79.8022	27.6758	4.57233	27.8848	74.2873	24.688	61.4921	37.1409	68.0691	39.7526	67.661	13.8276	15	42.8344	7.76241	16.9943	0	48.2087	7	11.0835	11	34.514	16.0242	15.2263	8	115.21	24.378
ANKRD18B	47.1714	9.16426	35.7831	42.3738	25.8787	40.2711	42.3775	57.9173	15.7531	14.8717	8	9	16.6915	11	7.57863	16	30.7366	29.0908	25.0611	5.12417	7.55184	6.12864	4.17718	21.836	10.3549	18.503	5.36474	11	13.2854	16.2314	5.15862	14.0343	13.9162	3.02142	0	1.22355	9.18327	11.714	10.0452	5.61065	5.25322	8	4	21.3131	0	41	11	0	26.4857
ANKRD2	8	5	2	5	6	4	2	5	1128	532	76	1026	225	113	843	1677	895	311	1426	489	2451	833	817	444	384	925.999	27	367	448	212	196	3	148	689	227	316	502	683	101	48	1	488	407.001	10	0	18	1	0	7
ANKRD20A1	57.825	29.8463	68.3794	168.987	60.6328	60.0802	104.792	69.5043	57.476	39.8865	9.33658	16.8546	48.3667	16.9514	21.253	28.4052	28.0286	70.0754	38.0456	50.4295	97.2873	10.2419	38.7379	31.3597	23.401	19.3053	18.4292	24.898	21.0358	44.7629	28.3633	68.7391	35.2785	17.955	16.8768	22.1578	26.5604	11.5477	2.66667	27.3725	21.7457	10.5218	0	84.3664	59.4852	27.115	0	76.5777	33.1563
ANKRD20A2	48.4444	13.0763	27.9039	51.8701	36.744	26.5221	29.8379	38.3938	43.6236	44.9758	38.575	6.81755	25.1681	8.97996	6.94979	51.0793	8.22378	14.0763	23.4629	13.5115	15.3956	1	26.243	24.1958	16.5389	14.3408	10.6093	9.07945	16.2447	10.5321	13.9762	42.5008	31.8364	15.9298	0	22	4.99026	8.76941	13	3.17956	13.6149	9.60725	0	18.5094	0	36	16	15.4123	41.5123
ANKRD20A3	193.292	77.4974	182.248	304.105	209.664	240.024	322.618	247.235	74.3977	147.256	36.9209	51.2561	94.1698	116.926	36.4408	79.1456	68.003	161.969	53.5227	73.9721	68.8042	51.1872	76.3238	97.427	83.2016	40.4762	67.7663	48.5739	34.4975	61.2588	79.0993	162.55	75.1141	63.5478	11.2216	10.4493	37.0129	25.2225	33.0228	79.2178	36.6119	24.2857	40.5095	67.5521	88.3194	69.8721	44.2073	78.7506	115.035
ANKRD20A4	34.6922	4.46162	71.4577	164.772	66.649	23.9342	114.329	77.788	65.586	45.8221	83.7774	16.0813	20.8371	63.5323	25.7704	16.0072	4.37675	63.0392	33.8931	40.4525	33.9252	5.13397	41.2352	27.3029	26.3993	6.26471	12.3614	13.5734	28.9933	11.7773	30.1368	33.0305	12.408	9.31357	4.07673	16.4989	3.37484	0	2.66667	50.0296	29.0068	0	0	103.394	108.958	18.3676	117.153	0	119.168
ANKRD20A8P	139.215	60.5407	124.364	122.021	146.777	121.498	146.584	95.5057	18.4534	39.2086	20.1998	5.07188	57.502	27.3103	24.3107	25.5487	15.7949	56.672	25.2552	27.5718	19.5178	25.1419	44.7895	23.5544	33.1316	30.6522	49.4825	9.93409	16.401	39.951	34.0011	65.0632	33.9822	41.5151	3.27237	11.0316	4.61905	10.8174	3.75488	3.74552	24.8655	17.054	2.63151	82.5722	36.3821	89.8013	48.3242	46.0729	52.542
ANKRD22	20.4572	18.1705	11.116	11.2564	13.0398	9.01102	8.06555	12.1811	2.00712	6	3	12.1074	8.01627	6.11815	13.0947	8.01644	2.007	9.07598	8.09078	3.02547	1.00296	2.0016	4	10.0612	0	8.00503	2.00947	7.03559	4.02087	5.03537	0	8.15915	2	1.00374	0	0	0	0	1	8.08641	1.00825	1.01016	0	21.1316	30.0151	10.7359	10.1783	2.11101	5.05039
ANKRD23	61.2393	84.4051	87.7418	56.6926	72.6805	43.9604	70.6387	116.642	273.391	205.994	67.2589	149.645	120.043	263.603	207.513	504.618	319.21	111.768	451.391	175.135	306.216	313.634	369.168	165.139	380.027	194.999	85.8237	102.252	146.379	108.448	250.389	61.2182	50.5237	259.75	81.7394	96.8234	141.24	81.4891	94.0412	79.2475	38.3173	149.643	65.0009	65.9094	31.068	106.666	69.2416	73.2251	27.7773
ANKRD24	87	58	41	39	49	39.9999	62.9999	84	22	6.00001	2	12	5	0	4	4.99999	20	5	5	5	3	2	12	4	11	2	2	2	14	1	10	72	6	4	0	1	1	3	1	20	21	1	3	83	29	31	14	59	104
ANKRD26	730.365	655	580	586	621	644	728.001	719	707	929.113	809	772	770	803	624	939	467	832	599	858	768	643	605	764.001	805	777	738	450	629	624	872	481.999	485	691	178	245	237	216.001	252	782	175	184	310	510	404	410	392	513	521
ANKRD27	893.387	810	623	738	667	712	683	787	692	693	647.56	479	868.469	711.567	768.852	765.87	537	610	438.988	547	579.165	556	450.886	569.854	504	517	523.218	624.35	568.037	560.66	628.675	696	677.409	592.369	214.686	255.376	174.747	198	202.267	761	251	201.856	262	777	720	786	569	621	664
ANKRD28	975.532	880.917	958.666	777.47	972.477	916.578	931.275	884.2	938.283	901.089	953.499	780	959.038	998.836	901.38	1148.31	724.001	745.565	831.007	873.244	748.002	629.206	761.626	777.635	933.001	782.574	586.446	789.029	909.359	897.09	835.257	856.468	808.805	897.977	296	258.122	202.279	223	325.212	857.029	211.41	271.062	323	773.057	942.499	521.097	920.796	931.016	653.593
ANKRD29	428.919	267.689	394.97	301.448	336.742	404.701	243.128	489.572	142.597	141.384	99.1219	45.0881	183.364	46.2567	68.0122	108.137	74.0131	58.6956	81.8123	119.18	83.5453	49.0341	72.1266	98.0194	114.014	40.4631	72.0121	80.2514	69.6365	84.2957	56.1551	365.432	78.1266	88.7264	36.0367	32.001	11.1612	31.0316	62	98.5038	91.1611	32	12.4957	223.164	131.979	251.323	201.83	340.774	252.969
ANKRD30A	212	43	71	77	25.0352	206.001	5	62.7758	3	4	5	1	0	7	0	0	3	1	7	0	1	2	1	0	0	0	0	0	6	0	0	34	0	0	0	0	0	0	0	0	16	0	0	10	121	58	110.006	44	125.155
ANKRD30B	31.1593	89.923	38.2318	33.4618	91.8919	49.8359	69.0361	54.6361	0	19.0272	14.023	9.02307	14.0145	10.0323	11.0432	9.02117	19.7073	5.12021	4.02855	9.01518	8.01539	12.0048	3.00689	5.00349	2.00761	12.0593	18.094	5.0097	12.1359	7.01678	10.4907	50.2822	7.01655	9.01748	1.003	1.00585	0	1.02012	3.04166	17.0628	26.0706	4.00524	0	27.536	70.3694	49.1629	11.0556	9.09632	35.1078
ANKRD30BL	577.938	581.975	870.831	1000.61	1057.37	826.945	918.09	1019.93	701.003	534	538.996	493	647.598	496.407	494	548	1535.7	475.106	308	410	360.003	303.996	381.491	401.349	542	347.216	339	444	388	367	480	932.428	272.097	363	209	206	195	681.073	196	527	582.877	182.009	288	1247	1011.04	1322.23	649.888	1081	762.517
ANKRD31	61	24	36	36	49	50	61.9999	52	2	13	25	16	13	13	3	7	8	13	1	3	3	4	6	10	11	11	0	0	6	8	5	17	4	3	1	8	5	1	2	5	12	4	7	18	12	28	12	75	40.0001
ANKRD33	0	3	0	0	0	0	0	1	0	0	0	0	0	0	0	0	2	0	5	0	0	0	0	0	0	0	3	0	1	0	2	0	0	0	0	0	0	0	0	0	0	0	0	0	0	0	0	0	0
ANKRD33B	268	268	360	329	372	332	218	281	1416	975	605	1018.83	491	482	578	1156.99	1209	824	729	486	767	712	790	683.577	1446	697	896	543	247	310.999	132	270.931	433	755	122	323	161.764	367.859	153	209	88.779	190	127	359	180	195.977	360	281	243
ANKRD34A	29	41	36	26	38	37	65	37	15	27	44	20	30	39	16	25	44	8	22	17	28	20	9	8	15	20	11	13	9	14	24	33	23	22	3	10	3	13	3	26	12	2	0	57	26	68.9999	24	123	27
ANKRD34B	1	0	2	3	0	3	1	0	0	0	0	0	0	0	0	0	4	0	0	0	1	0	0	0	0	0	0	0	0	0	0	10	0	0	0	0	0	0	0	0	0	0	0	2	0	0	5	0	0
ANKRD34C	5	1	9	2	13	4	8	5	26	41	10	30	2	26	34	83	45	39	10	14	67	20	29	44	40	41	17	11	33	7	15	5	11	16	1	50	7	13	16	0	0	8	5	5	0	18	0	0	5
ANKRD35	70	69	44	35	70	59	58	58	7	10	6	6	5	1	11	8	5	5	7	13	4	2	9	13	4	10	7	28	5	5	3	50	6	5	0	6	3	0	11	4	41	0	10	43	25	9	33	0	41
ANKRD36	2754.58	2281.97	2781.7	2039.99	2449.94	2472.43	2916.27	2245.87	757.279	646.215	702.668	529.583	626.989	598.984	694.131	751.375	501.369	466.019	503.88	712.01	505.566	423.443	537.117	745.548	473.765	483.084	590.161	519.655	438.481	513.485	461.478	2572.75	584.874	506.862	176.166	237.726	200.363	271.083	307.111	948.759	662.818	130.929	149.717	1662.28	2078.86	2698.02	1760.96	2172.87	1949.32
ANKRD36B	793.803	808.372	763.524	684.396	915.995	641.116	925.828	1134.75	224.819	258.394	377.35	85.2832	184.016	142.702	238.339	261.25	134.709	162.287	111.812	154.264	130.289	47.6641	134.924	195.484	201.44	129.722	100.331	166.746	108.525	139.227	190.363	742.435	142.608	89.4025	57.9789	74.5512	42.4583	62.6318	76.3931	238.41	172.571	27.5723	62.1829	893.626	751.331	605.155	762.78	684.621	702.32
ANKRD36C	1992	1519.61	1642.33	1419.11	1729.7	1614.57	2005.52	1686.51	604.272	625.161	597.789	447.932	599.994	614.348	595.103	685.437	332.411	410.684	433.058	485.572	369.994	302.125	482.036	589.935	371.926	376.867	511.612	437.295	365.913	371.337	534.407	1386.49	470.747	318.49	122.418	302.772	157.924	183.397	253.581	591.118	419.276	139.475	179.164	1122.72	1263.1	1350.1	1292.79	1331.86	1334.43
ANKRD37	47.4501	51.7342	91.8428	66.5687	48.5133	81.4499	59.4413	76.3822	85.4214	57.7148	103.137	99.9633	62.9049	122.607	80.2309	55.1067	88.95	68.705	73.2012	79.7711	103.116	36.0849	56.419	37.7216	100.203	103.164	37.699	82.8321	99.3177	100.51	90.4607	143.424	86.3901	76.2334	34.2662	13	20	24	25	68.5169	29.0904	36	103	82.2105	70.981	88.0614	67.0234	43	101.475
ANKRD39	155.227	133.771	136.36	112.499	130.725	140.632	124.699	152.393	166.315	165.006	98.4542	151.449	266.824	238.819	199.888	231.576	179.6	172.456	158.282	137.977	167.998	181.656	107.987	158.587	161.201	198.181	124.486	135.163	142.619	88.9093	135.989	187.774	111.476	154.357	68.7109	117.177	61.7595	77.8839	97.9588	124.117	35.2607	65.4355	65.7161	150.953	46.932	171.979	61.9149	80.7749	119.123
ANKRD40	5236.52	4932.74	3712.6	3051.33	3467.19	3654.54	2506.5	3673.21	2410.31	2181.4	2051.84	1966.65	2579.96	2269.13	2188.66	2581.54	1813.4	1818.33	1881.33	1783.62	2075.81	1637.27	1719.12	1888.72	1978.61	2033.49	1746.34	2104.08	1965.25	1693.57	2178.77	2209.83	1787.8	2185.77	792.723	630.82	618.522	622.68	641.491	2474.5	1184.69	648.842	876	4646.81	2281.03	2383.27	2327.7	5081.45	2915.51
ANKRD42	233.613	231.614	191.815	194.224	186.469	178.831	216.372	211.682	110.803	110.123	116.004	75.9999	119.148	93.0513	80.3695	142.019	75.0001	102.698	69.0255	90.048	90.0051	77.0192	95.8271	124.922	122.047	127.595	90.1009	102.475	105.705	96.7469	99.3747	257.134	70.1227	129.005	20	42	24	19.0012	39.319	101.414	68.9428	33.0498	28	238.635	109.525	164.381	133.548	87.7769	150.484
ANKRD44	919.247	500.401	925.777	691.162	577.023	676.422	622.256	534.027	338.319	218.76	275.043	197.302	259.224	243.918	287.094	225.86	112.205	163.836	173.378	222.234	192.036	168.588	226.479	289.006	170.54	146.005	230.741	203.166	242.437	185.14	197.821	1264.33	165.196	202.733	52.0336	75.24	40.009	80.1149	82.2936	283.275	160.175	69.0001	28	541.411	940.286	810.88	824.429	446.999	442.687
ANKRD45	47.5844	33.2085	30.2864	51.654	44.154	35.2965	42.403	55.2906	6.52819	22.9235	21.8598	20.5254	26.9151	21.735	21.6732	7.15506	14.6063	12.9578	8.62534	15.4402	10.6683	4.63175	11.1389	7.98721	8.03818	10.6158	7.92581	5.82983	5.44129	3.54429	13.51	40.4483	20.6622	12.8759	7	6	5	0	0	25.7987	16.4273	5.5944	0	26.8887	14.7799	40.0476	19.8106	43.8512	21.2885
ANKRD46	383.924	388.059	247.299	278.206	363.047	296.96	248.222	308.775	308.837	335.634	307.451	308	442.002	298.038	344	427.602	253.926	283.671	252	295.064	313.002	239	236.593	302.509	375.405	258.001	259.5	297.566	321.003	256.473	276.716	190.182	297.003	362.284	65.0009	94.0026	64.0008	64.0006	92	236.302	110	93.0002	71	251.672	150.145	212.926	206	358	253.332
ANKRD49	175.199	165	198	199	196	167	217	211	68.9999	43.9999	81	54	86.1492	74.9999	92	61.0001	66.9999	73.9999	65.0001	81	72	64	81.9999	122	83	64.6181	88	91.0279	81	57.0001	63.0001	194	63	56	42.9999	38	20	29	42	96	26	22	17	236	132	151	78	62	100.926
ANKRD50	965	899	668	736	762	729	1005	1074	662	657	734	762	605	587	734	1030	710	459	398	692	721	401	614	669	848	605	416	512	662	576	584	962	437	698	147	302	246	203	238	743	309	176	262	634	437	705	508	697	763
ANKRD52	776	671	576	517	536	643	463	720	894	593	704	730	666	709	771	850	651	594	581	537	742	574	540	588	595	650	693	686	610	584	550	749	610	699	289	241	215	202	235	812	325	200	261	1140	383	830	517	1119	711
ANKRD53	60.0001	84	63	39	77	76.9999	70.9999	56	2	4	3	6	1	7	9	16	19	1	1	2	10	7	10	14	19	13	2	1	14	4	7	50.9999	9	6	2	4	0	0	10	3	9	0	17	49.0001	28	30	30	108	56
ANKRD54	172.935	181.409	175.895	153.065	120.022	155.06	153.972	195.038	255.67	122.543	201.033	146.498	168.126	176.962	132.963	220.402	128.079	133.593	97.8286	149.508	120.256	122.785	150.079	139.701	171.807	200.382	128.06	163.153	132.431	91.2418	137.745	135.861	128.28	164.757	50.0629	55.6517	48.6349	81.015	43	176.184	91.745	38.0764	55.0015	233.608	97.2112	143	140.034	152.343	240.707
ANKRD55	21	16.0765	12.3099	15	23.0064	17.0072	25.0478	31.0207	9	6.00876	0	4	0	9.00684	7.00515	7	1	1	4.00302	6.00318	3	0	2.03905	7	5	4	2.07822	7	3	0	4	41	8.22933	7	0	0	0	8	2	4	2	2	0	2.0142	13	1	15	6	24.985
ANKRD6	367.677	442.321	328.361	350.545	500.898	327.434	427.031	418.175	484.918	384.693	364.589	258.317	469.094	383.583	427.965	433.873	339.913	282.182	271.939	328.189	245.157	285.69	250.903	307.289	319.927	182.58	324.855	360.622	417.361	273.956	477.779	363.39	290.384	313.638	130.336	143.924	85.9635	105.87	135.952	460.853	101.394	114.323	89.5853	478.087	199	400.145	223	312	347.016
ANKRD60	0	0	0	1	0	2	0	0	0	0	0	0	0	0	0	0	0	0	0	2	0	0	0	0	0	0	0	0	0	0	0	0	0	0	0	0	0	0	0	3	0	0	0	0	0	1	0	0	0
ANKRD61	12	22	23	16	15	25	28	31	8	13	7	5	10	9	7	17	9	9	4	11	1	1	0	7	6	5	1	5	6	1	4	12	2	1	0	1	7	0	8	20	8	1	0	41	22	8	2	0	14
ANKRD62	68.0204	46.8676	22.6158	22.2797	15.6318	19.0836	27.3284	11.1728	0	3.03948	3.27345	0	1.00121	0	7	4.00099	2.02122	1.00659	6.12058	2	6.1712	7.89405	5.00936	2	7.02636	1.00008	1.00214	1.01487	4.14307	6.14863	0	17.9273	2.00109	0	0	2	0	0	0	1.0159	14.0205	3.00772	0	29.3908	10.0172	32.2238	11.1659	0	7.11074
ANKRD63	0	0	0	0	0	0	0	0	11	0	0	0	0	0	7	0	0	0	0	0	2	0	0	0	0	0	3	0	0	0	1	0	2	1	0	0	0	0	0	0	0	0	0	0	0	0	0	0	0
ANKRD65	102.495	153.571	112.138	72.0666	108.936	92.3942	94.5324	95.6489	30.5239	36.9748	18.2769	23.452	34.7008	9.05331	3.12864	8.36534	1	16.6745	15.0481	7.79757	11.9186	13.5289	16.3813	21.1459	13.4053	24.2618	32.1026	26.9298	20.3114	27.0175	7.51268	89.016	21.0931	15.8824	7.68512	3.27382	10.0815	7	1.08471	24.2855	19.5307	3.12846	9.92536	162.555	27.4063	20.7882	76.4141	88.0001	115.382
ANKRD66	0	0	0	0	0	0	0	1	0	0	0	2	0	0	0	0	0	0	0	1	0	0	0	0	0	0	0	0	0	0	0	0	0	0	0	0	0	0	0	0	0	0	0	0	0	0	0	0	0
ANKRD7	15.7568	22.4097	10.5743	23.0184	8	32.229	6.38268	17.5209	3	13	0	3	10	0	7	8	3.25163	3	20	10	6	1	7.63902	20	2.88286	4	2	7	8	10	4.65441	20	15	7.49705	0	3.41946	0	2	8.59439	0	6.98316	3	3	21	11	26.7355	19.8951	0	9.16588
ANKRD9	263.981	254.493	158.014	144.437	193.331	198.73	183.519	208.931	1364.95	1286.29	1004.26	1184.49	1672.82	1388.17	1319.01	1441.02	1052.48	802.735	950.527	796.575	987.319	864.585	892.179	930.176	1100.06	864.497	1238.97	1388.33	1042.04	1012.11	1240.59	240.146	1131.14	1178.09	386.952	267.486	455.361	523.971	382.065	1595.98	116.859	463.513	859.054	253.13	232.968	240.645	238.745	235.626	154.415
ANKS1A	1471	1215	963	1177	1417	1060	914	1381	1506	1110	1142	1234	1220	1167	1251	1589	1213.34	1254	907	933	947	886	941	956	1250	1116	910	1076	910	1123	962	1298	957	970	459	374	391	439	553	1176	336	346	575	1338	585	1037	765	2073	1152
ANKS1B	260.164	345.718	219.294	245.886	387.421	226.626	435.555	319.149	66.0902	77.2123	86.0301	17.011	37.0299	48.0071	48.0773	71.083	66.7044	44.0692	31.3947	62.0258	43	24.1482	79.0358	30.8532	38.0208	24.1937	53.8028	52.1162	46.0052	45	29.0407	240.381	43.1394	64.3502	15	27.0084	5	19	30.155	61.1376	131.223	6	14	386.18	370.942	250	209.423	474.153	277.399
ANKS3	335.9	262.375	257.087	239.083	301.298	342.555	243.028	346.369	117.767	107.966	104.662	110.391	176.484	98.1343	125.818	126.367	105.002	104.665	74.1323	96.7143	79.0151	68.7904	93.5373	125.409	136.137	97.6413	124.529	122.876	96.8921	96.6414	123.003	287.852	79.6571	66.2699	38	59.435	37.1804	41.1771	51.7431	93.8083	135.998	38.0141	42.0792	364.156	203.293	263.059	232.377	286	339.144
ANKS4B	20.7604	12.5931	26.9372	16.6447	12.0711	22.7278	19.2713	25.962	6.54988	15.3388	10.8311	14.0961	13.2108	16.0556	14.5909	9.56758	12.8335	19.4351	7.68358	12.2013	3.10118	5.06027	5.03862	9.08862	13.7248	20.1627	8.71197	7.35348	5.39889	11.7253	14.3184	30.8773	11.3446	7.37643	4.77604	2.0071	3.09556	7.03907	0.541173	10.5393	10.1826	2.56071	1.6059	17.5844	13.0071	20.047	11.2405	7.56214	12.37
ANKS6	467	396.001	349	312	427	356	465	476	131	155	132	127	159	126	110	165	116	121	79	124	79	79.0001	92	95.9999	128	102	91	98	111	75	141	403	145	134	42	61	40	26	51	156	165	52	55	427	254	530.001	270	608	341
ANKUB1	52.3929	56.3873	43.654	46.6709	30.162	38.052	49.9056	59.5044	13.378	21.9089	21.0272	18.3435	13.3128	18.5781	20.2633	28.4461	4	31.8718	11.0013	21.1143	10.0766	9	17.5411	15.4539	10.2908	14.2773	22.0313	16.6284	11.1894	12.301	9.17743	46.4607	11.1636	12.0331	5	5	14.1151	7	7	19.1311	22.2904	1.0203	17	30.7798	43.9903	32.0294	90.4574	14	34.9113
ANKZF1	657.827	536.293	602.926	458.413	540.271	451.218	488.977	634.058	390.113	415.196	395.437	428.837	536.789	370.985	416	488.004	307.512	369.077	275.1	344.689	309.463	282.018	281.507	378.485	362.861	331.796	348.887	251.095	364.702	288.441	413.061	529.779	393.898	377.062	154	167	133.641	153.707	134.965	446.666	170.013	134.001	155	604.2	324.489	471.999	227.335	358.879	490.574
ANLN	32	4	22	62.0001	26	36	25.0001	19	26	28	52	16	5	51	4	142	4	10	8	16	33	24	36	23	26	9	23	15	35	15	23	104	14	21	11	5	12	17	16	35	6	3	1	26	29	20	60	0	82.0001
ANO1	606	608	463	342	378	382	258	705	548	525	924	634	741	519	553	808	584	469	413	518	510.001	279.001	624	693	906	579	397	675	406	708	624	624	591	354	201	447	234	233	521	750.001	97	113	285	518	274	514.999	371	839	373
ANO10	538.174	541.436	404.819	328	499.329	488	338.259	493.176	249	183	233	174	196	218	265	322	135	196	147	152	160	108	199	229.305	190	173	143	157	182	180	143	394	163	180	47	103.143	64	90	52	287	124.031	46	50	384.016	287	281	265	325	413
ANO2	541	366	402	362	241	278	335	503	356	263	331	325	285	328	209	416	335	195	194	247	228	165	206	202	249	278	353	284	182	294	255	560	230	302	137	81	159	117	116	324	125	78	171	355	295	359	472	689	324
ANO3	182	74.0001	132.537	77	109.311	151.258	124	181	22	0	1	0	0	0	9.99999	4	2	0	0	2	0	0	5	1	3	1	0	4	1	0	0	33	9	0	0	0	0	0	0	1	10	2	0	59	62.0001	68.9999	31	58	67
ANO4	51.0496	80.8534	33.0001	29.4449	46	33.1029	29.8144	35.7243	12.9676	3	1.59119	5	10	5	1	2	9.79059	1	3	4	0	6	4.19648	2	1	1	6	2	1	8.48469	4	42.7881	1	10	0	3	8	0	4	9	14.4892	1	0	24	44	31	81	65.4304	45
ANO5	99	112	64	125	132	104	121	180	2711	2873	2768	2599	2955	2912	2498	3677	2391	2484	2284	2717	2504	2739	2399	2572	3193	2841	2438	2535	3284	2110	3254	103	2446	2596	931	867	707	703	916	3070	39	853	1098	112	65	86	107	58	70
ANO6	9868.74	8582.78	5717.7	5697.8	8648.36	6382.81	5176.32	6080.13	2411.11	2285.5	2349.03	1900	2321	2529	2240.2	2381	1561	1896	1772.18	2146.41	2210.03	1618.06	1994.61	2008.29	2529.06	1874.26	1614.19	1989	2035.02	1818.14	2161	3438.84	1812	2068	725.535	764.001	573.479	598.761	647.075	2426	2238.88	577.011	803.991	6711.64	4147	3221.59	4069.26	7113	5378.96
ANO7	40.0455	41.3497	36.6647	36.2136	42.8714	23.1484	23.6225	48.2661	23.9293	18	38	19.0233	11	29.0276	21	26.0195	21	8.24933	8	18.015	27.2756	13.1141	18	12	32.2837	11.0247	25.3086	35.0141	22.0118	25.1704	13	65	13	25.0137	4	5	7	7	14	36	16	4	19	54.749	42	21.0221	13	15.0894	13
ANO8	301.076	219.346	197.571	204.818	212.183	193.285	216.699	213.066	225.549	212.723	192.117	233	314.26	247.49	272.564	243.118	180.648	168.067	140.704	201.206	160.957	116.403	132.743	134.486	120.563	147.905	211.192	210.784	177.11	163.773	169.153	229.962	229.517	181.286	78.9999	73.3474	59	77.4685	53	273.858	87.323	54.5041	82	375.678	189.304	226.139	233.583	345.026	189.354
ANO9	42	37	80.0001	55	28	49	80	56.0001	12	17	9	16	23	6	2	11	10	5	1	10	5	4	16	10	16	12	8	11	4	7	12	151	16	10	4	0	1	2	11	19	34	1	0	128	45	172	59	48	66
ANOS1	381.678	226.076	147.604	244	230.529	179.534	349	340.552	296	330.917	456.001	338.703	401.887	421	383.86	396.797	282	365	303.621	339.977	286	321.613	336.966	366.95	422.929	361	319	337	422.655	355	311.505	244.645	312.609	328	147	146	76	72	148	405	49	42.56	74	205.442	141	135.578	157	133	151.481
ANP32A	986.638	841.776	720.687	544.963	698.905	749.845	604.745	613.791	843.973	799.981	733.836	648.801	723	852.932	598.909	972.936	682	645.951	533.972	795.938	766.979	687.928	744.973	685.946	815.885	790.827	506.945	769.953	858.923	722.95	692	531.679	662.98	711.997	210	189	239	258.98	272.962	811.958	166.986	173.903	250.88	773.815	401.341	523.001	429.79	541.949	711.831
ANP32B	869.564	893.989	877.993	665	982	922.243	1137.99	698.989	557	575	504	433	662	504	528.992	737	489	535	318	558	484	339.611	522	514	551	481	435	586.998	610	428.962	441	455	430.11	584	177	146	81	145	134	593	231.777	119	180	724.138	507.979	481	665	509	801
ANP32D	8.01648	1	4.0123	2.01712	6	4	0	0	2	0	0	0	0	0	0	0	0	0	0	0	0	0	0	1.00294	1	5	0	1	0	0	0	2	0	2.00436	0	1	0	0	0	2	0	0	0	0	0	0	0	0	2
ANP32E	479	566	496	371	478	368	428.001	341	852	1009	935	821	964	685	1013	1118	734	616	721	876	945	636	1011	786	897	862.001	624	1040	1098	816	737	327	753	1034	231	232	266	214	270	818	93.9999	262	273	293	307	299	264	280	261
ANPEP	436	268	232	238	304	417	248	170	91.0001	45	25	47.9999	37	42	78	76	36	116	27	49	72	12	70	64	39	56.0001	63.0001	26	62.0001	109	5.99999	579.999	21	52.9999	34	60	5	3	5	68	36	4	6	225	955	229	386	137	194
ANTXR1	4978	4594	3276.41	3787	5197	3551	3124.73	4597	1399	1548	2657	943	1640	869	1603	1857	1243	1011	846	1502	1126	703	1471	1851	1411	1027.85	1233	1704	1297	1381	1032	3146.73	916	1051	508	1320	345	300	756	1825	808	217	566	3905	2977	1643	3678	2668	2437
ANTXR2	2089.33	2542.91	1809.57	1663.27	2742.73	1880.46	2363.7	1573.44	1569.7	1307.21	1294.4	1109.69	1336.35	1136.15	1493.56	1530.86	993.676	1064.16	846.755	1161.41	1147.66	1132.03	1131.23	1210.17	1081.07	1107.8	1057.38	1167.7	1233.55	1041.1	1080.39	1543.12	965.175	1091.02	393.655	514.794	261.207	371.802	404.371	1461.3	520.43	275.268	534.228	1926.84	1252.85	1536.49	1325.9	1970.19	1688.9
ANTXRL	0	6	6	2	3	3	10	0	0	4	3	0	0	0	7	2	0	0	0	0	1	0	0	0	0	0	0	5	0	0	0	4	2	1	0	0	0	0	0	0	0	3	0	13	0	16	0	0	0
ANXA1	11342.2	6395.35	7926.76	7503.63	4952.3	9701.12	5811.42	6108.86	1182	647.186	1206.6	546.187	770.088	819	744.173	893.619	530.615	680.567	394.095	817.214	614.1	371	987.107	854.085	875.037	658.118	558.032	770.059	699	784.09	620.86	7586.13	426	625.128	235	445.089	174.175	197	332	870.196	1907.43	219.109	244	6762.59	11883.8	4062	12672	7531.61	8391.65
ANXA10	5	4	8	7	5	3	13	6	5	5	7	4	0	0	2	10	6	2	0	1	7	2	3	4	5	2	1	1	0	1	2	3	0	1	0	3	1	7	0	0	6	0	0	0	11	0	0	0	1
ANXA11	2812.86	2326.78	2319.22	1737.55	2116.43	2360.2	1709.06	2267.05	4377.97	3412.52	4433.97	3942.94	3974.98	4292.08	4584.51	5709.2	3403.08	3392.43	3266.17	3329.64	3470.07	3088.24	3138.39	3250.02	4012.01	3869.29	2514.98	3724.24	3428.63	3331	2989.43	2190.6	3023.13	3717.04	1397	1435.13	1261	1650.07	1551.52	3968.7	904.964	1230.14	1686.83	3164.1	1753.53	2025.5	2070.71	2228.68	2296.23
ANXA13	148.21	65.4289	146.649	125.15	121.076	123.244	119.722	134.955	41.8916	53.5492	55.0072	39.4797	65.3868	45.6246	51.2744	68.1237	33.422	38.9423	24.746	49.4911	31.8798	19.1958	40.7877	46.2721	27.9097	48.7393	31.977	25.4302	24.2501	27.6896	32.0933	126.397	42.7695	11.1236	22.7173	37.329	22.5269	21.0216	13.9011	40.6026	38.6862	8.5142	36.9694	145.443	71.8736	104.602	185.172	114.108	109.39
ANXA2	8000.5	5891.53	5540.39	5375.2	4598.22	7082.26	4599.28	5669.93	1783.54	1332.18	1739.98	1001	1199	1268.88	1383.96	1814.13	793.001	1136.03	816.44	1154.04	1081.96	825.083	1438.65	1390.86	1213.99	907.025	719.992	1178	1425.89	1590.51	933.972	5553.22	663.108	1352.01	318	630.997	359	325	447	1634.98	2405.66	385	475.926	7998.21	7569.17	4742.93	8420.7	5675	7407.6
ANXA2R	84	43	59	36	41	71	31	63	8	18	14	6	21	14	16	12	14	26	10	14	16	11	6	12	11	9	9	14	9	26	11	35	18	8	10	11	1	1	16	14	7	5	0	62	8	28	20	0	46
ANXA3	338.792	254.732	364.07	561.815	444.313	153.588	404.492	590.035	421.01	458.9	574.853	469.005	459.001	581.991	445.075	571.013	357.999	558.347	410.071	466.016	600.109	309.163	438.114	529.013	477.002	527.149	361.077	468.008	360.944	556.424	490.485	367.164	359.442	286.004	212.006	134.01	133.029	132.006	104.045	555.346	227.457	184	222	587.144	383.392	434.362	357.998	277	236.897
ANXA4	800.515	681.601	713.987	682.604	739.688	707.914	748.277	838.48	212.913	221.465	222.372	197.332	182.479	161.419	181.004	296.873	170.577	153.711	163.864	177.137	156.433	122.477	208.744	191.545	225.087	175.648	165.095	204.8	196.362	156.889	208.971	782.243	138.026	170.493	95.3844	102	68.7324	94.0195	102.6	251.054	214.154	62.0205	45.1696	685.303	468.106	492.054	662.242	653.731	615.52
ANXA5	5098	5905	3725	4518	4516	5587	2855	4084	1708	1550	2099	1222	1263	1389	1485	1616	939	1224	790	1145	1023	930	1182	1504	1468	1272	1001	1291	1072	1437	1192	3647	878	1035	485	840.001	442	405	517	1693	1339	285	606	5176	4364	3252	5079	4255	5844.99
ANXA6	3891	4746	3027	2805	3639	3493	3021	2711	3230	2799	3113	2998	3319	3597.01	2772	3519	2854.01	2546.01	2176	2559	2149	2168	2398	2589	3444	2190	2175	2772	3324	2635	2504	2898.99	1978	2562	915.999	1180	633	1151	1051	3186	1278	1134	1551	5495	2050	2865	2643	4508	4183
ANXA7	996.503	847.947	727.081	593.073	683.868	686.859	570.637	685.066	1441	1375.99	1442.01	1570	1451	1538	1587	1761	1110	1521	1139	1436	1377	1163.68	1499	1541.05	1603	1267	1036.01	1462	1617	1262	1281	665.999	1263	1536.73	456	426	373	399	412	1627.01	219	405	523	851	507	504.058	681.012	632.004	662.467
ANXA8	33.6959	213.121	448.724	1377.82	1040.35	396.004	3238.53	2698.94	82.4302	395.37	13.3341	14.0897	84.7268	21.0794	104.499	1	83.271	7.8796	3.11221	172.842	3	23.9382	1160.24	44.8049	2	3.01758	61.9697	4.34944	326.061	64.1004	97.5426	1657.06	0	59.6549	0	0	0	7	0	88.236	1384.59	2	0	2484.69	2508.97	1872.7	2334.4	150.36	597.508
ANXA8L1	12.366	74.7148	387.586	746.937	208.344	160.525	842.01	1147.53	65.7517	93.1429	3.66588	0	61.5953	12.9767	22.7219	1	82.0106	4.19742	3	50.3668	8	7.06178	266.808	75.3612	2	3	17.1423	1.66699	163.425	47.8996	34.1144	624.783	2	0.560658	0	0	0	3	11	69.9192	720.407	2	9	1459.02	632.027	1214.3	639.142	44.6399	442.073
ANXA9	90	79	69	103	78	98	93	124	76	101	51	62	97	69	109	106	79	66	48	54	63	57	118	77	112	59	46	72	90	42	72	99	62	67	25	13	17	18	33	91	76	19	6	233	94	103	60	131	55
AOAH	344.285	123.76	307	286	168.816	259	188.259	219.741	119	36.1391	55.0349	63	86	59	37	52.9999	10	33	21	31	40	38.0001	75.4192	88.0001	28	31	48.0246	32	29	37	42	562.621	40.9999	103	10	17.1633	11	6	4	72	54.9999	10	13	221	391.999	284.12	410	183	141.781
AOC1	32.437	10.0732	9.00206	17.1659	40.0116	9.05251	7.03639	9.12471	4.00498	3	7	2	0	7	8.00161	2.00084	14	9	1	9.00158	2	4	1.05332	1.00044	5.00123	4	0	14.0033	9	10.1069	4.00156	15.001	3.00052	3.06295	2	4	0	1.00198	2	9	3	3	3	26	13.0443	0	6	0	11.1392
AOC2	73	28	33.0001	39	37.0055	54.9999	27	51	11	0	0	0	9	15	0	9	8	2	1	1	2	4	2	4	1	2	5	3	1	1	5	50	2	4	0	0	5	2	0	15	11	0	0	23	17	17	26	10	57
AOC3	14088.1	9953.25	5996.08	6427.83	10941.3	7486.72	4888.85	6862.1	620.268	475.737	296.92	353	347.955	241	374.649	476.813	298	219.644	250	341	218	96	371.292	383.988	342.499	127	198.777	457.913	229.904	242.964	285.932	5306.82	274	314.964	130.985	313	83	103	148.921	397	2668.26	48	130	11077.8	4072.92	5626.04	4448.15	5539.31	8897.72
AOX1	691	785	1000	1298	1096	1111	2157	1498	212	121	73	16	120	20	82	89	57	43	14	132	76	34	186	116	39.0001	36	45	109	94	58	109	1217	68	83	24	30	9	11	4	102	795	18	20	1791	724	1174	857	380	914
AP000275.2	148.711	36.7618	29.8387	62.5597	67.7501	56.513	131.883	88.2234	100.462	132.472	69.3767	90.6937	146.644	87.6831	98.8686	196.707	57.8821	120.072	123.476	137.742	74.2399	125.213	127.694	149.477	85.0354	131.052	66.9117	166.867	136.187	124.704	155.622	84.0108	119.356	177.376	24.7555	42.8804	34.0189	22.4203	38.2291	94.8321	25.939	31.5249	20.1011	17.0115	80.2291	61.2192	140.982	69.74	108.172
AP000295.1	125.533	152.165	111.793	59.106	200.113	75.0245	117.925	173.788	46.07	97.7303	119.935	59.1337	37.9672	48.708	54.5631	107.433	80.8401	87.0117	16.1472	65.8218	117.631	44.4334	82.2418	55.47	40.7919	25.3637	59.3623	79.4283	142.207	41.8781	82.0515	217.784	2.15955	94.3295	2.32721	57.608	63.0688	0	31.976	121.632	3.38101	18.55	0	93.2309	276.493	1.10696	136.292	48.8101	101.09
AP000311.1	3.83483	11.7778	6.48849	26.9674	5.90616	10.0394	4.03529	21.1582	6.34662	9.98388	23.7259	0	4.17606	0	12.218	0	0	10.2961	0	8.98848	13.6793	16.0426	15.9097	0	0	6.24936	3.72769	2.50639	3.6204	6.15281	8.51202	0	0	3.86135	3.65601	0	0	3.7954	0	0	15.5023	0	13.3151	16.6237	12.3941	0	15.8759	0	2.4596
AP000350.4	0	0	0	0	2.15397	0	0	0	0	0	0	0	0	0	1.30564	0	0	0	0	0	0	0	0	0	0	1.31392	3.49849	9.02865	0	0	1.26023	0	0	0	0.401481	0	2.65486	0	0	0	0	0	0.848464	0	0	0	0	0	0
AP000646.1	13.7264	17.7424	9.44974	33.5994	17.1909	9.3246	16.5205	13.0356	43.449	25.8238	32.6735	40.0268	10.9634	52.2195	15.7386	11.145	8.76173	28.0712	9.91628	10.4701	17.0398	5.59243	14.7584	38.8719	0	33.9477	6.42382	36.3055	6.86231	38.2997	26.3824	17.122	10.3482	7.45376	11.4152	0	16.0232	1.2225	1.62412	18.085	5.37282	3.0349	8.44355	17.1933	7.63001	27.2963	8.38508	0	11.8738
AP000721.1	0	0	0	0	0	0	0	0	0	0	0	0	0	0	0	0	0	0	0	0	0	2.96132	0	0	0	0	0	0	0	0	0	0	0	0	0	0	0	0	0	0	0	0	0	0	0	0	0	0	0
AP000781.2	12.3014	47.4888	18.2754	12.7163	17.5656	17.5715	7.77063	11.0952	0	0	0	0	16.1035	0	11.7843	3.69319	3.36902	0	1.399	1.65725	6.15331	1.32929	10.4222	12.5684	0	0	0	3.50695	0	11.5271	0	21.3324	2.36459	6.87266	4.65069	0	0	0	0	13.9865	2.19788	3.5356	0	19.6677	21.2619	0	51.0197	0	21.2214
AP000790.2	10.3718	6.20617	5.28454	4.69623	6.68072	9.38571	8.72517	3.61304	5.59026	1.51957	3.09164	4.08151	3.63084	3.07345	1.03704	6.09021	4.63774	2.58791	5.12365	1.54786	3.57172	0.504691	0	2.54845	3.67298	1.55482	2.59506	2.57769	1.52717	1.03752	1.00428	5.30335	2.56478	4.61952	1.02326	0	0.521214	3.08443	1.03339	5.15174	2.03897	1.03029	0.511375	7.16853	1.04382	2.61108	0.524211	7.12203	1.03485
AP000790.3	3.5	7	0	3.5	0.5	5	2	3	0	0	1.5	0	1.5	1.5	0	2	0	0	0.5	0.5	0	0.5	0	0	0	1.5	3	3.5	2.5	0	0	4	0	1	0	0	0	0	0	0	1	0	2	1	0	0	1	6	0.5
AP000790.4	0	0	0	0	0	0	0	0	0	0	0	0	1	0	0	2.5	0	0	0	0	0	0	0	0	0	0	0	0	0	0	0	0	1	0	0	0	0	0	0	0	0	0	0	0	0	0	0	0	0
AP000812.4	0	0	0	0	0	0	0	0	0	8.93395e-05	0	3.19704	0	0	0	0	0	0	0	0	0	0	0	0	0	0	0	1.2397	0.323816	0	1.35714	0	1.20308	0	0	0	0	0	0	0	1.10063	0	0	1.33189	0	6.0279	0	0	0
AP000812.5	12.0779	0	0	8.6363	0	5.9241	0	1.43261	0	0	0	0.000792328	8.72276	0	0	0	10.0463	10.4288	1.59845	0	8.01995	2.65181	7.44065	0	14.2193	1.34412e-05	6.27931	0	0.341988	0	1.86671	13.2512	0	0	0	0	0	0	5.44899	0	0	2.40019	1.24316	0	41.8084	17.3783	12.4406	0	0
AP001273.2	13.0576	29.0192	21.6216	36.4224	17.2296	71.639	13.8065	41.317	59.9299	39.8714	96.4124	0	2.05935	0	0	121.747	65.695	44.9019	79.0112	132.961	64.237	3.32271e-07	0.000353506	19.3114	70.8074	73.0526	113.217	36.1057	77.9	0	76.5375	5.29255	19.7208	126.472	0	0	2.80958	0	0	108.706	17.4979	0	0	0	23.8837	0	0	0	10.6903
AP001458.2	0	0	0	0	0	0	0	0	0	0	0	0	0	0	0	0	0	0	0	0	0	0	0	0	0	0	0	0	0	0	0	0	0	0	0	0	0	0	0	0	0.672628	0	0	0	0	0	0	0	0
AP001781.2	0	0	0	0	0	0	20.6437	23.9237	5.91317	0.0078419	14.1242	0	51.1884	5.86438	0	0	38.8723	0	0	0	0	4.43318	5.31976	27.7177	11.6778	23.7372	19.2461	1.52473	0	1.47548	4.85251	0	1.01984	0	2.64288	0	0	21.9655	9.20497	6.7297	0	0	0	21.5667	0	0	7.87803	9	2.62265
AP001931.1	25.3739	28.3978	35.6092	16.6103	28.1941	33.95	19.366	35.786	16.5742	4.55428	5.43126	14.5978	20.2636	8.16713	7.93393	2.69485	18.0338	6.5402	5.15733	2.5593	6.95997	2.53607	2.95255	10.7599	2.34255	1.19934	3.67497	8.30462	4.08243	5.10201	2.29007	25.5179	14.3738	14.9879	6.41117	13.2269	0	0	0	6.8976	5.55901	2.1148	0	7.7279	12.642	16.5603	4.39493	0	19.7187
AP002347.1	0	0	0	2	0	0	0	0	0	0	0	0	0	0	0	0	0	0	0	0	0	0	0	0	0	1	0	0	0	0	0	0	0	0	0	0	0	0	0	0	0	0	4	0	0	0	0	0	0
AP002373.1	49.7028	93.2206	61.8315	56.1039	80.9675	59.641	43.218	30.0035	66.2554	97.4344	56.3901	143.458	89.9019	49.9622	89.4187	147.259	42.886	85.5856	70.6671	116.518	64.2648	30.8891	74.889	55.1401	43.7482	80.2972	65.3	41.7622	68.7309	116.272	25.3867	93.2966	93.3561	64.9637	45.7212	85.3011	32.6922	18.4258	23.1259	53.6688	7.25467	13.9858	66.945	33.0165	121.487	0	132.598	22.1897	33.9236
AP002495.1	169.424	110.346	108.537	102.042	102.307	82.5544	94.727	114.16	22.0769	55.7143	53.3094	46.3023	26.781	34.2699	47.034	7.2858	10.7987	20.0657	30.4296	29.2355	19.2216	19.1105	33.5575	34.545	30.6922	19.2637	28.1093	24.3233	27.7721	12.078	16	75.5427	32.2728	19.1922	8	3.89379	9.30124	1	5.08532	35.5464	22.4681	3.2118	9	111.053	60.5234	63.0977	79.6321	92.1093	82.6377
AP002512.3	49.0858	9.10481	47.0442	29.0426	45.1617	28.3595	33.0728	28.1769	0	4.0022	9.05497	4	31.4879	9.61233	10	14.1606	0	5.25245	3	3.02988	3	1	5.0089	9	5	8.65321	9	5	6.04327	2	6.00001	15.2062	10	11	0	2.29227	0	3	2.18978	7	12.0163	0	0	31	22	22.0351	0	3.03261	11.0498
AP002748.4	0	0	0	0	0	0	0	0	8.81178	0	0	0	0	0	0	0	0	0	0	0	0	19.1751	0	0	0	0	0	0.0166559	0	0	0.00504105	0	0	0	0	0	0	20.0921	0	0	0	0	0	0	0	0	0	0	0
AP002884.3	1.92007	6.16369	4.20363	5.8841	4.61786	3.49411	4.45489	3.92255	0	0	2.11521	3.93979	1.82837	9.68724	3.92929	9.49813	1.02947	0	3.43686	0	1.75147	0	7.73109	3.34768	0	14.887	3.44376	5.91911	1.59059	2.02517	4.97583	5.13748	0	2.0224	1	0	0	0	0	9.48401	1	0	0	8	5	0	0	0	10.2994
AP002990.1	99.9362	92.9083	100.61	73.1209	130.681	130.385	89.3299	105.446	62.0685	33.6591	45.8602	36.3602	19.8315	30.6657	5.56816	109.985	9.42656	22.2174	10.8201	42.1517	51.0648	84.0161	79.9022	23.1729	29.009	26.5145	39.8587	70.6741	32.1696	66.902	52.7523	140.622	42.0312	36.4804	19.8238	2	18.7034	16.7629	0	69.0866	53.6733	17.8013	27.3015	247.967	25.6094	181.198	32.1126	0	223.676
AP003071.5	0	11	7	7.31884	1	5	11.409	14.3419	0	4	7	6	2	4	5	0	0	1	4	3	7.00618	2	6	5	4.82565	5.25775	2	2	0	2.76062	9	32.9693	5	0	0	0	6	0	0	7	1	1	0	29.6579	6	0	6	0	2
AP003108.2	255.686	167.495	278.879	206.993	173.746	160.92	202.567	217.364	150.715	128.476	121.71	100.304	170.402	143	172.769	156.144	105.299	174.809	56.4986	133.491	110.072	81.5052	128.87	99.0344	111.605	142.02	124.133	142.346	133	88.1698	164.967	165.134	117.721	130.454	51.4125	33.0506	50.1791	40.8536	39.221	141.302	67.9071	12.6175	69.9226	167.163	166.506	127.615	140.579	111.21	166.156
AP003419.1	58.3788	35.1178	16.3828	1.20752	0	10.6117	0	4.80061	21.2262	0	35.8347	2.08283	75.9186	40.0129	26.3994	0	0	14.8408	25.5634	0	25.2039	0	19.4954	0	0	0	23.9472	31.0804	31.1435	0	26.9116	8.28995	54.1871	9.98079	0	0	13.0548	0	26.3722	22.953	0	0	41.2299	0	1.11092e-08	0	123.166	73.4532	8.79014
AP006437.1	0	0	0	0	0	0	0	0	0	0	0	0	0	0	0	0	0	0	0	0	0	0	0	0	0	0	0	0	0	0	0	0	0	0	0	0	0	0	0	0	0	0	0	0	0	0	0	0	0
AP1AR	332	321	236	243	314	202	244	308	339	387	309	304	337	421	297	283	147	324	218	292	298	259	279	295	290	328	298	313.001	350.001	274	370.999	262	302	341	99	86	76	69.0001	71	391	77	65	108	239	170	273	274	81	167
AP1B1	1540.68	1303.07	1004.18	1147.58	947.934	1119	652.885	962.056	1050	566.149	901.888	802	821.618	661.224	787.001	1106.79	607.206	602.545	560.963	609.001	659	584	604	721.965	957	675	473	822.616	798.559	643	640.999	1409.35	588.917	746	260	317	177	258	237	796.246	393.536	200.236	270	1423.05	947	1138.02	947	818	886.001
AP1G1	1842.29	1620.51	1314.84	1304.68	1355.55	1394.63	1309.99	1507.58	1051.18	890.883	1056	902.469	984.541	892.964	992.228	1212.94	714.371	874.423	742.142	906.76	947.026	794.033	883.075	783.153	836.144	812.544	793.556	969.078	867.142	789.021	855.09	1497.88	778.618	928.085	277.027	289.189	303.945	253.557	276.539	1041.34	444.543	177.002	285	1345.16	1162.99	1199.43	1285.72	1275.64	1285.1
AP1G2	619.802	559.026	662.4	554.217	526.536	594.253	556.338	710.79	172.953	123.849	131	88.635	214.545	97.3384	164.358	153.27	127	92.3664	82.2699	100.583	82.9519	64.8761	104.927	164.462	90.7166	101.613	110.113	78.6409	126.511	110.955	143.34	807.776	126.264	90.3187	30.8254	62.7368	33.5949	65.131	56.1915	161.451	238.656	30	58.809	972.704	466.243	841.324	515.18	764.428	544.242
AP1M1	1122.68	1188.9	1041.27	997.039	944.564	1043.8	854.752	1075.79	808.983	545.669	660.191	702.412	880.015	641.935	578.421	803.45	577.715	616.984	453.986	553.921	627.07	567.278	583.037	562.257	758.29	587.754	502.692	776.826	584.391	473.075	567.759	1156.88	571.062	535.283	243.838	265.327	256.265	312.716	267.523	716.481	400.293	187.758	342.358	1510.21	776.977	1048.72	1085.4	776.431	1121.81
AP1M2	18	6	11.1606	9	3	16.0229	27	25	3	5	1	0	0	0	4	0	0	1	0	2	2	0	8	0	2	0	0	0	4	1	2	25	1	0	0	0	0	0	1	5	8.00001	0	0	11	10	7	11	0	15
AP1S1	68	47.0001	50	56.0001	58	58	99.9999	95	64	42	101	25	47	100	46.9999	60	34	36	27	45	45	32	31	42	66	31	45	64	59	51	43	89	37.9999	50	16	15	11	12	17	59.0001	30.9999	9	42	116	58	71	58	92	80
AP1S2	520.191	354.926	330.605	374.214	359.997	419.966	241.057	416.129	1780.43	1464.85	1156.41	1272.4	1240.95	1186.45	1114	1634.58	855.8	1203.88	1159.83	1125.96	1468.58	959.884	1099.68	1188.84	1141.55	1516.68	1004.59	1009.31	1327.48	1058.39	894.017	551.344	966.192	1223.86	376.25	515.263	329	375	487.055	1172.12	54.9676	275.963	365	193.268	239.662	187	258.319	236	229.29
AP1S3	132.441	81.6502	158.754	102.61	115.229	116.67	117.213	133.238	33.7414	49.6429	10.0407	47.6998	23.8955	25.5171	53.7516	24.8211	15.3779	16.5256	25.7092	34.6927	53.5639	14.2096	34.8198	29.7283	16.3879	24.5762	41.527	16.336	34.6873	40.9021	14.2849	131.208	19.0957	48.8825	13.0712	10.3792	15	15.0113	4.86276	48.8703	31.1136	6.4264	7.06071	135.129	110.376	67.5005	104.612	49.2872	70.6303
AP2A1	1054.98	1231.61	787.095	823.269	1115.83	901.984	729.347	872.579	1223.62	871.337	1075.84	1033.72	1227.87	1138.54	1197.38	1380.53	902.268	736.317	749.996	837.195	870.616	737.292	842.266	910.518	942.184	983.841	859.438	1028.03	954.233	877.915	904.353	1143.7	877.975	997.668	353.951	295.19	324.278	338.053	395.014	1126.11	335.228	288.855	439.386	1450.01	708.894	862.716	775.903	946.798	962.603
AP2A2	897.353	1130.14	1214	425.466	695.976	813.804	733.764	768.732	291.043	297.881	202.699	400.928	307.819	299.917	510.793	683.106	400.02	180.308	148.178	375.87	184.658	299.556	353.648	590.164	384.565	191.647	359.753	244.574	305.977	552.444	334.294	555.967	287.384	231.867	170.279	148.31	32.1704	120	50.0087	717.676	232.502	48.4475	197.59	1097.44	577.685	529.796	565.965	242.179	350.348
AP2B1	2466	2162	1937	1892	2389	2073	1813	2203	3592	2828	2993.99	2997	3352.01	3022	2801	3781	2337.01	2594	2327	2705.99	2808	2364	2773	2690	2909	2536	2160	3064	2687.99	2486	2588	2285	2643	2927.99	968	1096	808.999	718.999	923.999	3248	688	706	1028	2319	1985	1724	1939.01	2454	1845
AP2M1	2691	2552	1887	1872	1803	2268	1667	2379	5208.99	4846.01	4900	5811	5097	5165.99	5352	7144	3811	4505	3478	4113	4918	3826	3877	4462	6171.01	5064	4005	4473	5388	4284.99	4065	2541	3952	4776	1865	1839	1614	1549	1844	5320.01	844	1305	2049	3437	1741	2221	1657	2122	2003
AP2S1	158	117	133	101	126	143	95	109	172	113	114	145	145	179	146	176	133	129	96	93	124	88	104	133	141	111	118	158	127	122	92	133	113	133	57	49	42	39.0001	43	149	51	69	42	161	132	147	128	129	173
AP3B1	1419.31	1177.48	1085.65	998.675	1038.92	1067.72	1062.42	1048.53	943.829	796.679	776.772	850.46	932.991	895.141	775.323	1126.08	644.917	698.317	640.19	783.558	768.502	666.872	859.237	754.854	849.799	694.31	685.884	835.883	818.001	575.86	730.682	1155.85	638.573	837.091	288.515	242.859	225.79	258.18	238.29	858.599	296.162	161.602	318	1101.29	722.304	707	871.853	820.302	892.447
AP3B2	302.137	174.688	208.949	205.508	235.434	200.838	280.153	258.392	90.9917	76.3823	68.2081	59.2195	66.0224	80.4551	49.8818	70.0709	37.8236	55.8038	58.1408	71.5578	39.4191	36.1576	73.4133	54.4873	38.2545	57.1765	63.2514	41.2353	58.9111	33.9552	43.3193	188.763	60.5541	58.506	14	22	32.3079	25	12.1079	60.0132	60.4278	19	42.1759	169.973	169.793	173.767	139.768	187.138	168.957
AP3D1	2230	2237	1883	1721	1838	1744	1536	1962	2831	2252	2801	2819	2696	2458	2507	3732	2289	2503	1844	2079	2410	1889	1947	2240	2613	2379	1954	2406	2624	2352	2020	1930	1993	2580.01	788	866	812.999	990	852	2564	709	702	1312	2932	1441	1775	1682	2974	1766
AP3M1	816.389	759.257	559.474	562.192	593.138	623.672	524.859	702.99	574.256	553.955	636.957	490.47	588.251	518.927	614.944	670.335	460.163	484.887	399.837	512.343	578.726	424.729	438.76	481.283	538.633	537.565	405.328	553.746	499.023	482.469	469.649	586.347	460.433	507.269	184.212	156.25	175.196	75.6244	176.417	614.123	137.073	123.27	223.248	580.535	357.1	514.933	565.901	663.455	550.26
AP3M2	365	363.919	309	359	329	436	340	434	553	539	604	460	589	533.999	459	802	396	496	401	363	448	371	471	497	621	545	393	379	396	365	503	263	376	406	144	181	109	167	216	509	79	130	141	268	239	271	271	469	318
AP3S1	529.105	484.415	403.621	441.224	408.946	347.637	326.617	493.361	393.775	264.714	301.692	277.716	391.512	320.995	363.926	385.048	251.763	226.944	224.121	249.94	302.068	191.54	232.085	263.189	380.503	267.335	216.05	318.461	315.885	296.106	256.084	416.068	215.189	344.496	94	159.97	89.4801	102.019	112	315.258	95.4728	77	68.0328	422.089	242.517	289.025	267.588	341.635	309.738
AP3S2	911.558	846.346	688.756	634.346	751.039	725.911	650.528	742.615	944.271	807.059	689.135	684.591	908.771	1000.91	825.196	1023.11	636.89	729.832	673.045	628.951	734.588	603.538	683.385	605.832	898.944	757.787	639.422	670.902	725.112	701.775	850.085	572.422	685.757	746.831	262.344	295.138	276.21	215.52	242.464	970.935	265.453	225.543	362.843	702.219	432.728	743.003	576.918	776.379	709.721
AP4B1	269.388	220.17	273.144	234.369	207.8	213.145	201.074	305.217	182.231	240.9	174.002	194.049	183.743	180	250.081	162.841	161.051	147	104.035	171.81	156.01	142.256	145.028	168.233	201.172	150.065	140.024	166	178.387	159.202	179.402	219.213	154	150.24	51	66	50	79.9999	63.0648	130.344	70.335	41.0001	122	257.556	89.5527	229.808	149.068	164	188.617
AP4E1	490.169	430.001	374.871	367.615	281.526	420.794	385.985	511.276	420.717	447.722	499.247	541.055	553.882	443.724	531.536	682.508	294.993	456.991	434.935	531.746	520.105	436.89	443.081	453.161	472.32	466.731	368.015	480.786	453.535	497.457	495.089	344.325	429.485	508.726	175.021	168.049	115.275	153.023	177.935	491.437	91.8	99.4333	174	353.307	225.643	323.382	269.331	471.046	314.757
AP4M1	134.137	122.445	146.052	107.474	116.412	103.018	114.42	127.274	97.0229	77.1266	63.3587	50.3939	63.3485	44.4739	79.7211	103.784	90.1628	88.178	52.1712	86.3065	76.3702	54.8231	82.5575	56.3602	74.3869	45.2687	67.1536	73.8401	58.2576	72.0128	72.8319	111.377	68.9486	69.3538	21	11.6186	22.8243	39.3253	24.4189	110.781	42.393	13.1871	57.6531	91.4221	35.3174	112.499	64.1718	57	87.3635
AP4S1	323.127	263.816	274.853	236.305	243.672	250.909	304.699	288.61	206.011	179.181	114.777	200.618	157.936	140.584	205.122	188.409	126.94	112.438	91.0902	134.292	129.389	80.913	131.716	119.228	154.383	137.325	109.304	130.229	133.047	116.193	124.472	278.982	141.133	116.289	79.9071	64.6898	52.3676	44.6492	28.0351	145.446	59.6022	33.4719	99.176	216.129	219.157	217.025	295.392	228.642	215.46
AP5B1	475.275	650.262	300.869	321.287	444.003	421.453	237.251	336.015	215.443	112.884	177.042	136.014	249.681	146.008	115.102	165.888	146.239	138.324	104.274	128.644	115.359	85.1451	101.762	114.161	157.186	98.004	134.281	148.549	141.143	92.7919	140.623	430.3	190.24	119.178	55.3155	73.4507	39.7947	60	39	140.015	164.213	60.0792	83.0998	666.362	332.789	641.223	388.138	823.526	532.749
AP5M1	628	492	464	504	450	456	428	560	472	551	487.999	494	492.86	431	623	562	284	468	465	516	568.784	441	506	570	532	580	424	513	456	397	539	468	448.999	517	126	174	116	119	213	576	136	119	164	287	255	235	365	215	311
AP5S1	252.347	164.82	203.404	163.187	252.617	215.833	179.756	269.612	215.507	146.535	172.753	195.978	224.709	182.034	142.441	244.749	125.316	117.72	94.6919	111.32	145.308	103.735	134.631	147.265	138.208	151.648	129.731	111.748	178.692	120.599	101.593	232.938	133.59	122.785	62.861	48.9842	34.9645	54.8264	41.2241	146.476	76.266	35.9215	36.411	287.134	191.684	252.02	217.247	167.894	215.108
AP5Z1	608.792	398.405	492.725	359.759	439.212	479.462	396.734	435.311	221.75	190.896	244.121	251.322	213.331	195.878	250.94	235.345	194.342	157.85	108.295	167.775	136.281	101.285	158.846	201.355	218.132	167.896	159.853	234.387	147.806	186.945	242.782	595.859	155.968	143.709	69.7565	88.3939	62.6122	55.4013	112.43	273.274	128.184	52.5075	107.458	654.963	336.254	583.948	432.004	581.269	434.21
APAF1	556.729	396.095	492.79	496.303	437.306	494.944	432.284	540.75	236.233	205.195	205.072	198.044	198.736	181.778	204.459	236.603	125.534	148.642	97.7266	235.797	144.729	106.799	175.813	165.837	174.853	167.36	96.2479	150	163.194	156.141	162.089	703.807	130.606	149.433	46.9999	93	55.0759	48.0284	78.1312	252.386	132.687	34.3574	62.002	407.29	402.106	525.222	409.823	245.973	291.225
APBA1	477.324	349.452	232.63	323.603	381.599	154.85	203.498	322.768	229.649	240.138	179.656	174.783	238.13	173.726	212.957	193.847	349.157	100.777	134.103	115.502	114.61	117.318	145.911	143.53	185.1	137.169	205.884	156.563	96.4681	127.849	131.253	246.755	230.894	168	72	85.7231	34.7917	59	31.3876	246.935	65.2556	34.9716	57	243.294	250.65	104.017	104.614	329.229	231.27
APBA2	0.816382	8.67322	24.3033	3.34155	20.585	0	5.7618	1	0	0	5.268	1.88267	0	0	9.76568	2	0	1	0	0.731509	0	2.52341	6.1158	1.44187	3.12737	0	1	0	3.36313	5.80073	0	22.253	3.63004	15.2218	0	0	0	0	0.5	0.271095	0	0	4.68353	42.7559	0	54.1138	0.557839	7.94711	14.2314
APBA3	175.279	128.415	137.25	137.299	121.493	105.81	110.71	162.668	104.058	77.6375	89.2212	93.0026	93.7239	86.9177	81.1213	101.202	95.8572	69.3415	66.5603	62.3184	54.3267	44.0445	57.6095	81.5389	74.7332	71.1928	73.0222	78.6451	81.2444	79.1129	81.5752	180.207	91.5644	71.5792	40.675	38.0067	21.542	21.0105	40.0545	133.374	58.1855	32.0169	51.1988	211.195	34.984	125.079	121.969	177.909	103.052
APBB1	300	357	246	228	290	246	186	300	1085	765.999	801	711	881	924	854	930	708	692	653	644	640	582.001	531	614	989	660	681	861	697.999	630	671	330	690	669	376	267	228	333	263	874.999	161	272	420	438	209	328	222	345	278
APBB1IP	1463	920	911	811	849	989	682	931	93	82	62	44	77	24	38	48	21	24	21	42	50	47	80	43	30	23	30	49	45	42	20	870	24	49	17	20	2	0	9	59	237	10	11	893	683	638	783	826	1148
APBB2	4574.32	4180.75	3340.72	2939.22	2732.36	4552.25	2471.96	3593.12	1157.47	1315	1130.55	1089.06	1331.31	1109	1101.02	1429.23	901.333	852.305	954.798	956.74	1069.14	839.196	1116.02	1210.05	1205.25	878.001	756.227	980.038	1028.04	1086.12	1047.06	2256.03	1019.11	1203	317.046	471.325	380	330	394	1270	1148.37	246	382	3790.2	1733.19	2364.98	2305.07	4210.65	3371.53
APBB3	199.027	171.101	239	153	193.048	240	199.004	201	97	69.4268	60	72	145.392	55.1832	63	90.1904	78.9999	64.7461	27	61.162	49.0001	24	80.3133	54	73.183	61	70.1146	91	41	54	78.0001	326	54.9999	57.2872	16	32.0001	18	32	23	87.0001	95	18.0017	18	330.001	255	330	247	185	234.756
APC	2484.39	2243.86	1786.56	1923.59	1835.31	1857.17	1935	2012.56	2636.73	2533.61	3319.53	2789.1	2580.51	2558.63	2820.58	3293.88	1813.6	2542.01	2061.76	2535.7	2764.79	2038.95	2275.68	2210.37	2823.82	2238.92	1929.87	2434.54	2716.85	2141.24	2233.14	1682.42	2134.88	2608.5	888	835.957	812.658	633.023	927.004	3076.14	617	707.966	896.817	1921.93	1582	1096.34	1528.43	1714	1525.44
APC2	143.332	72	116.305	87.0902	90.2854	50.0444	77	84.1961	65	59.0912	61.9999	61	50	44	48	57	51	25	20	33	28	23	36	39	44.099	42	42	55	37	37	32	96.1795	42.0001	31	17	12	22	21	16	69	45	22	40	102	89	95	68	10	96.0429
APCDD1	2115.85	1844.86	1860.99	1524.7	1442.22	2074.15	1445.55	1940.09	813.561	426.027	551.845	338.663	412.738	393.69	461.825	541.839	495.5	318.505	364.067	375.477	413.459	245	373.059	380.561	765.877	527.251	227.059	815.885	574.58	377.355	382.047	1055.38	221.941	550.319	181	239.817	148.999	166	227	327.65	530.219	103.005	124.108	2947.53	1004.18	719.526	910.316	2349.38	2540.11
APCDD1L	38	33	25	37	35	40	23	46.9999	57	52	20	11	18	21	40	29	6	18	13	18	7	9	20	20	10	7	11	30	29	38	31	24	16	6	13	1	6	7	15	21	4	1	0	22	22	20	22	7	27
APCS	0	0	0	0	0	0	0	0	0	0	0	0	0	0	0	0	0	0	0	0	0	0	0	0	0	0	0	0	0	0	0	0	0	0	0	0	0	0	0	0	0	0	0	0	0	0	0	0	0
APEH	333	350	244	275	306	265	324	374	769.001	658.001	711.001	917.001	993	790.001	716	1029	683.999	590.001	618	643	595	593.001	609	670.001	864.999	721	606	695	815	709.999	786	387	726	799.001	277	236	157	286	274	879	170	289	376	436	231	321	198	148	277
APELA	29.6173	13	24.6696	27	21.9749	31.2576	35.1568	30.7454	13	3	6.12981	6	8	7.15714	0	0	0	13	2	4	10.8161	2	5.88016	13.2528	1	4	5	6	8	3.75095	5.0029	34.2158	3	10	1	2	1	1	2	9	5.51291	1	7	40.9607	19	20	15.6405	30	13
APEX1	419	464	435	383	460	434	416	447	407	414	506.999	428.001	449	470	450	502	380	379	282	386	409.999	337	319	393	462	429	306	391	470	381.999	384	476.999	325	383	129	96	89	167	118	507	203	115	128	607.999	245	459	305	256	410.001
APEX2	117.491	104.604	107.293	109.294	94.0208	103.247	75.7421	95.283	122.008	100	131	134	111.321	137	141.818	183.191	101	97	109	79.0272	111.146	106.966	105.604	138	125	100.137	81	81.0331	144	82.2959	100.431	125.748	102.096	89.1575	30	51.6957	35	16.5636	67	111.37	48.6751	20	16	158.457	83.8105	101.939	82.1534	109.983	106.148
APH1A	339.224	331.568	239.206	278.69	300.322	280	230.06	330.999	376	263	366	324	333.847	312	237	360	224	233	226	245	265.295	212	256.405	296.918	293.921	239.978	267	365.111	296	278	332.817	382.56	293.97	272.883	124	102	72.9753	93	102	366.153	130	105	157	421	226.082	357.977	326.503	296	274.857
APH1B	320	324	286	344	288	329	327	292	249	156	121	142	203	134	142	194	122.001	122	111	140	140	77	150	122	147	97	123	134	164	135	128	312	153	182	35	55	46	31	26	160	71	39	42	243	206	277	160	106	224
API5	1066.33	1035.81	763.557	868.796	1019.59	705.95	893.438	920.326	865.053	775.612	822.999	800	854.999	819	815.001	960.932	703	850.699	649	772.238	734.967	581.997	719.689	776.042	858.356	779	640.754	672.289	809.764	670.001	743.381	838.174	729.95	781.951	215.945	307	159.048	208	303.923	807	252.958	195	312	688.764	774.671	666.223	660.727	628	652.41
APIP	311.928	144.799	152.752	231.39	254.7	191.476	243.554	198.223	118.537	130.372	136.345	79.0586	143.009	142.371	75.6005	167.262	91.4318	133.747	113.085	141.895	125.861	99.4202	79.7455	112.207	97.2616	109.407	120.101	148.371	140.797	97.4483	124.157	146.536	113.114	74.8041	38.0016	30.4755	42.0426	50.0351	34.0612	109.386	72.8914	15.6752	29.0011	189.58	169.314	45.0537	151.318	72.0491	147.892
APLF	917	859	687	571.999	658	551.676	631.07	634.698	322	283	473	238	300	274	266	275	256	290	168	252	280	343	267	264	344	270	232	250.684	289	271	232	407	169.184	278	53	120	89	83	124	302	197	69	87	352.051	583	521	568.001	750	639.341
APLN	25	20	6	12	14	17	6	20	492	256	665	281	413	555	216	513	241	176	172	266	193	309	253	346	468	359	164	281	368	408	278	37	132	367	62	99	86	118	93	535	13	129	116	23	39	1	23	22	28
APLNR	469	319	448	236	526	481	99	390.001	779	753	598	606	906	918	487	580	432	311	305	640	336	521	630	613	514	426	370	387	600	586	635	600	523	749	121	222	96	109	79	1018	181	243	184	549	238	467	341	345	300
[truncated: 18,518 more rows]
[truncated: 17 more columns]

## Sheet: TPM
gene_name	80797_EF01_16_S5_R1_0	58264_EF01_24_S9_R1_0	36259_EF01_36_S8_R1_0	50137_EF01_13_S3_R1_0	94355_EF01_03_S1_R1_0	15946_EF01_04_S10_R1_0	15399_EF01_02_S12_R1_0	40131_EF01_11_S2_R1_0	37803_VK01_59_S12_R1_0	94355_VK01_06_S2_R1_0	47622_VK01_30_S4_R1_0	66400_VK01_55_S11_R1_0	72980_VK01_31_S5_R1_0	53823_VK01_53_S10_R1_0	58264_VK01_35_S6_R1_0	21699_VK01_49_S9_R1_0	66875_VK01_02_S1_R1_0	50137_VK01_23_S2_R1_0	46960_VK01_56_S11_R1_0	43699_VK01_41_S6_R1_0	01595_VK01_29_S5_R1_0	89832_VK01_57_S12_R1_0	01666_VK01_24_S3_R1_0	36259_VK01_50_S9_R1_0	40131_VK01_21_S6_R1_0	36539_VK01_32_S10_R1_0	43281_VK01_18_S3_R1_0	45939_VK01_22_S7_R1_0	80797_VK01_27_S8_R1_0	79375_VK01_20_S5_R1_0	18558_VK01_10_S2_R1_0	01595_EF01_18_S1_R1_0	69100_VK01_19_S4_R1_0	69244_VK01_28_S9_R1_0	03872_VK01_34_S10_R1_0	53810_VK01_07_S6_R1_0	84185_VK01_33_S9_R1_0	95485_VK01_03_S4_R1_0	79409_VK01_60_S2_R1_0	71898_VK02_43_S8_R1_0	43699_HO01_39_S3_R1_0	39194_VK01_15_S8_R1_0	40339_VK01_13_S7_R1_0	03872_EF01_23_S10_R1_0	53823_EF01_01_S7_R1_0	47622_EF01_19_S2_R1_0	91916_EF01_05_S8_R1_0	72980_EF01_20_S3_R1_0	37803_EF01_09_S9_R1_0
[truncated: 19,916 more rows]
[truncated: 17 more columns]

[truncated: 1 more sheets: Clinical Measurement Statistics]
