# Supplementary material for: Integrative analysis of left ventricle and epicardial adipose tissue identifies SDHA and OGDH as candidate targets for ischemic heart disease
Source: iScience. 2026 Jun 12;29(7):116370. doi: 10.1016/j.isci.2026.116370 (PMC13276791; doi:10.1016/j.isci.2026.116370)
Supplement: Data S2. Differential expression and functional analysis results for LV transcriptomics data, related to Figures 2 and S1 [file mmc3.xlsx]

## Sheet: DEG DI vs Healthy
	L2FC	P-VALUE	DIRECTION
AL669918.1	20.5837	6.03511e-18	UP
TXNIP	0.693044	1.81001e-06	UP
P3H2	-1.44408	1.81799e-06	DOWN
HMGCS2	2.96891	6.33399e-05	UP
DNAH9	-1.50604	0.000173622	DOWN
ZFHX3	-1.2087	0.000199717	DOWN
PHF1	-2.11456	0.00021499	DOWN
CPT1A	0.432621	0.000234096	UP
AXIN2	0.607244	0.000250476	UP
HECW1	-1.58931	0.000272237	DOWN
MMD	0.688408	0.00030097	UP
SPP1	1.76516	0.000306967	UP
CSTA	2.78558	0.000315169	UP
FAHD2B	-0.529898	0.000398689	DOWN
KLF11	0.424854	0.000506197	UP
OR4K13	-1.92082	0.000546119	DOWN
PEX11A	0.541741	0.000555525	UP
KIAA1024L	-1.73748	0.000606433	DOWN
AL049839.2	3.49531	0.000658968	UP
DYNLT1	0.389737	0.000662135	UP
ETV2	-3.61563	0.000680467	DOWN
KREMEN1	0.447334	0.000875616	UP
ANGPTL4	1.34664	0.000959142	UP
ADGRB1	1.2045	0.000976718	UP
FAM184B	1.65229	0.00097918	UP
UCP2	0.78892	0.000981317	UP
GEM	-0.973112	0.00104587	DOWN
IFT27	-0.342077	0.00107259	DOWN
AC003002.3	-1.91569	0.0011143	DOWN
UNC5A	2.49178	0.00114769	UP
BAAT	1.89019	0.00126139	UP
AC005324.4	-4.20146	0.00130356	DOWN
AL138694.1	-0.960362	0.00133893	DOWN
GTF2E1	0.261586	0.00136971	UP
SPIN2A	0.730703	0.00138591	UP
TBX1	1.79308	0.00148797	UP
HK2	-0.810898	0.00150686	DOWN
PP2D1	-1.69578	0.00151458	DOWN
DNAJC17	-0.483221	0.00166014	DOWN
UCP3	1.14487	0.00168535	UP
SPATA21	-1.20327	0.0017061	DOWN
FAM9B	-1.79011	0.00172672	DOWN
HADHA	0.347175	0.00184357	UP
CCDC65	-1.20163	0.0020443	DOWN
CYP2C8	2.9536	0.00207592	UP
PDZK1IP1	-2.74116	0.0022706	DOWN
CNPY1	-1.45802	0.0023423	DOWN
SLC25A34	0.689522	0.00238172	UP
CDH26	0.592127	0.00246605	UP
CNIH3	-0.625557	0.00251831	DOWN
PCDHA6	-2.44687	0.00256662	DOWN
PDP2	-0.432197	0.00257891	DOWN
CCDC89	-0.926667	0.00270972	DOWN
RNF113B	2.94814	0.00275605	UP
ACAA2	0.411375	0.0028088	UP
OR2J3	-2.4068	0.00284217	DOWN
TANGO2	-0.269712	0.00294114	DOWN
EQTN	-4.03689	0.00297839	DOWN
SLCO1A2	-0.715954	0.00299158	DOWN
ADAM21	-1.10563	0.00305415	DOWN
GRPEL2	0.29712	0.00312259	UP
LRRC4	0.599841	0.00321642	UP
OSBPL2	-0.237598	0.00322939	DOWN
CLEC20A	3.83462	0.00327724	UP
HOXD9	3.07399	0.00339152	UP
PHF24	1.60872	0.00339277	UP
SNTN	1.40113	0.00345587	UP
MAGOH	-0.655053	0.00348044	DOWN
ANO3	2.23287	0.00348907	UP
KCNAB2	-0.697975	0.00349527	DOWN
AC009119.2	0.629499	0.00358775	UP
CALCR	-2.52734	0.00370294	DOWN
SKOR2	-2.06212	0.00370468	DOWN
TTLL11	-0.575822	0.00372968	DOWN
LTB4R	0.74715	0.00374091	UP
OR6B1	-0.847827	0.00377411	DOWN
IQCM	-0.677419	0.00379545	DOWN
GPN1	0.25841	0.00385796	UP
AL160272.2	1.25578	0.00390933	UP
AC243547.3	2.13319	0.00391814	UP
OSTN	2.05885	0.00397916	UP
RHOXF1	2.56769	0.00401323	UP
SWI5	-0.535309	0.004045	DOWN
AL845331.2	-1.70368	0.00408616	DOWN
KNL1	0.878043	0.00411057	UP
NIPAL4	-1.20983	0.00414844	DOWN
DCDC2	-2.21915	0.00427802	DOWN
ARIH2	0.229665	0.00443516	UP
LMF1	-0.426499	0.00452857	DOWN
ARFIP2	0.30799	0.00456982	UP
GLIS1	1.90485	0.00457728	UP
TRIML2	-1.39087	0.00458722	DOWN
UGT8	-0.802092	0.00463911	DOWN
CEP68	0.213268	0.00466284	UP
CENPW	2.02758	0.00466636	UP
SRGAP1	-0.279243	0.00467662	DOWN
MRAS	0.358193	0.00469826	UP
ADRA2A	1.13223	0.0047248	UP
IGSF23	-3.19347	0.00474128	DOWN
CD300LF	1.99593	0.00476279	UP
SMIM31	-1.11857	0.00477715	DOWN
SNAP91	2.30699	0.00478425	UP
FMO3	0.881492	0.00484839	UP
DSG3	-2.08249	0.00486823	DOWN
RACGAP1	0.612093	0.00516756	UP
HOXA5	-2.84649	0.00517411	DOWN
PTH1R	0.496754	0.00518617	UP
AL136295.5	0.889723	0.00527383	UP
MUM1	-0.247226	0.00529294	DOWN
CCBE1	0.872229	0.00529996	UP
HAVCR1	-1.13973	0.00531054	DOWN
ZNF521	0.369465	0.00535183	UP
KLF10	0.493107	0.0053696	UP
ZNF662	-0.338706	0.00537477	DOWN
C6orf136	1.05361	0.00542308	UP
MYMX	1.94946	0.00544288	UP
RASD1	1.32635	0.00548105	UP
CASP3	0.403439	0.00567881	UP
RINL	0.921458	0.00568315	UP
PEX13	0.309026	0.00570461	UP
SEPT10	0.227302	0.00572087	UP
ALDH1L1	-0.464199	0.00577259	DOWN
S1PR4	1.9168	0.00578518	UP
DHTKD1	-0.261726	0.00579739	DOWN
CCL4	2.66173	0.0058252	UP
C21orf33	-1.11522	0.00585038	DOWN
CTR9	0.215761	0.00589255	UP
PPM1N	-1.24958	0.00593399	DOWN
CCDC28B	-0.402962	0.00620135	DOWN
TAF1L	-2.31695	0.0062502	DOWN
AC091057.5	-1.5503	0.00640805	DOWN
PIP5KL1	1.55265	0.00649832	UP
OR4N2	-3.7045	0.00652802	DOWN
RHD	-0.684373	0.00659299	DOWN
B4GALNT1	-0.653039	0.00665782	DOWN
AASS	-0.401466	0.00666399	DOWN
AC009336.2	3.32284	0.00666696	UP
MOXD1	0.775396	0.00686485	UP
BOLA2-SMG1P6	-0.596158	0.0068793	DOWN
ASPM	0.985931	0.00692855	UP
TMEM192	-0.242674	0.00693133	DOWN
RALA	0.301715	0.00694426	UP
P2RY10	1.98484	0.00694778	UP
CACNG4	-2.8001	0.00703636	DOWN
CLEC4M	-2.2332	0.00709311	DOWN
MS4A1	2.9318	0.00715845	UP
SLC2A11	-0.384676	0.0071974	DOWN
SLC45A1	-0.883872	0.00720922	DOWN
STPG1	-0.390972	0.00723617	DOWN
GREM2	1.19059	0.00735664	UP
MLIP	0.267955	0.00737706	UP
FAM196A	-0.563519	0.00741209	DOWN
PRODH	-0.845219	0.00746024	DOWN
BIRC7	-2.54211	0.00772679	DOWN
ADGRG6	-0.612924	0.00772693	DOWN
AADAC	-3.14828	0.00773329	DOWN
C8G	2.16781	0.00785018	UP
CCDC125	-0.892056	0.00791162	DOWN
DUOXA1	1.41445	0.00792462	UP
TWIST2	-0.780651	0.00797898	DOWN
CLPTM1L	0.389186	0.00800654	UP
AC096887.1	1.35859	0.0080954	UP
CD7	1.36873	0.00809704	UP
CAAP1	0.378091	0.00811983	UP
C3orf62	-0.381744	0.00812345	DOWN
PRMT5	-0.241395	0.00817035	DOWN
GPR34	0.592329	0.00819248	UP
GNG7	-0.372812	0.00833967	DOWN
NUDT16	-0.275931	0.00851286	DOWN
SYTL4	0.405405	0.00851848	UP
TYW1B	-0.643903	0.00855878	DOWN
OXCT1	-0.333988	0.00864734	DOWN
MRNIP	-0.320268	0.0086968	DOWN
SFXN2	-0.387024	0.0087854	DOWN
TYROBP	0.633227	0.00881107	UP
ZNF789	-0.409787	0.00892452	DOWN
FAM76B	0.334955	0.00913213	UP
ITGB2	0.577952	0.00916551	UP
SALL1	-2.86777	0.00920258	DOWN
TIMM50	-0.188568	0.00923773	DOWN
SLC25A10	-0.762029	0.00929571	DOWN
FBXW12	-1.28993	0.00933593	DOWN
PSPN	0.736857	0.00943599	UP
ENGASE	-0.35311	0.00945497	DOWN
ACMSD	0.875798	0.0095089	UP
TMPRSS2	1.16185	0.0095401	UP
FAM109B	0.543516	0.00955808	UP
CR1L	2.58127	0.00963781	UP
PKP4	-0.235175	0.0097153	DOWN
GTF2B	0.301158	0.00972749	UP
IKZF1	0.621975	0.00974438	UP
NUDT22	-0.362748	0.00981531	DOWN
LOXL4	0.518388	0.00983191	UP
FAM84B	0.414073	0.00991254	UP
AL117339.5	-0.624539	0.00994174	DOWN
ABHD15	0.345407	0.0100744	UP
CALB1	-0.577013	0.0101652	DOWN
MYO7B	-0.557833	0.0102445	DOWN
KIAA1024	1.60538	0.0102809	UP
IL7R	1.04962	0.0103078	UP
STAT4	-1.02977	0.0103125	DOWN
FAM136A	-0.292666	0.0103427	DOWN
WDR33	0.140161	0.0103482	UP
RTEL1-TNFRSF6B	-0.464336	0.010445	DOWN
FAM166A	1.94031	0.0104491	UP
RILPL2	-0.305546	0.0104814	DOWN
ANKRD65	-0.795465	0.0105241	DOWN
APOBEC3F	-0.713197	0.0105889	DOWN
TACR2	-0.455014	0.010591	DOWN
TNIP3	-0.965743	0.0106901	DOWN
ERCC4	0.244023	0.010714	UP
PDE9A	0.448495	0.0107767	UP
DMRTA2	-3.32439	0.0108112	DOWN
C20orf204	-0.833097	0.0108305	DOWN
CLDND2	-1.9654	0.0108657	DOWN
GABRG3	-1.26054	0.0108896	DOWN
ZKSCAN3	-0.325946	0.0111336	DOWN
C5orf15	0.29227	0.011134	UP
ESYT3	-0.475882	0.0111609	DOWN
ATP6V1B1	-1.98433	0.011238	DOWN
RSRP1	-0.293468	0.0112562	DOWN
GRIK1	-1.00216	0.0112926	DOWN
HOXD1	2.62683	0.0113204	UP
ACTG2	-1.678	0.0113849	DOWN
FSD1	1.3063	0.011396	UP
NPPA	-2.36856	0.0116107	DOWN
MMP24	-0.820807	0.0118515	DOWN
TIMM44	-0.215056	0.011885	DOWN
KIF26B	1.14491	0.0119106	UP
SYNC	0.405349	0.01208	UP
RNF115	0.243225	0.0122186	UP
SNAPC1	0.31685	0.0122365	UP
LCN6	1.24076	0.0122771	UP
FAM160B1	0.235597	0.0124153	UP
DLC1	-1.00228	0.0124169	DOWN
AC004556.1	6.45876	0.0126204	UP
HSD3B1	-1.15964	0.0127208	DOWN
CDH24	-0.810813	0.0127227	DOWN
MOGAT1	-1.08124	0.0127943	DOWN
HADHB	0.346202	0.0129145	UP
NELL1	2.43015	0.0131186	UP
CARMIL1	0.472713	0.0131334	UP
ZBTB8OS	-0.269938	0.0131908	DOWN
ABAT	-0.447612	0.0132067	DOWN
RNF224	2.232	0.0132269	UP
APOLD1	0.788306	0.0132772	UP
DAAM1	0.208583	0.0132852	UP
GALNT12	-0.945298	0.0136253	DOWN
PRELID2	0.675049	0.0137025	UP
CORO7	0.473279	0.0137177	UP
NPY4R	1.90106	0.0138659	UP
CDK5RAP3	-0.254675	0.0139063	DOWN
LEP	2.0378	0.0139685	UP
OR52N1	1.02001	0.0142647	UP
KIF6	-0.63934	0.0142995	DOWN
RWDD3	0.352683	0.0143808	UP
TMEM221	1.86934	0.0144814	UP
CDCA7	1.22829	0.0146153	UP
RNASEH2A	-0.32776	0.0146156	DOWN
ARR3	0.858741	0.0146935	UP
DZANK1	-0.411374	0.0148675	DOWN
GPR61	-1.19577	0.0149142	DOWN
C14orf37	-0.358557	0.014986	DOWN
SH3RF3	-0.367536	0.0150064	DOWN
IKBKE	1.03724	0.0150132	UP
RPH3A	-0.863712	0.0150262	DOWN
FCGR2A	0.610988	0.0150409	UP
BMP3	-1.70008	0.015224	DOWN
PAFAH2	-0.344686	0.0152905	DOWN
SNAP25	2.18652	0.0155179	UP
NLRC4	0.641972	0.0156268	UP
FANCA	0.938905	0.0157501	UP
SLC25A29	-0.335747	0.0158555	DOWN
RXFP4	-1.18436	0.0158663	DOWN
RPS17	-1.57399	0.0159118	DOWN
ALK	-0.68743	0.0159164	DOWN
ADAM32	-0.520336	0.0159223	DOWN
FOXL2NB	0.560605	0.0160375	UP
PITX3	2.33673	0.0162656	UP
ANKRD35	-1.10033	0.0162718	DOWN
SLC25A20	0.330917	0.0163014	UP
TLR2	0.620286	0.0163019	UP
PELI3	0.346052	0.0164413	UP
PFKFB2	-0.350287	0.0164514	DOWN
CA9	-1.58602	0.0164636	DOWN
KIF1BP	0.185225	0.0164803	UP
CD109	0.29208	0.0166913	UP
HCRTR2	3.10851	0.0166947	UP
AL391650.1	-1.83628	0.0169086	DOWN
TRIM58	-1.08494	0.0169117	DOWN
AMER1	0.292566	0.0169549	UP
ACTL10	-0.764133	0.017087	DOWN
ILKAP	-0.230532	0.0171002	DOWN
ZNF514	-0.335736	0.0172269	DOWN
XCL1	-1.65692	0.0172701	DOWN
SPR	0.395111	0.0175407	UP
GINS4	-0.483529	0.0175432	DOWN
TWF1	0.264106	0.0175814	UP
SLC35E2	-0.414915	0.0176408	DOWN
ZNF658	0.393062	0.0176571	UP
MAP1B	-0.294561	0.0177791	DOWN
GTF2H1	0.205971	0.0177807	UP
LAMC3	-1.25696	0.0178948	DOWN
OR5B2	1.17151	0.0179663	UP
ADM	0.523679	0.0180863	UP
TNFRSF4	-0.890511	0.0181205	DOWN
DEPDC1B	1.68781	0.018152	UP
HIST2H3D	-2.45565	0.0181902	DOWN
IL23R	1.64757	0.0182011	UP
GRM4	-1.53147	0.0182966	DOWN
NNAT	-0.520794	0.0183098	DOWN
ANLN	1.09914	0.0183139	UP
TMEM50A	0.200269	0.0183255	UP
HLCS	0.249158	0.0183844	UP
CST7	0.984368	0.0184196	UP
AC010327.1	-0.997033	0.0184382	DOWN
PSD	0.965686	0.0185824	UP
SLC34A2	-1.09905	0.0186863	DOWN
CCDC194	-1.22002	0.0187293	DOWN
ELANE	2.18029	0.0187647	UP
PROM2	-0.580268	0.0188506	DOWN
MMP21	1.88732	0.0188945	UP
POTEB3	-2.68404	0.0189214	DOWN
SLC16A2	0.355001	0.0189883	UP
LSM11	0.414762	0.0191763	UP
KCNG4	-1.19324	0.0195748	DOWN
UNC45A	-0.227078	0.019594	DOWN
AK3	0.244462	0.0196643	UP
GOLGA8N	0.593886	0.0197717	UP
ZNF3	-0.199783	0.0198409	DOWN
ZNF438	0.211305	0.019887	UP
SULT1E1	2.09934	0.019957	UP
ADGRB2	0.616336	0.0199618	UP
BMF	0.446537	0.0200785	UP
C1orf122	-0.414907	0.0201164	DOWN
RGS1	1.43232	0.0201455	UP
SLA	0.725626	0.0201681	UP
DDIT4	0.447741	0.0201712	UP
KLRF1	1.60954	0.0202763	UP
MNT	-0.309104	0.020344	DOWN
ITPA	0.479864	0.0203549	UP
EYA4	0.456805	0.0206074	UP
PARP3	0.285025	0.0207227	UP
NBPF9	-0.243409	0.0207287	DOWN
PDK4	0.780553	0.0208	UP
PROX2	0.750739	0.0208188	UP
MED4	0.260131	0.0208204	UP
KRT19	-1.83421	0.0208262	DOWN
TJP3	-1.97914	0.0210784	DOWN
ATAD2	0.313266	0.0212837	UP
TM9SF1	0.285655	0.0213362	UP
GPR141	1.38104	0.0213679	UP
FAM57B	-1.02004	0.0213713	DOWN
MTFR1	-0.292547	0.0213784	DOWN
PRKCD	0.381058	0.0216198	UP
TNNT1	-0.613429	0.0216257	DOWN
ASAH2B	0.362442	0.0216286	UP
EXTL1	-0.723861	0.0216334	DOWN
PTTG1	1.17107	0.021898	UP
RUNDC3B	0.56393	0.022049	UP
PRPF38B	-0.247939	0.0221093	DOWN
ARHGAP28	-0.353586	0.022137	DOWN
BORCS7	0.293235	0.0223765	UP
C10orf105	-1.55202	0.0225627	DOWN
SECISBP2L	0.195188	0.022592	UP
TFF3	1.91979	0.0226526	UP
GJB7	0.925237	0.0227012	UP
ACAN	-1.44107	0.0228054	DOWN
MEIOB	-1.80575	0.0229011	DOWN
ANKMY1	-0.359517	0.0229043	DOWN
KLRC1	1.26745	0.0229779	UP
SERF1B	-1.81513	0.0229873	DOWN
PTPDC1	-0.267723	0.0230055	DOWN
JCHAIN	1.68925	0.0230204	UP
PTPRF	-0.788847	0.0230726	DOWN
PRR26	-0.362163	0.0232081	DOWN
CFC1	-3.33035	0.0232257	DOWN
PTPN6	0.561416	0.0232465	UP
TRIB3	0.899969	0.0233309	UP
C11orf45	0.382146	0.0234097	UP
CEP164	-0.320523	0.0234341	DOWN
DLG4	0.35388	0.0235239	UP
SH3BGRL2	0.303071	0.0236227	UP
VSTM2L	0.838228	0.0236477	UP
C19orf12	0.315703	0.0236655	UP
MAB21L2	0.667333	0.0238276	UP
STC2	-0.496631	0.0238964	DOWN
NAA60	0.184272	0.0239405	UP
EPHB2	0.716963	0.024097	UP
XG	-1.29182	0.0242886	DOWN
PLA2G4F	0.678849	0.0243358	UP
SLC24A2	-0.573661	0.0243433	DOWN
CLBA1	-0.504882	0.0243992	DOWN
MRPS6	0.348863	0.0244861	UP
HNRNPUL2-BSCL2	-0.292435	0.0245414	DOWN
GOLGA8O	-0.82348	0.024549	DOWN
ITGB7	0.972791	0.0246091	UP
MAG	3.06592	0.0246191	UP
SEPT12	2.80985	0.024731	UP
TINCR	1.0871	0.0247617	UP
DMGDH	-0.611788	0.0247682	DOWN
CXCL6	-2.45113	0.0247738	DOWN
TEX54	-2.26633	0.0248286	DOWN
HOXD10	2.38833	0.0250104	UP
MYOG	2.13308	0.0250256	UP
AL354822.1	-0.534859	0.0250682	DOWN
DGCR6	-0.603104	0.0250985	DOWN
CHTOP	-0.169862	0.0251496	DOWN
TMPRSS9	-0.71538	0.025161	DOWN
TCP10L	-0.644176	0.0251947	DOWN
CHI3L1	1.36155	0.0252144	UP
GALNT10	-0.274147	0.0253518	DOWN
C21orf62	-1.76742	0.025381	DOWN
AURKB	-1.59952	0.0254228	DOWN
KLF17	1.46892	0.0254469	UP
STAC2	-1.19743	0.0256247	DOWN
BRD2	-0.838266	0.0256408	DOWN
AKR1B10	-2.2183	0.0257066	DOWN
SULT2B1	-1.38405	0.0257472	DOWN
ARRDC4	0.38961	0.0260914	UP
PEG10	0.458453	0.0261086	UP
VSIG1	-1.44145	0.026127	DOWN
GLUD2	0.890636	0.0262084	UP
PMEL	1.25337	0.0262393	UP
CDH1	-0.660742	0.0263321	DOWN
IFT172	-0.171264	0.0264543	DOWN
PGGT1B	0.259725	0.0264588	UP
TXNDC16	0.364442	0.026514	UP
ENHO	-2.20088	0.026529	DOWN
AC233755.1	3.61488	0.0265825	UP
CPO	-1.4137	0.0268412	DOWN
ABCG1	-0.522057	0.0268427	DOWN
XKR6	-0.706751	0.0269762	DOWN
PRG4	-1.5862	0.0271108	DOWN
RNF215	-0.364926	0.0272372	DOWN
NT5DC1	0.222428	0.0272756	UP
NSD1	0.125972	0.0274028	UP
NUP50	0.142591	0.0274105	UP
LGALS1	0.344156	0.0274935	UP
ZG16	-1.02472	0.0275444	DOWN
TFEC	0.733562	0.0275457	UP
BLMH	0.206619	0.0275807	UP
SFT2D1	-0.359778	0.0277073	DOWN
MSRB1	-0.363806	0.0278581	DOWN
SKOR1	-1.06524	0.0280047	DOWN
CCDC115	0.323684	0.0280818	UP
KLK11	-0.848273	0.0280822	DOWN
PCSK1	-0.553147	0.0282096	DOWN
IGFL3	-1.51106	0.0282887	DOWN
ELMO2	-0.14779	0.0282956	DOWN
FAM71D	1.0753	0.028312	UP
METTL14	0.181816	0.028398	UP
ZNF471	-0.20004	0.0284303	DOWN
MYRF	-1.14028	0.0284673	DOWN
SSX5	1.36562	0.0284685	UP
SYK	0.5337	0.0285517	UP
PLD2	-0.34104	0.0285968	DOWN
SPRYD4	-0.221327	0.0286496	DOWN
RBL1	-0.286634	0.0287127	DOWN
SREBF1	-0.481719	0.0288341	DOWN
AL109811.4	-1.02385	0.0289633	DOWN
ARL6	-0.368867	0.0289749	DOWN
RGS13	0.842939	0.0290303	UP
OR2A25	-2.1163	0.0290402	DOWN
GABPB2	-0.178095	0.0292022	DOWN
CCR2	0.777299	0.0292282	UP
S100A4	0.418804	0.0292702	UP
BCO2	0.482189	0.0292772	UP
STPG3	1.47967	0.0293704	UP
FBXL2	-0.306924	0.029388	DOWN
ZAR1L	3.08072	0.0294313	UP
CHADL	0.45252	0.0294422	UP
GSDMA	-1.06826	0.0294461	DOWN
PDCD1	-1.22964	0.0294503	DOWN
KCNS1	1.68586	0.0295339	UP
CYP11A1	-0.699291	0.0295556	DOWN
EMX2	-0.710428	0.02956	DOWN
ENPEP	0.336301	0.029613	UP
AC018523.2	4.07755	0.0296892	UP
SMUG1	-0.304999	0.0296949	DOWN
KCNAB3	0.732554	0.0297245	UP
RBAK-RBAKDN	-2.17501	0.0297423	DOWN
SLC6A14	-1.35176	0.0297493	DOWN
MKI67	0.826949	0.0297942	UP
PLCD4	-0.254669	0.0298673	DOWN
SDS	-1.00939	0.0298883	DOWN
SLC8A3	1.37395	0.0299491	UP
EFNA4	-0.666684	0.0300711	DOWN
RYK	0.153689	0.0300715	UP
NPIPB8	-2.41528	0.0301002	DOWN
GPR137C	-0.305516	0.0301716	DOWN
SLC7A4	-1.51596	0.0301738	DOWN
IFT57	-0.257957	0.0303043	DOWN
CACNA1S	-3.02902	0.030326	DOWN
POLRMT	-0.282882	0.0303666	DOWN
TRIM29	-1.84741	0.0304164	DOWN
CRELD2	-0.325422	0.030466	DOWN
PILRB	-0.38974	0.0306089	DOWN
HMOX2	0.22859	0.0306276	UP
CCDC117	0.24792	0.030672	UP
SCUBE2	0.530056	0.0307029	UP
GART	-0.175402	0.0307784	DOWN
BMP8B	-0.501087	0.0307878	DOWN
C16orf89	-0.630578	0.0309366	DOWN
GPBP1L1	0.101099	0.0309978	UP
IFNAR2	0.309969	0.0311949	UP
DMRT1	1.49049	0.0312669	UP
WDR70	0.20678	0.0312971	UP
REV1	0.20622	0.0313782	UP
ACHE	-0.898738	0.0313982	DOWN
AC055811.2	1.2795	0.0314147	UP
RBM19	-0.181087	0.0314531	DOWN
LRG1	0.824731	0.0315028	UP
FAM151B	-0.404769	0.0315354	DOWN
ZNF177	-0.757087	0.0315536	DOWN
ZNF559	0.288977	0.0316306	UP
BLOC1S5-TXNDC5	-4.76655	0.0317097	DOWN
C4orf46	0.394591	0.0317176	UP
BDH1	-0.419776	0.0318578	DOWN
MIS18A	0.536599	0.0319206	UP
ZBED9	0.626128	0.0319218	UP
AC069503.2	2.07863	0.031969	UP
WDR46	-1.08028	0.0320737	DOWN
MKRN3	-1.17572	0.0321753	DOWN
UPB1	-0.455091	0.0321959	DOWN
EGFL8	1.28144	0.0322063	UP
TMEM108	-0.645065	0.0322931	DOWN
SEBOX	1.67605	0.032459	UP
STAB2	1.85274	0.0324695	UP
PLCD1	0.32792	0.0324961	UP
HDAC6	-0.201001	0.0325256	DOWN
PLEKHO2	0.355803	0.0325379	UP
FAM205A	1.35885	0.0325763	UP
RXRB	-1.56549	0.032619	DOWN
PSMG3	-0.345881	0.0326986	DOWN
PANK1	0.297418	0.0329859	UP
ABHD17B	0.318591	0.0331771	UP
C9orf85	0.299248	0.033256	UP
FAM107A	0.300656	0.0334177	UP
TTC6	0.783174	0.0334392	UP
NR2F1	1.18618	0.0334811	UP
RAD54B	-0.604821	0.0337088	DOWN
F5	1.22625	0.0338289	UP
LARP6	0.325547	0.0338456	UP
FAM72A	1.37714	0.0338666	UP
GPR22	0.477808	0.0339242	UP
MAP3K14	0.265364	0.034102	UP
CKS1B	-0.430725	0.034196	DOWN
MAML3	-0.333517	0.0342532	DOWN
ENDOV	-0.292891	0.0342865	DOWN
GTF3C2	0.160498	0.0344586	UP
PANX2	1.4192	0.0345819	UP
TBC1D30	-0.646567	0.0346863	DOWN
ORMDL1	0.305187	0.0347517	UP
POLR1A	-0.17643	0.0347563	DOWN
HIST1H1T	2.82294	0.0348317	UP
YIPF7	1.43717	0.034871	UP
GGA3	0.183843	0.0349427	UP
SDR42E1	0.659086	0.0350248	UP
ACSS1	-0.207685	0.035119	DOWN
ATP8B3	0.719707	0.0351599	UP
PCDHA13	1.78713	0.035177	UP
TMEM79	-0.561113	0.0352406	DOWN
NUDT3	0.15274	0.0353791	UP
FAM71A	2.86495	0.0354365	UP
C2CD6	-0.729054	0.0355472	DOWN
ECH1	0.287172	0.0355713	UP
TMEM186	-0.308645	0.0355722	DOWN
ATP6V0A2	-0.176966	0.0356133	DOWN
TNNI2	2.10544	0.03563	UP
NXF3	-1.89155	0.0359267	DOWN
HCAR2	1.65924	0.0359474	UP
NSA2	0.411302	0.035961	UP
MAFB	0.381518	0.0359736	UP
PIK3CD	0.373583	0.0360832	UP
FLCN	-0.1954	0.0361092	DOWN
ATF7IP	0.135746	0.0361569	UP
ZNF467	-0.465434	0.0361596	DOWN
PSG9	-2.04554	0.0363276	DOWN
KDELC1	-0.509737	0.0363751	DOWN
NACAD	-0.351383	0.0364813	DOWN
BATF3	-0.936318	0.0365303	DOWN
FAM184A	-0.664807	0.0366193	DOWN
WDR18	0.376506	0.036634	UP
FAM89A	0.487714	0.0366622	UP
NPHP4	-0.379756	0.0367732	DOWN
MRPL48	0.243898	0.0367733	UP
ZNF473	-0.331828	0.0368499	DOWN
CASC10	-0.406811	0.036968	DOWN
MUC12	1.86758	0.0369951	UP
G3BP1	0.146907	0.0371533	UP
HSPBP1	-0.301696	0.0372302	DOWN
NOX5	0.443381	0.0375493	UP
PLGLB1	-0.537627	0.0376033	DOWN
FOXD4	-2.36127	0.0376127	DOWN
AC134669.1	1.54939	0.0376351	UP
OR6J1	-0.409268	0.0376472	DOWN
CDC20B	0.619672	0.0377244	UP
ADIPOR2	0.221806	0.0378768	UP
KRT15	-1.21666	0.03789	DOWN
CARS2	-0.173732	0.0380119	DOWN
GTSF1	-1.3088	0.0381171	DOWN
RNF148	-1.00911	0.0381942	DOWN
MTOR	-0.148247	0.0382644	DOWN
FAT3	-0.925373	0.0382985	DOWN
TIMM22	-0.199162	0.0383693	DOWN
NADK	-0.274951	0.0384195	DOWN
ASCL3	-2.74525	0.0386345	DOWN
NEK2	1.01035	0.0387217	UP
IL18R1	0.598004	0.0387437	UP
SLC22A15	-0.336504	0.0387724	DOWN
CCL14	1.05488	0.0389684	UP
CENPS	0.65029	0.0390251	UP
FRMPD1	0.729575	0.0390494	UP
SGO1	0.941095	0.0390582	UP
SKAP2	0.329537	0.0391305	UP
PANX1	0.372281	0.0391951	UP
KIF4B	1.96269	0.0393043	UP
MBOAT7	0.679028	0.0394258	UP
HBA2	-2.48088	0.0394527	DOWN
CBS	-1.07293	0.0394611	DOWN
AIFM1	-0.186924	0.0394864	DOWN
STK17A	-0.366373	0.0396984	DOWN
RANGAP1	0.178859	0.0397517	UP
ZNF880	0.330827	0.0397796	UP
PSMB5	-0.204174	0.0398416	DOWN
GNGT1	-0.94585	0.039935	DOWN
SLC43A3	0.264727	0.0399537	UP
TLR6	0.492818	0.0399859	UP
SLC25A18	0.515132	0.0400934	UP
SPIN1	0.185355	0.0402863	UP
PJVK	-0.796603	0.0403107	DOWN
ASS1	0.361143	0.0404119	UP
PPAT	-0.395402	0.0404412	DOWN
RMC1	-0.174949	0.0405017	DOWN
LITAF	-0.393889	0.0406876	DOWN
AC098650.1	-0.347082	0.0407108	DOWN
LRRC18	1.24899	0.0408069	UP
ELL3	0.866232	0.04091	UP
AC011498.4	-0.565419	0.0411595	DOWN
FSTL4	-0.769097	0.0411758	DOWN
FBXL8	0.478229	0.0412083	UP
KATNAL2	-0.316807	0.0414654	DOWN
TEKT3	-1.27849	0.0415642	DOWN
MAATS1	-0.82333	0.0416284	DOWN
FKBP7	-0.318534	0.0416387	DOWN
CLU	-0.458033	0.0416394	DOWN
ZIC5	-1.14857	0.0417234	DOWN
SLC37A2	0.355731	0.041767	UP
PRR23C	-2.12392	0.0420366	DOWN
FN3K	-0.219173	0.0421155	DOWN
PPFIBP1	0.19999	0.0422237	UP
EFHB	1.01672	0.042323	UP
SPSB2	0.478009	0.0424101	UP
GLG1	0.13432	0.0424371	UP
SIGIRR	-0.410422	0.0424811	DOWN
SP140	0.824038	0.0426434	UP
CCNA1	-3.16948	0.042752	DOWN
SLC15A1	-0.750943	0.0427603	DOWN
TMEM62	0.286199	0.0428506	UP
B3GALT2	0.370331	0.0429399	UP
DSCC1	-0.511464	0.0430473	DOWN
AKAP10	-0.156888	0.0430504	DOWN
BICDL1	-1.13741	0.0431342	DOWN
LMNTD1	-0.838988	0.0432518	DOWN
TNP1	3.34946	0.0432789	UP
CCDC110	0.760891	0.0432831	UP
WNT7A	2.32611	0.0433149	UP
FAM240B	-2.06555	0.0433374	DOWN
MBOAT2	-0.349028	0.0433495	DOWN
PTPRR	-1.2322	0.0433823	DOWN
MAX	0.155022	0.0435486	UP
TEX53	-2.13449	0.0435758	DOWN
SLC35E3	-0.177608	0.0436012	DOWN
CPLX1	-0.668809	0.0436617	DOWN
DCANP1	3.2865	0.0436831	UP
HIKESHI	0.218451	0.0437126	UP
VN1R2	-0.422352	0.0437549	DOWN
PC	-0.420785	0.0437709	DOWN
CLDN1	-1.47292	0.0438583	DOWN
CD300A	0.706476	0.0439558	UP
TSPAN33	-0.343245	0.0441547	DOWN
PCYT2	-0.341632	0.0441702	DOWN
LDLRAD1	-1.14293	0.0442011	DOWN
ACTA2	-0.742142	0.0444011	DOWN
MCOLN3	-0.569661	0.0445238	DOWN
RASSF1	0.27833	0.0446677	UP
SMG8	0.20671	0.0448969	UP
CES4A	-0.458604	0.0449223	DOWN
CRYBB1	-1.89683	0.0450554	DOWN
SNX8	-0.259306	0.0451636	DOWN
CYP19A1	1.63601	0.0452268	UP
HIST1H2BK	-0.49785	0.0452385	DOWN
ANGPT2	0.389268	0.0452717	UP
NGEF	-1.42636	0.0454071	DOWN
HHLA3	0.422126	0.0457066	UP
RYR3	-0.576152	0.0457187	DOWN
ACTN3	-1.48187	0.0458159	DOWN
TMEM132E	-2.53657	0.0458467	DOWN
MYEF2	-0.253987	0.045903	DOWN
CYP2A7	-1.16489	0.0459172	DOWN
EXOC8	0.193157	0.0460303	UP
GRXCR2	1.00979	0.0461848	UP
PIK3IP1	0.274032	0.0462634	UP
CTU2	-0.38094	0.0463439	DOWN
SAXO2	0.814801	0.0463511	UP
SPOCK2	-0.69343	0.0463915	DOWN
INTS7	-0.235455	0.0464834	DOWN
TMEM140	0.23277	0.0465785	UP
PNMA1	-0.232386	0.0466715	DOWN
ARHGAP39	-0.462768	0.0466847	DOWN
DUSP4	-0.747091	0.0467261	DOWN
KCNC1	-0.607819	0.0469953	DOWN
MT1A	1.92655	0.047013	UP
CYP21A2	-2.33258	0.0470383	DOWN
CASKIN1	0.577116	0.0470869	UP
ST8SIA6	-0.43993	0.047165	DOWN
TRDMT1	-0.33306	0.0471842	DOWN
PRB4	2.78882	0.0472912	UP
PLAGL1	-0.270527	0.0473997	DOWN
CEP250	-0.176096	0.0474185	DOWN
NFYA	-0.161993	0.0474646	DOWN
BCAT1	0.380745	0.0475179	UP
VEGFA	-0.211084	0.0475379	DOWN
PHKA1	-0.194684	0.0475798	DOWN
STARD13	0.222012	0.0478676	UP
CPT2	0.21521	0.0480991	UP
PCDHA10	-0.585099	0.0481103	DOWN
LRRTM2	0.4243	0.0481715	UP
MARS2	0.380285	0.0482555	UP
IL12RB1	0.531902	0.0483255	UP
MSLN	-1.78322	0.0483486	DOWN
RAB2A	0.199872	0.04841	UP
ZNF578	0.375016	0.0485709	UP
RAB3D	-0.226999	0.0486354	DOWN
DNAJA3	-0.155249	0.0486764	DOWN
CETP	0.983253	0.0486883	UP
ZP3	-0.845145	0.0487091	DOWN
FIGLA	-2.20741	0.0487753	DOWN
EIF2A	0.162404	0.0487929	UP
MIER1	0.187083	0.0488102	UP
TMEM156	0.997674	0.0488317	UP
BFAR	-0.136643	0.0489156	DOWN
KCNK10	-0.604445	0.048926	DOWN
PCNT	-0.282469	0.0491792	DOWN
CACNA1D	0.521558	0.0491946	UP
AIG1	0.243215	0.0492093	UP
KLHDC8A	-2.20892	0.0492751	DOWN
RARG	-0.260158	0.0495463	DOWN
AVPI1	-0.417757	0.0496228	DOWN
HBB	-1.01164	0.0496972	DOWN
ACSL1	0.299062	0.0497004	UP
MZT2B	0.306469	0.0497474	UP
GNG12	0.207365	0.0497957	UP
ADTRP	1.17785	0.0499812	UP
ART1	1.58176	0.0500539
WDR72	0.471967	0.0500904
WISP1	0.870152	0.0500984
GBP3	0.563514	0.0501437
MAPK12	0.311856	0.0501577
SPINK9	-0.32341	0.0501656
ACTR3B	0.282649	0.0503591
FAM209B	-2.36039	0.0506223
GRIP2	-0.342309	0.0506543
ASIC3	-0.644908	0.0506712
LDHC	1.05942	0.0506886
HNF1B	1.85983	0.0507679
CYB5RL	-0.202615	0.0508403
WDR60	-0.18588	0.0508896
SPEF1	-2.07411	0.0509615
CCZ1	0.220082	0.0510065
FAM214A	0.205464	0.0512041
RILPL1	-0.154314	0.0512055
PRKDC	-0.072692	0.0512989
CNOT2	0.12774	0.0513139
OPTN	-0.161885	0.0513455
AC010542.3	0.961004	0.051361
C11orf21	-0.454086	0.051395
C10orf76	0.175034	0.0514222
RPS29	-0.188801	0.0514273
CLEC17A	-1.76275	0.051434
GALR1	0.389684	0.0516179
SEMA4F	0.304782	0.051661
SERINC5	0.223767	0.0518236
CIB2	0.555579	0.0518638
FAM71C	-2.05241	0.0518696
SLC26A3	1.66416	0.0518823
AC025165.3	-1.43753	0.0519356
ATE1	0.151604	0.0520898
ZMYND10	-0.999653	0.052211
HSD11B1	0.57711	0.0522142
GPSM3	0.942272	0.0522636
AC007325.2	-0.761922	0.0522937
LRRC45	0.386932	0.0523332
GLRA3	0.628669	0.0523468
EXO1	1.30674	0.0523613
RNASEH1	0.138589	0.0523909
FEZF1	-2.60716	0.0523925
ACSF3	-0.18842	0.0528492
CHP1	-0.166062	0.0528864
PLCB2	0.367905	0.0529429
ZNF20	1.08521	0.0529564
IMPG2	0.628801	0.0530379
NGDN	-0.293803	0.0531871
CNGA3	-3.17934	0.0533277
DTWD1	0.212767	0.053409
RRP1	-0.299251	0.0534884
ADSS	0.317583	0.0535708
IRF5	0.488199	0.0536334
P3H3	-0.318654	0.0537163
SLC25A38	-0.2304	0.0538171
LCT	1.48236	0.0538393
TPTE2	-2.17284	0.054006
TOGARAM2	-0.331627	0.0540492
CLEC4D	2.3233	0.054073
C2orf50	-1.0422	0.0541224
HEATR6	-0.162927	0.054144
NOTCH2NL	0.270147	0.0542193
DUSP18	-0.406587	0.0542675
TCAF1	0.19331	0.0542682
C10orf62	-1.01676	0.0543924
CERS3	-1.93713	0.0544564
FAM180B	0.680389	0.0545903
OR4D9	0.440622	0.0546234
HECA	0.158194	0.0546483
TMEM216	0.453936	0.0546995
NMI	-0.353666	0.0547262
ADGRF4	2.38785	0.054751
MLPH	-0.31002	0.0549178
RDH16	-0.251282	0.0549737
C8orf59	0.316337	0.0551408
CAB39	0.159909	0.0551425
TFAP2E	-0.819915	0.0553652
DOK4	0.317741	0.055419
COG5	-0.967744	0.0555271
AJM1	-0.313978	0.0555824
OR4D1	0.57952	0.0557301
DNAI2	2.70982	0.0557993
BET1L	0.209539	0.0558502
EIF2D	0.168099	0.0558998
LRRN4	-1.06673	0.0559388
PID1	0.319144	0.055985
SCAF8	0.127601	0.0560603
MMRN1	1.57499	0.0560906
NWD1	-0.472466	0.0561517
HPSE2	1.31387	0.0561597
PPM1B	-0.156323	0.0562523
FAM13B	0.169379	0.0564406
BTN1A1	-1.15947	0.0565875
LAP3	-0.174308	0.0566056
IFFO2	-0.296886	0.0566093
ZNF705E	1.29597	0.056769
WDR91	0.275958	0.0567852
DMPK	-0.252154	0.0568559
CLIP2	-0.24212	0.0569694
ZBTB18	0.203967	0.0571407
SLCO1B7	1.85474	0.0571667
CDK10	-0.287151	0.0572257
GPR137B	0.217192	0.0573107
ERAP2	-0.912731	0.0574007
ATG5	0.187692	0.057613
DAZAP1	-0.173243	0.0576931
MEX3D	-0.317224	0.0577954
PLA2G2A	-1.19902	0.0578111
GSDME	-0.441224	0.0579664
LAMA4	0.169726	0.0580211
FDFT1	0.20399	0.0580464
SEPT2	0.192747	0.0583022
C21orf59	-0.314177	0.058312
TAGLN	-0.781015	0.0583893
LIMS1	0.151363	0.0584299
CCDC60	0.891904	0.0584467
PRRG4	0.407791	0.0585039
KCNA6	-4.01648	0.0585996
ZNF804B	-2.27516	0.0587049
PLEKHN1	-0.775117	0.0587411
GOLGA2	-0.184016	0.0587931
DAPK2	0.272443	0.0588431
PDC	-1.35968	0.0588463
SMIM29	-0.365793	0.0588685
UBE2E1	0.232154	0.058886
ZNF500	-0.271224	0.0588886
TUFM	-0.174365	0.058889
PRRC1	0.182359	0.0589618
TMEM222	-0.249521	0.0590188
FAM84A	0.754192	0.0590991
AASDH	-0.260681	0.0591847
TMC3	-0.53498	0.0593011
OR2AT4	-0.269491	0.0593829
FAM105A	0.456323	0.0594164
ZNF432	0.201532	0.059479
GBA2	-0.206143	0.0594805
MOB3B	0.41319	0.0595072
ACAD10	-0.165209	0.0595172
FKBPL	1.06552	0.0595402
C9orf129	2.93246	0.0596467
SPATA33	-0.350469	0.0597148
SLC22A3	-0.622032	0.0597553
SLC47A1	-0.364337	0.0597825
ERO1B	0.32483	0.0598224
ADGRF2	1.22027	0.0598345
ZC3H12C	0.180218	0.0598937
TATDN1	-0.249318	0.059943
MYORG	-0.173679	0.0599601
DRD1	-2.0396	0.060097
CDNF	0.454942	0.060211
RNF212	-0.57622	0.0602465
CCND2	-0.16548	0.0603443
FOXN4	-1.56724	0.0604089
LZTS1	0.28679	0.0604147
NAP1L2	-0.33084	0.0605851
SMIM27	-0.271043	0.0606898
IFT20	-0.327511	0.0609237
CARD9	-0.723198	0.0609809
EPHA10	1.01075	0.0610033
FEZF2	-1.38753	0.061035
CSNK2A1	0.102459	0.0610781
FAM196B	0.719975	0.0611329
CD36	0.288012	0.061175
CLDN18	-0.759291	0.0611752
SFRP2	1.27292	0.0612329
DHRS7	0.192983	0.0612939
CHFR	-0.212346	0.061322
FAM78B	-0.350711	0.0614027
MACO1	0.116449	0.0615424
ZNF484	-0.246896	0.0615613
XRCC1	-0.207666	0.061566
KRT86	-3.25575	0.0615702
LIFR	0.25292	0.0616978
ZNF446	-0.380351	0.0617347
UGT3A2	-2.12175	0.0617739
CNMD	-1.24098	0.0618062
EVA1A	0.790646	0.0618063
TBC1D8B	-0.162026	0.0618227
KDELR3	-0.345425	0.0618299
ITLN1	-1.68991	0.0618328
C17orf107	0.74921	0.0619982
DLL1	0.352007	0.0621369
TM2D3	0.229069	0.062222
C7orf43	0.354439	0.0622829
CIDEA	-1.03926	0.0624213
GPATCH1	-0.202415	0.0625357
SDAD1	0.160605	0.0627121
FOXJ3	0.115531	0.0628145
LHFPL5	-0.374116	0.0629917
MROH7	-0.368115	0.0631875
NME7	-0.245487	0.0632839
WDR87	-1.49697	0.0632869
PEX10	-0.318367	0.0633282
PPP1R3F	-0.21531	0.0634002
VGLL2	-2.71629	0.0636178
RSPRY1	-0.161058	0.063634
METTL6	-0.234918	0.0636453
DNM1	-0.428219	0.0636798
SAMD5	-0.536225	0.0638531
CTSV	-0.527039	0.063882
TSPAN17	-0.212886	0.0639161
LPCAT4	0.315751	0.0639365
AC106782.1	-0.550275	0.0639602
GRID1	-0.361943	0.0640432
RWDD2B	0.214554	0.0640471
TMEM262	-0.589057	0.0641358
ENPP3	0.834009	0.0641901
KIFC2	-0.338882	0.0641919
SIPA1L2	0.205585	0.0642599
SPINK1	-1.1273	0.0642801
FLNA	-0.40487	0.0642984
SLC8A2	-1.29497	0.0643017
DAW1	-1.20958	0.0643509
KRT222	-1.6604	0.0644224
ENO3	-0.340682	0.0645034
BEX2	-0.968287	0.0645185
COQ10A	-0.19419	0.0645355
TSPAN15	0.352059	0.064652
MPZ	0.685479	0.0646888
SLFN12	-0.317628	0.0647847
CC2D1A	-0.193889	0.0648519
ZNF304	0.154097	0.0649057
TLR7	0.669303	0.0651293
ASPHD2	1.08682	0.0652034
CALML6	2.15126	0.0652128
UNC5CL	-0.878445	0.0654093
CENPV	-0.340227	0.065468
OR4E1	-1.14393	0.065546
REEP3	0.245044	0.0655997
ZNF337	-0.161387	0.0656286
RNASEK-C17orf49	-1.85574	0.0659352
TPM3	0.323591	0.0660701
PDGFA	-0.195167	0.0661058
CATSPERZ	1.90771	0.0661229
EFCAB13	-0.332084	0.0661663
VPS52	-1.02665	0.0661752
WDR64	-2.25104	0.0662209
TRPC4	0.786002	0.0662377
KTI12	-0.366724	0.0662379
NAV1	0.220926	0.0662437
GCNA	-0.476987	0.0662565
ATP1A4	0.615694	0.0662765
USP30	0.197398	0.0663889
STX17	0.179281	0.0664918
DPY19L1	0.216781	0.0665092
PIK3CA	0.184252	0.0667779
NUDT18	-0.389846	0.0667802
TMEM165	0.229647	0.0667934
PPP2R2B	-0.320176	0.0668055
PLAC9	-0.359897	0.0668117
RNF170	0.222788	0.0668242
KRT72	3.1363	0.0668438
DEPDC1	0.889464	0.0669227
IL34	0.576123	0.0669727
SLC35F3	2.18891	0.067021
DCP1B	-0.286639	0.0670575
EIF2B4	-0.13119	0.0671621
TMEM74B	0.452556	0.0673321
DEFB131B	-1.9342	0.0673479
ADHFE1	-0.269406	0.0673863
ERICH1	-0.210088	0.0674145
C9orf84	-0.549275	0.0674876
ERICH6	-1.0532	0.0675132
TRIM50	-1.90987	0.0675516
CCDC188	-1.01707	0.067641
CLEC12B	1.81465	0.0676703
DPYSL5	-0.808042	0.0677095
HOXC12	-1.77232	0.0677288
DPY30	0.22809	0.0677399
NPIPA7	0.799926	0.0677876
SHISA7	2.69848	0.0678095
ARHGEF33	-0.505553	0.0678591
HECTD4	-0.0968173	0.0679065
PRMT8	-1.59861	0.0679422
ANO4	-0.961151	0.0679453
ZNF577	-0.236334	0.0679501
PSAT1	0.923487	0.0679996
STXBP6	0.349378	0.0680182
FIGN	0.238572	0.0680554
NUDT17	0.359757	0.0680747
TRNP1	-0.465642	0.0680765
CLEC3A	-0.94306	0.0680804
SLC12A9	-0.308814	0.0681077
PRR29	0.575726	0.0683641
PPP2R5C	0.12293	0.0683967
ZMYND8	0.144712	0.0684878
PRKCE	0.182238	0.0687103
MLNR	-1.36326	0.0687286
SIN3A	0.108993	0.0687777
ANKDD1B	-0.903759	0.0688113
CLEC19A	0.789585	0.0688382
CYGB	0.26479	0.0688397
NELL2	-1.12652	0.0688697
SLC12A6	0.166041	0.0689386
SEC16B	0.27525	0.0691149
RSBN1	-0.160124	0.0691611
CDC42EP2	0.3381	0.0691861
PSD2	1.92393	0.0692176
QRICH2	-0.280143	0.0692199
OR6K3	-1.24271	0.0693128
UBQLNL	-1.23633	0.0693253
CHCHD3	-0.146274	0.0693873
PLAC8	0.503753	0.0694014
G0S2	0.456786	0.0694453
B4GALT6	0.366564	0.0694901
BCL2	-0.319102	0.0697601
POLR2G	-0.240629	0.0700165
BCAS1	-0.870587	0.070103
AQP10	-2.23415	0.0702529
SPTAN1	-0.15602	0.0702622
TMEM183A	0.186329	0.0703129
ATAD3B	-0.296898	0.0703677
KLHL2	-0.206647	0.0704821
FECH	-0.183349	0.0706599
ING5	-0.181308	0.0707254
MESP2	1.93934	0.07078
APBB1IP	0.453233	0.0709211
CCR7	0.960058	0.070941
WNK1	0.12642	0.07111
PRR11	-0.325055	0.0711953
GNAQ	0.181232	0.0712862
CSAD	-0.324855	0.0713013
GPR45	1.84179	0.0714462
MARVELD2	-1.02056	0.0714887
P2RY1	0.298453	0.0715418
TSNAXIP1	-0.971779	0.0715641
AC098582.1	-2.94282	0.0715716
ARL4D	-0.536179	0.0716561
USP17L4	-2.39954	0.0721028
SELENOO	-0.244733	0.0721838
LRRC37A3	-0.321376	0.0722718
GATA1	-2.66313	0.0723732
ZNF385C	-0.532008	0.0724144
JAK1	0.109314	0.0724632
C10orf82	-0.765263	0.0725113
VAMP2	0.134306	0.0725121
DACT1	0.503058	0.0725153
MRAP	1.18515	0.0725556
SRSF3	-0.154937	0.0726793
JMJD6	-0.214032	0.0727159
SYT3	2.54813	0.0727513
MTRNR2L5	-0.505014	0.0728016
SLC6A4	-0.69484	0.0728235
IRF9	-0.238407	0.0729526
ADAT3	1.21337	0.0730556
BCL2L13	0.149067	0.073136
OR8H1	1.18186	0.0731462
LY86	1.00595	0.0731984
ESCO2	0.398749	0.0732933
ASPSCR1	-0.245501	0.0733139
SEMA6D	0.236838	0.0733347
MRC1	0.367094	0.0733556
ROPN1	1.78899	0.0735133
AKR1B15	-0.226264	0.0735945
USF3	0.102704	0.0736942
AC245033.1	-4.07359	0.0737288
UBE2Q2L	-0.59044	0.0737743
UVSSA	0.199478	0.0740852
PRELID3B	0.185121	0.0741331
SIPA1L3	-0.272771	0.074179
PTGER3	0.751376	0.0741869
KRBOX4	-0.212107	0.0742246
MTA2	0.167578	0.0743664
RASSF9	0.308671	0.0743763
AC011455.2	-3.09765	0.0744408
AMPD1	2.1423	0.0745316
SUPT7L	0.115734	0.0745451
CTLA4	1.08752	0.0745703
TMEM35B	0.415451	0.0745794
HUS1B	-1.07915	0.0746165
LGALS3	0.186373	0.0746977
OR4F15	1.45028	0.0747053
TMPRSS11D	1.19655	0.0748178
TICAM2	0.529556	0.0748243
MATN1	-0.751843	0.074842
CRLF3	-0.188045	0.0748542
ARNTL	-0.510914	0.0749308
ST14	0.757749	0.0750761
METAP1D	-0.263886	0.0752285
FAM24B	-1.26422	0.0752569
CD2AP	0.163899	0.0752885
UPK1B	-1.23972	0.0753756
TM6SF1	0.418889	0.0753835
IGKV2D-28	2.36605	0.0754646
RSPO4	1.61139	0.0759224
PEPD	-0.240077	0.0760863
PRR19	-0.653035	0.076148
GBA	0.330871	0.076415
NCMAP	0.507593	0.0764544
SCML4	0.879311	0.0764745
AC068946.1	-1.1172	0.0766063
WNT10A	-1.50975	0.0766729
ERICH6B	-1.26107	0.0767299
ZNF491	-0.349346	0.0767423
CDK11A	-0.298098	0.0767909
ANKRD24	-0.789777	0.0767958
PLD1	0.141487	0.0769126
NPIPB4	-0.232037	0.0770787
DHX37	-0.257471	0.0770801
PRPF18	-0.168614	0.0770938
ZRSR2	-0.321927	0.0771452
NAGK	-0.1723	0.077298
ADH4	0.49176	0.0773357
HOGA1	-0.438402	0.0774384
SOAT2	1.87912	0.0775087
CBWD6	-0.393847	0.0775615
SLC44A5	0.996544	0.0775884
XAB2	-0.226076	0.0776333
KIAA1324	-0.507478	0.0776487
SIK1	0.873939	0.0776834
ADAMTS13	-0.402226	0.0778072
FAM117B	0.208995	0.078055
GUSB	0.200966	0.0780713
AGAP6	-0.226229	0.0780902
RASD2	0.410002	0.0780944
TMEM210	-1.87422	0.0781174
PLG	0.616184	0.0782036
BRIX1	0.240597	0.0782354
SLC13A4	-0.28394	0.0782382
C9	-1.90188	0.0783652
ACTN4	-0.251231	0.0784163
CPB2	-2.51626	0.07842
ACOT11	-0.170634	0.0784988
RASAL2	0.169724	0.0785062
APOA2	-1.12238	0.0785455
C17orf51	-0.178725	0.078589
DLG2	0.223248	0.0785907
SPACA7	-1.6249	0.0786381
GALNT16	0.241511	0.078922
MAP10	0.274405	0.0789658
LRP1	0.206013	0.0789675
ATP10A	-0.476827	0.0790234
OR3A3	1.0178	0.0790315
VWCE	-0.74854	0.0790804
SLAMF8	1.43744	0.0791852
BNIPL	-0.472853	0.0792449
NPY1R	-0.664889	0.0794236
FHL3	0.440546	0.0794356
FBXO3	0.12698	0.0795495
TMEM53	-0.241134	0.0795622
MKRN2	-0.167212	0.0795626
AARS	-0.12985	0.0795652
IL12B	-1.15101	0.079707
ZNF585A	-0.198082	0.0799182
DOC2A	-0.618578	0.0799613
TMSB4Y	1.41461	0.0801056
RIPK4	-1.53384	0.0803111
ASF1B	0.992357	0.0803767
AFF3	-0.229032	0.0804176
N4BP1	0.130773	0.0804395
PEX7	0.331608	0.08048
SPHK2	-0.328081	0.0804872
TPST2	0.208855	0.0806251
UBE2E3	0.174617	0.0807585
ADRA1B	0.566848	0.0808381
CHRAC1	0.223383	0.0809365
MMP9	1.53883	0.0809366
SYCE1L	-1.63511	0.0809516
NIPAL1	0.663326	0.0810082
JPT2	0.176647	0.0810209
CLIC1	0.199583	0.0812026
LTBP1	0.289781	0.0813549
POF1B	0.378883	0.0813653
TRPM3	-0.396848	0.0814406
ARHGAP22	0.274403	0.0814544
KIAA0319	1.00197	0.0814594
HSD17B14	-0.784007	0.0816641
DUSP16	-0.150826	0.0816945
ING1	-0.255382	0.0818314
PLEKHA1	0.159773	0.0818794
DLX6	-0.864137	0.0818893
CTSB	-0.203137	0.0821362
DNAJC9	0.193575	0.0822073
STEAP1	-0.818589	0.0824113
CST6	2.15913	0.0824831
ABCC11	-0.694874	0.0825231
CRISP3	2.58341	0.0827149
KRCC1	0.169944	0.0827741
METTL4	0.281707	0.0827812
ACSM6	-0.791918	0.0828145
GJD2	-1.98603	0.0831031
MTRNR2L4	-0.307259	0.0831781
PPIP5K1	-0.260131	0.0834594
MAP2K6	0.298768	0.083476
TCERG1L	-2.03684	0.0835506
IRF2BP2	-0.144706	0.0837587
SEPSECS	0.204382	0.0837657
PRRT3	-0.358011	0.083771
KLHL35	-0.474784	0.0838022
GRAMD4	-0.193312	0.0838382
CFAP52	-2.01486	0.0838404
NDUFS4	0.181063	0.0838586
ALKBH8	0.202856	0.0838967
HASPIN	1.51921	0.0839056
TMEM17	0.442066	0.0840584
RAET1E	-0.719	0.0840726
PLCL2	0.18227	0.0841294
C1orf50	-0.181474	0.0841544
FFAR1	-0.973961	0.0841659
YIPF6	0.172209	0.0842158
KDF1	1.48098	0.0842724
TRPM2	0.391666	0.0842953
AL358113.1	-0.536042	0.0844011
ATP4A	-1.93821	0.0844063
MRPL28	-0.242457	0.0844254
MTRNR2L8	-0.21618	0.0845973
B4GALNT2	-0.190208	0.0846054
SHISA9	0.230545	0.0846712
AC092042.3	1.76734	0.0847115
LMBRD2	0.153439	0.084713
GRM3	1.01788	0.084841
HCCS	-0.185458	0.0848695
IDO2	-0.802442	0.0849701
PPA2	0.1968	0.0850104
TRIT1	0.218193	0.0851273
PCSK4	-0.878966	0.0852565
ABCA1	-0.271961	0.0853367
NSMCE3	0.90705	0.0856749
CNN3	0.16614	0.085872
NHEJ1	0.227553	0.0858896
ANKRD6	0.196475	0.0858946
TACC3	0.296431	0.0859225
PAPSS2	-0.293543	0.0859708
SPARC	0.185216	0.0860155
LRRC14B	-0.313829	0.0860242
SRSF9	0.167914	0.0860535
ZNF785	-0.239404	0.0862142
SS18L1	-0.206362	0.0864218
NRG1	-1.28102	0.0864238
CSTF3	0.167597	0.086542
ADGRG4	1.34176	0.0867831
SH3TC2	0.388161	0.0868215
NFKBIA	0.329142	0.0869318
IDH3G	-0.180974	0.0869499
FAM111A	0.184334	0.0870079
GAB1	0.143338	0.0870139
LIN54	0.168303	0.0870763
ZBTB14	0.202505	0.0873556
HEPHL1	-1.27023	0.0873614
ANXA2R	0.642759	0.0874223
TMEM139	0.572224	0.0874479
ALOX12	-0.427067	0.0875017
KXD1	0.195488	0.0875228
CYS1	0.303127	0.0875239
EID3	-0.487357	0.0876128
TESPA1	0.277674	0.0876176
SLC6A11	1.47338	0.0879163
SRRM1	-0.0919683	0.0880194
GSG1	-0.472182	0.0880923
SORL1	-0.387018	0.0882359
FES	-0.244612	0.0883771
ZNF443	-0.402614	0.0885275
FER1L5	-0.513673	0.0885433
WNT4	-0.516669	0.0886589
RBM5	-0.0884039	0.0887173
NGF	-0.624072	0.0887812
OR2T6	1.01913	0.088785
CIP2A	0.345752	0.0888093
PHTF2	0.201431	0.0889029
FSCB	2.46401	0.089039
OTOGL	0.826728	0.0891008
HPDL	1.21026	0.0891251
MPIG6B	1.53956	0.0891433
NPTXR	-0.19405	0.0891591
PCDHA11	-1.4839	0.0893686
ZKSCAN8	0.109347	0.0893862
SLCO4C1	0.508664	0.0893925
CFAP65	-1.7198	0.0894229
OR51D1	-1.15076	0.0895459
PCP2	0.924611	0.0897089
NRSN2	0.228648	0.0897294
ZNF79	0.242021	0.0897615
AMPH	-0.444332	0.0898059
NKPD1	-1.06548	0.089839
UGT1A1	-0.341645	0.0899769
FOSB	1.13244	0.0900532
SNRPB2	0.194852	0.0900958
EMC7	0.160619	0.0901767
DNAAF1	-0.58842	0.0902043
BHLHB9	0.213308	0.0903388
LCAT	-0.340582	0.0903544
ELOVL4	-1.13165	0.0904013
MPDU1	0.239573	0.0904399
RUVBL1	-0.216704	0.0904747
TMEM238L	1.3885	0.0905288
CCL20	1.13201	0.0907295
BMP1	-0.237904	0.0908835
DZIP1	-0.203481	0.0909077
KAZN	0.245261	0.090915
BTBD17	-2.12968	0.0909313
FBXO6	-0.466339	0.0911377
SMPD3	-0.881351	0.0912056
CSRP1	-0.320117	0.0912747
POGLUT1	-0.267689	0.0913016
TMC1	-0.967795	0.0914128
HIST1H1C	0.185187	0.0914213
CHD5	-1.34161	0.0914881
CCL16	-1.98517	0.0917715
AANAT	1.00979	0.0917802
MYB	0.98589	0.0917899
ZC3HAV1L	-0.351982	0.0918462
TTC5	-0.162787	0.0919208
VRTN	1.327	0.0919291
SHMT2	-0.185242	0.0919473
TMEM175	-0.22986	0.0920002
CES2	0.306715	0.0921385
STEAP1B	1.09225	0.0921681
SLC1A7	-0.481408	0.0922769
C16orf74	0.829529	0.0924627
ENTPD5	-0.164094	0.0925074
HEATR5B	0.142427	0.0927703
PELI2	-0.278903	0.0927748
ZNF319	-0.216727	0.0927871
IGSF3	0.29495	0.0930769
CYB561D2	-0.419278	0.0932435
ZDHHC2	0.340818	0.0933425
PRDM4	0.134007	0.0933974
NOS1	-0.433971	0.0934312
FAM189A1	-1.9743	0.0934723
NOL9	-0.136882	0.0934932
CDK8	-0.143412	0.0937928
RCE1	-0.367192	0.093793
AATF	-0.146906	0.0938491
ZSCAN23	-0.354226	0.0940645
PKHD1	0.868392	0.094068
ZNF391	-0.385129	0.0940833
GDF5	1.12347	0.0941569
LBR	0.227419	0.0941896
TOPBP1	0.134727	0.0942004
C2orf92	-0.310792	0.0942176
MUM1L1	0.415962	0.0942962
DCUN1D3	0.271043	0.0942975
CFTR	-0.646968	0.0943503
WAPL	0.0930851	0.0943698
ERLIN1	0.144578	0.094562
FGF11	0.435893	0.0947181
HCFC2	0.155708	0.0947551
AC010325.1	-0.901909	0.0947656
FBF1	-0.280256	0.0948564
NFKBIB	-0.263157	0.0949531
SMAD1	0.246294	0.0951737
IYD	-0.375892	0.0952759
TREH	-0.64577	0.0953415
TBCE	-0.151987	0.0953545
BICDL2	-1.79206	0.0954282
PEX11G	-0.509386	0.0955489
SEMA3A	0.653668	0.0955941
DEUP1	1.6779	0.0956197
UBE2V2	0.18948	0.0956227
HIPK3	0.121974	0.0957192
CAPN7	0.153436	0.0957275
UBAP1	0.15849	0.095796
MAPK11	-0.302073	0.0958863
IGFLR1	-0.785828	0.0959402
SAMD10	0.460615	0.0961275
GAREM1	0.229319	0.0961899
FP565260.3	-0.719635	0.0962265
GTF2H2C	0.323787	0.0962939
GSTO1	0.172927	0.0964412
PRR14L	0.0983348	0.0964636
KCNK3	-0.5377	0.0965612
ALDH4A1	-0.286402	0.0965736
HELQ	-0.150529	0.0966349
ZNF99	0.508344	0.0967051
MYH7B	-0.207717	0.0967278
SLC22A5	0.253048	0.0968019
LAMP1	-0.118596	0.0969144
TMEM234	0.275543	0.0969332
CCDC142	0.320106	0.096935
IFNW1	-0.916206	0.0970476
MS4A7	0.371997	0.0970888
FBXW4	-0.163114	0.0972441
SLC23A1	0.677718	0.0972626
OR10K1	-0.302953	0.0972731
AL365205.1	-0.378091	0.0973223
HSD3B2	1.20643	0.0973472
KRTCAP2	-0.185018	0.0973669
UMPS	-0.206391	0.0974146
IL23A	0.947171	0.0974997
GSAP	-0.228836	0.0975233
AL928654.3	1.27229	0.0975384
ZNF680	0.223113	0.0975512
LOX	0.445708	0.0976614
MEI1	-0.758158	0.0976759
SLC2A1	-0.332589	0.0978191
LSP1	0.268426	0.0978714
ZBTB42	-0.302979	0.097893
TSC2	-0.135743	0.0979213
F2RL1	-0.646525	0.0979331
GTF2H4	0.625289	0.0980462
STAC3	-0.631178	0.0980655
PRAME	1.80639	0.0981479
ETFDH	0.175656	0.0982908
EAPP	0.155824	0.0983133
C6orf203	-0.245759	0.0983935
ZNF470	-0.15699	0.0984036
AL163636.2	-0.984934	0.0985432
AMN1	0.182932	0.0985444
SLC24A1	0.211782	0.0986796
PAX3	0.723645	0.0987067
PPIH	0.344843	0.098739
STAM	0.194504	0.098745
AC073111.5	-0.324498	0.0988168
TTC22	0.646858	0.0988203
GSDMB	-0.337099	0.0988459
EPS15L1	-0.113394	0.0988647
RASSF5	0.342866	0.0988785
ATP8B2	-0.202087	0.0988797
ACTRT3	0.590857	0.0989142
ARFGEF3	-0.363782	0.0989174
BDP1	0.872013	0.0992067
SMN1	-0.680463	0.0992633
GPR89A	-0.308673	0.0995468
TNFRSF8	-0.686536	0.0995496
CADM1	-0.179341	0.0995636
PKD1L1	-0.270413	0.0995859
IREB2	0.154747	0.0995972
RMDN2	0.267858	0.0996402
CCDC153	-0.633072	0.0997362
WDR20	-0.139555	0.0997399
MTAP	0.142137	0.0998548
TLCD2	-0.272204	0.0999085
FUT3	-0.758213	0.100061
HP1BP3	0.08712	0.100063
NDUFA9	-0.127699	0.100116
MEDAG	-0.468609	0.100243
MED12L	-0.507305	0.100256
CNNM1	-0.701345	0.100333
SLC19A3	-0.391213	0.100398
IFRD1	-0.252672	0.100501
MROH1	-0.181116	0.10053
CCDC157	-0.518989	0.100772
SLC16A6	0.593831	0.100782
NUP153	0.120952	0.100823
SCPEP1	0.201626	0.100939
POLR2J2	-0.473367	0.100983
PGBD2	0.221303	0.101156
GPR107	-0.07417	0.101156
TFCP2L1	0.852029	0.101157
RNF40	-0.14165	0.101185
DTX3	-0.214189	0.101202
HMGCS1	0.207467	0.101276
USP41	2.08244	0.101296
HRK	-0.813051	0.101326
GLRA4	-2.43089	0.101423
CRYBG2	1.73558	0.101429
CALCA	-1.97056	0.101464
ART3	0.323326	0.101473
MIEF1	0.136854	0.101501
MRPL57	-0.23088	0.10191
CDS1	0.717654	0.101973
POT1	0.201099	0.102109
AL032819.3	1.42594	0.102189
RGS11	-0.322502	0.102345
ERICH5	0.655541	0.102387
MANEAL	-0.599206	0.102497
BRINP1	-1.0385	0.102552
IMPG1	1.24223	0.102574
MRPL32	-0.229997	0.102591
TREML1	-1.97007	0.102597
CCDC18	0.298413	0.102649
ABCA10	-0.337936	0.10265
MYO1B	0.199001	0.102729
ZKSCAN4	0.31257	0.102758
IFNLR1	0.430088	0.10281
P2RY13	0.511763	0.102972
ZNF787	-0.263484	0.102993
TMEM101	0.237332	0.103105
SNCAIP	0.397055	0.10318
TERF2	0.113466	0.103213
PTH2R	1.098	0.103243
LCN10	-0.657185	0.103259
PARD3B	-0.14493	0.103328
TPT1	0.12372	0.103381
PHYHIP	-0.848442	0.10344
BTG3	0.396244	0.103539
LINC00483	-0.752994	0.103541
LRIT2	-2.53126	0.103755
C3orf58	0.229509	0.103794
JADE3	0.224528	0.103836
PRSS48	-0.468984	0.103897
FSCN3	-1.76158	0.104002
BCAT2	-0.203112	0.104076
METTL25	0.252931	0.104083
MOGAT3	-0.565659	0.104088
CLDN3	1.83154	0.104116
TMEM120A	-0.199213	0.104246
CENPH	-0.372693	0.104265
EIF2AK4	0.121822	0.10432
ZNFX1	-0.118686	0.104346
ZNF208	-0.35863	0.104558
MEF2A	0.126327	0.104619
HAUS1	-0.26893	0.104753
RNF185	-0.148781	0.104768
RTF1	0.12213	0.104806
FCGBP	0.675553	0.104818
TSPAN5	0.410246	0.104874
TRAF4	0.514699	0.104956
GRTP1	-0.484146	0.10498
SH3GLB1	0.129209	0.105049
RAB36	0.519576	0.105145
GPIHBP1	0.398178	0.105357
NUB1	0.104326	0.105365
KDM1A	0.116887	0.105377
RIMBP3B	2.9527	0.10539
TMEM250	-0.225141	0.105395
KCNC2	-2.90453	0.105505
ATP7A	0.15289	0.105511
CCDC94	-0.344052	0.105568
CRB1	-0.525198	0.105633
FAM162B	0.405035	0.105634
ESRP2	-0.41248	0.105699
SEC14L1	0.161689	0.105702
PIGP	0.21621	0.105702
TSPAN1	1.09267	0.105706
NME1	-0.2945	0.10573
RHOU	0.417231	0.105786
YIPF5	0.157119	0.105813
SGK3	0.199586	0.105999
TRIM25	0.152176	0.106053
RFX8	0.932762	0.106094
FBXO7	0.126414	0.106111
NDST1	0.128623	0.106171
NLRP2	-0.431278	0.106197
TMPRSS4	-0.436084	0.106197
SYTL5	2.02325	0.10652
ASB5	-0.380935	0.106536
LYG1	-0.54766	0.106684
ASPDH	-0.847517	0.106696
ARL17A	-0.528703	0.106714
PRSS27	-0.500937	0.10673
METTL26	-0.28152	0.106795
LEF1	0.893498	0.106884
SMIM13	-0.286112	0.106905
TTC39B	0.237746	0.106945
PCIF1	-0.180699	0.106951
TYW5	-0.222239	0.106991
CDK11B	-0.175033	0.107047
ZNF189	0.160077	0.107165
GPR1	-0.70071	0.107218
PEX2	0.152139	0.107224
SLC25A22	0.407188	0.107228
EFCAB6	0.255007	0.107231
C6orf58	1.74831	0.107316
RNASE13	-1.4932	0.107331
TBC1D22B	-0.201266	0.107348
INTS1	-0.188803	0.107397
OR2T10	-3.17714	0.107421
ZNF225	-0.183892	0.107518
GAL3ST1	0.893897	0.107548
RPL35A	0.127086	0.107595
CBWD1	-0.228978	0.107709
TBC1D10C	0.532756	0.107718
LRRC46	-0.543539	0.107725
PRPF6	-0.151675	0.107757
ASXL2	0.0875879	0.107853
LGI4	-0.326097	0.108109
GPSM1	-0.268221	0.108192
OR2B11	0.538321	0.108272
FSHR	-0.921359	0.108281
CCDC3	-0.585403	0.108346
FAM47E	-0.193022	0.108439
S100A12	1.73555	0.108448
ZNF506	-0.196278	0.10849
NXPH2	-2.17653	0.108607
EBPL	-0.460831	0.108617
ARHGAP45	0.334604	0.108714
ZNF746	-0.155988	0.108762
CYB561	0.290946	0.108797
CD68	0.318126	0.108945
ARMC12	1.86172	0.108974
RB1	0.151937	0.108988
ST3GAL3	-0.132065	0.108988
ATG7	-0.181069	0.109013
PROSER3	-0.216925	0.109062
BTLA	1.29401	0.109079
PHF21B	-1.24001	0.109133
AC099811.2	-1.76799	0.109326
CWC27	-0.216032	0.109337
CSMD1	-0.719204	0.109343
DISC1	0.23972	0.109357
RPAP1	-0.166792	0.109408
EPOP	-1.01422	0.109412
HSDL2	0.205303	0.109415
HSPA14	-0.12895	0.109465
CLEC7A	0.572646	0.109479
DPYS	1.72872	0.109559
SLC23A3	-0.756756	0.109644
STRC	0.588253	0.109668
EN2	-2.11388	0.109715
IGFALS	-0.954371	0.109717
CRIM1	-0.282147	0.109797
RGS14	0.49728	0.109864
BOLA2	0.786115	0.109903
PSMG1	0.350451	0.110062
TOLLIP	-0.160666	0.110066
IAPP	1.2904	0.110071
HAUS8	0.326229	0.11008
LEO1	-0.217112	0.110133
CXCL17	0.786365	0.110175
PPP1R1A	0.488085	0.110183
EFEMP2	0.172718	0.110364
ZNF841	-0.172386	0.11043
CCZ1B	-0.371663	0.110435
AC007998.2	1.43349	0.110629
TFIP11	-0.163348	0.110692
CYP4V2	-0.241588	0.11071
NEDD1	0.18733	0.110744
SAMD15	0.699098	0.110839
ALG11	-0.148227	0.110898
ERVK3-1	-0.200355	0.11093
ATF2	0.120965	0.11098
ARMC5	-0.229919	0.111125
SLC6A13	-0.620814	0.111149
GK5	-0.163127	0.111357
ANKRD13A	0.145822	0.111392
EGLN1	-0.122364	0.111499
PLEKHA5	0.134601	0.111588
MSI1	-0.351148	0.111719
AC008403.1	-3.63348	0.111892
RASAL1	-1.22066	0.111982
ANXA8L1	-1.33975	0.111983
SNX12	-0.163284	0.11211
ARRDC2	0.262006	0.112112
EPCAM	1.23976	0.112244
RNASEK	-0.157298	0.112349
FGL2	0.293171	0.112402
TNNC2	-0.96487	0.112453
RANGRF	-0.228551	0.11247
DKK1	1.97753	0.112612
USP37	-0.172673	0.112692
OR2V2	0.630495	0.112807
TMEM131L	0.179456	0.112991
SCARA3	-0.437543	0.113167
PAX5	0.940486	0.113252
RDM1	-1.24779	0.113314
POSTN	-0.82753	0.113375
DUOXA2	1.64543	0.113382
H2AFZ	0.17195	0.113501
AC022826.2	0.831384	0.113514
WRNIP1	-0.128973	0.113669
FCN1	0.529186	0.113786
FGD2	0.301912	0.113833
FBXO27	-0.276918	0.113999
C14orf180	0.326216	0.114008
SYNGAP1	-0.311068	0.114374
RCCD1	-0.250356	0.114589
GRB2	-0.176654	0.114605
ADAD2	-0.885209	0.114615
DCBLD1	-0.225857	0.114725
OR9Q1	1.36432	0.114758
LETMD1	-0.17071	0.11483
ASCL1	-2.25584	0.114903
LINGO3	0.93345	0.115042
TYW3	-0.170459	0.11517
DMXL2	-0.215485	0.115228
NBPF14	0.204162	0.115294
IL13RA1	0.218725	0.115316
TMEM253	-1.41248	0.115328
TNFSF15	0.695219	0.115341
PARM1	-0.202362	0.115415
NTMT1	-0.21981	0.115429
AC010646.1	2.41023	0.115635
NANOG	-0.500217	0.115695
NTF4	-1.95157	0.115793
CYP4Z1	-0.720997	0.115797
OR52I2	1.19158	0.115942
RABL2A	-0.293684	0.116062
ANKRD31	-0.70255	0.116192
SLC39A7	-0.192092	0.116217
NIF3L1	0.158318	0.11622
LAIR1	0.69434	0.116316
B3GNT4	0.519391	0.116346
PIGT	-0.116091	0.116501
CDC73	0.108407	0.11659
FAM171A2	-0.556495	0.116599
CNTNAP1	-0.250339	0.11672
ERI3	0.14105	0.116773
ZFYVE1	0.157946	0.116774
SGSM3	-0.163972	0.116776
TP73	-0.76087	0.116922
CHST8	-1.25074	0.117034
MARK1	0.18549	0.117053
ATAD3A	-0.23983	0.11707
COA1	-0.125703	0.11715
CKLF-CMTM1	-1.18	0.117178
PROS1	-0.354607	0.117217
PHYKPL	-0.156346	0.11722
ZBTB10	0.114142	0.117369
SP4	-0.17385	0.117565
ATG4C	0.252716	0.11766
PDPK1	0.0970789	0.117744
SNX20	0.550218	0.117842
C17orf80	0.119475	0.117945
EIF4EBP2	0.190045	0.117996
CDKN1B	-0.147323	0.118033
MEFV	-0.526911	0.118223
SLC25A37	-0.197001	0.118253
MPEG1	0.324005	0.118274
TG	-0.702168	0.11839
GRB14	0.416476	0.118425
UBA52	0.148972	0.118484
A3GALT2	-2.3156	0.118739
UNG	0.174487	0.118783
CHRM5	0.452846	0.118938
FAM104B	0.347243	0.11895
JAKMIP2	0.552272	0.119043
MED17	-0.166923	0.11908
APCDD1L	0.583115	0.11913
SLC22A1	-0.916438	0.119267
FMNL2	0.189163	0.119659
TRAF3IP2	0.195546	0.119676
CMTM1	-0.515871	0.119686
ECHDC3	0.272219	0.119865
TLK2	0.0924516	0.119887
EFHD1	0.285813	0.119892
ADARB1	-0.151622	0.119911
GPANK1	0.594597	0.119967
HDHD5	-0.182539	0.120037
ZSCAN9	-0.271999	0.120049
PRR5-ARHGAP8	-1.79395	0.120104
UBR5	0.0799899	0.120191
IL9R	-2.22098	0.120208
MAP3K7	0.15321	0.120285
ASMT	1.0261	0.120341
DHX36	0.189661	0.120435
SH2D1A	-1.07156	0.120459
GCSAML	-0.484833	0.120467
EVI5	0.135893	0.120484
GPAT4	-0.130212	0.120785
FAM83A	0.420096	0.12091
WDR78	0.245281	0.120919
LONP1	-0.171071	0.120961
GTF2IRD1	-0.216857	0.12098
CEACAM8	0.600702	0.121025
CXCL14	-0.784556	0.121125
FADS1	0.236038	0.121161
IVD	-0.123949	0.12123
RPL32	0.130187	0.121284
TUBA3D	0.441554	0.121611
TAPBPL	0.252474	0.121717
CLPB	-0.128329	0.12172
HIST1H2AG	0.557073	0.121772
CCDC183	-0.279053	0.12188
DNAJB6	-0.115185	0.121923
LTB	1.05137	0.122097
PPP1R1B	0.668628	0.122184
LYPD6	-0.747182	0.122201
HARBI1	-0.414096	0.12226
MICAL1	-0.288143	0.122261
RAB30	0.180122	0.122336
SLFN11	-0.222897	0.122583
KAT2B	0.172246	0.122647
XKR4	-0.423612	0.122781
ABCB9	-0.215893	0.122788
SPATA2L	-0.603411	0.122796
MAVS	-0.104861	0.122844
PRDM12	1.02337	0.122988
CEP19	0.469619	0.123041
OASL	-0.687978	0.123122
ORAI2	-0.234292	0.123259
ITFG2	-0.186141	0.123265
BLVRB	-0.221287	0.123268
AC068580.4	0.431753	0.123408
CALM2	0.152773	0.123428
ZBP1	0.447311	0.123437
CTNNA2	0.914998	0.123504
GSTM3	0.309847	0.123518
TMEM245	0.166236	0.123551
NETO1	-1.585	0.123557
CUL4B	0.131086	0.123592
LUC7L3	-0.143469	0.123619
OR8G1	-0.536625	0.123677
PCDHGA7	-0.218786	0.123702
SOWAHB	-2.14406	0.123739
ZNF28	-0.190874	0.123796
SLC26A10	-0.41763	0.124051
TDRD10	0.359099	0.124149
ZNF75D	0.181696	0.124213
SNED1	-0.244847	0.124261
MIIP	-0.335188	0.124273
CMTM6	0.263837	0.124326
TERF1	-0.156782	0.124326
EFCAB5	0.360142	0.124402
GNAL	-0.399356	0.124467
TRPV4	1.04577	0.124694
BEND5	-0.304202	0.124766
WFDC1	-0.367872	0.124779
CASTOR3	0.231846	0.124806
NREP	0.232574	0.124824
C1orf141	-1.60975	0.124922
FAM219B	0.199065	0.125062
ZNF184	0.182733	0.125233
PRPF38A	-0.106361	0.125247
IFNGR1	0.140987	0.125303
HPCAL4	0.79922	0.12536
MUL1	-0.153993	0.125403
DEC1	-0.254879	0.125403
SLC15A4	-0.152412	0.125435
UROD	0.134956	0.125613
ZFYVE16	0.169779	0.125654
CPA4	-1.15882	0.125673
GPI	-0.130671	0.125698
SLC1A5	-0.282777	0.125714
MYPOP	-0.263508	0.125719
PSCA	2.04524	0.125819
OR2T11	-1.56521	0.125858
CCDC85C	-0.195803	0.125866
HECTD2	-0.234047	0.125888
ERBB3	-0.313552	0.12592
TAF2	0.129805	0.12595
BGLAP	1.28655	0.12603
S100A16	0.17341	0.126124
SRD5A3	-0.252913	0.126192
LRRN3	0.410592	0.126227
ALKBH6	-0.326272	0.12624
KLHL22	-0.176918	0.126585
LIPA	0.273893	0.12662
ALAS2	-1.09459	0.126623
A4GALT	-0.219851	0.12665
WHRN	-0.45231	0.126677
SEC14L3	0.857181	0.126711
C1orf167	-0.615075	0.126713
MUC16	-1.38274	0.12681
SUMO4	0.602462	0.127075
TAF1B	0.257764	0.127098
DOPEY2	0.158733	0.127193
HNRNPDL	0.12728	0.127196
TDRKH	-0.218372	0.12728
INHBB	0.540255	0.127365
APP	-0.125546	0.127447
ASIC1	0.554199	0.127459
GCNT4	-0.53384	0.127504
PAK1IP1	-0.27864	0.12751
S1PR5	0.965477	0.127552
CLDN15	-0.543276	0.127605
PPAN-P2RY11	-1.38426	0.127677
MTHFD1	-0.165016	0.12771
NSFL1C	-0.119825	0.127726
GPR37	-1.81409	0.127781
MAN1A1	0.230051	0.127912
SPDYE5	-0.376062	0.127974
ZNF623	1.31421	0.127992
TSN	0.135579	0.128069
HSD3B7	-0.234917	0.128143
NDUFS2	-0.129463	0.128242
ZNF571	0.162365	0.128252
DCP1A	0.121224	0.128283
SH2D7	-1.72143	0.128405
GRIK4	-1.01917	0.128464
TSG101	0.140785	0.128502
ZNF85	-0.786667	0.128532
TOP2A	0.774979	0.128673
ZNRF2	0.188586	0.128731
SHISAL2A	-0.497635	0.128861
SLC22A18AS	1.33283	0.128875
ZNF112	-0.222631	0.128968
TAF4B	-0.305051	0.129006
BEND4	1.61567	0.129069
DKK3	0.318779	0.129122
RAD9A	-0.298083	0.129164
SLC37A3	-0.181103	0.129185
EPHX2	-0.159	0.129357
C2orf91	-0.27931	0.129411
WNT7B	-1.4408	0.129419
OPRD1	-0.370479	0.129648
NKAIN4	-2.35354	0.129677
AC007906.2	-0.475461	0.129727
PRDM2	0.0926195	0.129794
RPL27	-0.178668	0.129826
FBXW7	0.148151	0.129855
VSIG10L2	-1.37597	0.12986
AHNAK2	-0.483066	0.129909
NXT2	0.434095	0.129927
TNFSF14	-0.624467	0.13007
LILRB2	2.61526	0.130108
ZNF414	-0.334266	0.130113
SULF1	-0.550433	0.130253
DDX27	-0.15668	0.130271
VCPIP1	0.0958687	0.130276
MFAP1	-0.183786	0.13035
SLFN5	0.190827	0.130361
LDHAL6A	0.493923	0.130501
FANCC	-0.186408	0.130639
OXNAD1	-0.144111	0.130647
GVQW3	0.260692	0.130798
TOM1L1	-0.240922	0.13083
SPRED3	-0.507072	0.130912
NR2E1	-1.11056	0.130925
DOLPP1	-0.35784	0.131011
A4GNT	1.80331	0.131015
TSPAN9	-0.191066	0.131042
GDA	-0.478046	0.131119
PLTP	0.268451	0.13113
HBG2	-1.04578	0.131281
DBX2	-1.25967	0.131307
EZH2	-0.339274	0.131331
KLF15	-0.286531	0.131357
SELENOK	0.193313	0.131362
MMAA	-0.187563	0.131387
CDO1	-0.427085	0.131397
DNAJC10	-0.133163	0.131528
RERE	0.141983	0.131575
PCDH15	-0.593071	0.131622
HOPX	0.617813	0.131661
TNS4	-0.697868	0.131747
NABP2	0.203359	0.131757
DIXDC1	0.157198	0.131795
DEGS2	0.747126	0.131874
MCF2L2	0.192658	0.131926
IRAK3	0.19386	0.131949
GDPD3	-0.391363	0.132007
THYN1	-0.173422	0.132048
PFDN5	0.116077	0.132176
ING4	0.177611	0.132255
ZC3H8	-0.187449	0.132299
FBXO22	0.192014	0.132364
IGHD	1.55714	0.132476
ANXA8	-1.34028	0.132503
LEKR1	0.597006	0.13251
H2AFJ	0.264305	0.132592
DNASE1L3	0.652604	0.132688
RSG1	0.348144	0.132718
RAP1GAP2	0.246718	0.132756
PQLC2L	-0.517298	0.132788
ERAP1	0.161426	0.132882
MRPL54	0.237422	0.133186
SLC37A1	-0.236708	0.133201
KLK10	-0.719359	0.133244
PWP1	0.164651	0.133283
PDCD6	-0.149862	0.133301
AC100868.1	-1.30475	0.133309
VIL1	-0.831982	0.133393
FAM72B	1.06529	0.13348
ZNF816	-0.274413	0.133554
TUBB3	-1.01732	0.133631
NPIPA5	-1.15462	0.133714
ABCF1	0.834533	0.133755
PHKA2	0.149574	0.133792
JAML	0.524496	0.133803
MROH6	-0.644269	0.133814
IQCK	-0.211653	0.133838
MEOX2	-0.215816	0.133864
[truncated: 17,917 more rows]

## Sheet: DEG NDI vs Healthy
	L2FC	P-VALUE	DIRECTION
AL669918.1	20.0656	2.37959e-22	UP
ABR	2.63812	5.11968e-08	UP
RASD1	1.99057	1.20592e-06	UP
KLF11	0.492296	2.76184e-06	UP
SALL1	-4.08194	1.24745e-05	DOWN
C6orf136	1.40556	1.65566e-05	UP
COLQ	-1.4068	2.20415e-05	DOWN
PCLAF	0.898811	2.89504e-05	UP
C12orf66	-0.389798	2.91145e-05	DOWN
TXNIP	0.517522	3.11591e-05	UP
CDH26	0.700348	4.86281e-05	UP
SYTL4	0.539707	5.22444e-05	UP
ARFIP2	0.364703	0.000114333	UP
APOLD1	1.03919	0.000137622	UP
SNAP25	2.98541	0.000154708	UP
PRR29	1.01928	0.00018623	UP
HECW1	-1.3679	0.000202259	DOWN
CCDC36	0.913	0.000226963	UP
C3orf62	-0.458277	0.000238201	DOWN
HK2	-0.789815	0.000305796	DOWN
SLCO1A2	-0.751188	0.000310052	DOWN
DDIT4	0.594049	0.000324008	UP
ZNF418	0.364148	0.000344398	UP
PRELID2	0.835147	0.000385606	UP
AL136295.5	0.980141	0.000421831	UP
GCM2	-2.65522	0.000449383	DOWN
DUSP18	-0.641328	0.000475128	DOWN
HMGCS2	2.20841	0.000515883	UP
PDE9A	0.521928	0.000638462	UP
ERICH6	-1.76384	0.000654712	DOWN
ARRDC2	0.479882	0.000712025	UP
HTR6	-2.83475	0.000712625	DOWN
P3H2	-0.866329	0.00075151	DOWN
SELENOV	-3.29214	0.000842459	DOWN
SPIN1	0.257367	0.000914502	UP
HUS1B	-1.77924	0.000997916	DOWN
SCUBE2	0.694168	0.00102592	UP
UQCRHL	-0.835906	0.00102953	DOWN
TBC1D3B	-1.18369	0.00105683	DOWN
GEM	-0.82639	0.00113783	DOWN
UNC5A	2.25726	0.00118022	UP
RNF113B	2.87738	0.00118242	UP
BATF3	-1.2491	0.00131051	DOWN
LEP	2.27572	0.00141871	UP
CUX2	-2.89119	0.00145886	DOWN
ART1	2.24347	0.00146652	UP
NOX5	0.592027	0.00151232	UP
ISM2	3.56071	0.0015703	UP
HCAR2	2.20343	0.00168087	UP
FRMD1	1.22982	0.00168872	UP
GFI1	-1.71691	0.00170395	DOWN
CEP68	0.20294	0.00173908	UP
ODF3B	-0.575218	0.00173985	DOWN
NAA60	0.220411	0.00178058	UP
WNT10B	-2.21938	0.00180074	DOWN
C6orf10	2.75626	0.00183194	UP
LRP1B	-1.49506	0.00185745	DOWN
PTH1R	0.47891	0.00186327	UP
PHF24	1.50008	0.00190592	UP
ADRA2A	1.08985	0.00190812	UP
TCEANC2	-0.216501	0.00198273	DOWN
DPY30	0.332801	0.00205057	UP
GALR1	0.534146	0.00216917	UP
CEBPD	0.52596	0.00220634	UP
SLC45A1	-0.862632	0.00222733	DOWN
UCP2	0.63465	0.00222891	UP
KLF10	0.463655	0.00225647	UP
AL049839.2	2.84857	0.00229776	UP
KCNAB2	-0.623299	0.00231021	DOWN
GTSF1	-1.6717	0.00231896	DOWN
XRRA1	-0.522085	0.0023701	DOWN
TMEM183A	0.26973	0.00242427	UP
CLEC12B	2.61756	0.00248991	UP
IAPP	2.12515	0.00258164	UP
PANO1	-1.12456	0.00259148	DOWN
HDC	1.20359	0.0026504	UP
CHKB	0.347124	0.00266702	UP
SYN3	-0.837337	0.00268259	DOWN
RIMKLA	-0.387084	0.00270788	DOWN
IBA57	-0.176072	0.00274423	DOWN
PITX3	2.58551	0.00279987	UP
AC004593.3	-1.10924	0.00288381	DOWN
EPHA10	1.40928	0.00291402	UP
PFKFB2	-0.371226	0.00298367	DOWN
GADD45G	0.907296	0.00300744	UP
PGBD2	0.345773	0.00305826	UP
CCR4	1.03882	0.00316172	UP
ANO3	2.06725	0.00327914	UP
SHISA9	0.338997	0.00328883	UP
SKOR2	-1.7435	0.00344377	DOWN
WDR17	-0.647108	0.00345909	DOWN
CADM1	-0.272946	0.00346187	DOWN
AXIN2	0.417088	0.00348191	UP
SNAP91	2.06959	0.00348444	UP
OR3A3	1.4852	0.00348665	UP
ST8SIA6	-0.554887	0.00358576	DOWN
SYT14	1.07222	0.00363684	UP
SH3BGRL2	0.33551	0.00364317	UP
C11orf91	2.35045	0.00365721	UP
URB1	-0.236731	0.00371982	DOWN
SEBOX	2.02232	0.0037748	UP
EID2B	0.616246	0.00388032	UP
LCN6	1.25704	0.00408982	UP
IFT27	-0.258608	0.00409846	DOWN
CCNF	-0.51379	0.00419202	DOWN
WDR33	0.134699	0.00432125	UP
ZFAT	-0.234319	0.0043278	DOWN
GRHL1	-1.02743	0.00437968	DOWN
PCSK9	3.54296	0.00442074	UP
AL033529.1	1.67444	0.00444985	UP
LRRN3	0.656265	0.0044576	UP
ANKRD29	0.444447	0.00448159	UP
BMF	0.471408	0.00456907	UP
HSPA14	-0.19844	0.00459099	DOWN
C1orf146	2.04017	0.00461377	UP
AC010327.1	-1.02294	0.00476844	DOWN
CDNF	0.591985	0.00477046	UP
EQTN	-3.19636	0.00483574	DOWN
TMEM169	-1.00617	0.00487064	DOWN
HCCS	-0.260366	0.00488162	DOWN
RASSF1	0.336723	0.00490031	UP
BRINP1	-1.54706	0.00493229	DOWN
SLC30A2	-0.584584	0.00500257	DOWN
LIPH	-0.807033	0.00506039	DOWN
CCL14	1.2667	0.00513888	UP
RINL	0.830007	0.00521492	UP
TG	-1.08455	0.00554915	DOWN
MOB3B	0.524988	0.00561554	UP
STBD1	0.552562	0.00564937	UP
ARL4D	-0.709222	0.00579768	DOWN
GPR153	-0.762793	0.00581017	DOWN
NPL	-0.509004	0.00584904	DOWN
TANGO2	-0.214385	0.00584905	DOWN
KCNN2	0.368379	0.00585858	UP
TERF2	0.16625	0.00591084	UP
PLSCR2	1.65936	0.00599674	UP
HEATR4	0.451546	0.00601811	UP
LITAF	-0.45251	0.0060695	DOWN
NXT2	0.684517	0.00607368	UP
TSPAN17	-0.271675	0.0061056	DOWN
RAG2	1.93019	0.00621291	UP
ZNF177	-0.826341	0.00622569	DOWN
ZSCAN5A	0.385745	0.00632957	UP
PIP5KL1	1.40988	0.00635206	UP
MUC1	1.32118	0.00640132	UP
MDC1	-2.24588	0.00644228	DOWN
MAX	0.180303	0.00645835	UP
PRKCQ	-1.14894	0.00650154	DOWN
CES4A	-0.536516	0.00655358	DOWN
PTPDC1	-0.275111	0.00660861	DOWN
SLC24A2	-0.596777	0.00670585	DOWN
ZG16	-1.08413	0.00679035	DOWN
PAPOLB	1.30521	0.00682406	UP
EPOP	-1.49808	0.00685673	DOWN
OR2AP1	1.33297	0.00689631	UP
GRXCR2	1.1708	0.00713494	UP
LHCGR	-1.31994	0.0071369	DOWN
CPT1A	0.271061	0.00721031	UP
TIMM23B	-0.216841	0.007222	DOWN
CORO2A	0.723333	0.00724398	UP
P2RY10	1.78282	0.00727121	UP
AC091057.5	-1.27741	0.00737665	DOWN
MYH8	-1.45606	0.00741482	DOWN
E2F6	-0.332248	0.00747754	DOWN
HIST1H1C	0.251626	0.00751686	UP
RNF114	-0.163196	0.00761363	DOWN
CCNA1	-3.49829	0.00774879	DOWN
CCDC60	1.09613	0.00776783	UP
AC135050.2	-3.05303	0.00779553	DOWN
CATSPER1	-2.08708	0.00780738	DOWN
NPIPA1	0.317905	0.0078883	UP
TWIST2	-0.666895	0.00800258	DOWN
GTF2H2C	0.443596	0.00800317	UP
RBM4	0.160023	0.00803612	UP
HS3ST1	-0.592017	0.00809545	DOWN
ZFHX3	-0.73353	0.00834174	DOWN
CCDC38	0.776887	0.00837281	UP
MS4A2	0.728697	0.00838942	UP
TOGARAM2	-0.388606	0.00847764	DOWN
TMEM238L	1.91198	0.0084923	UP
RHBDL3	1.8104	0.00849735	UP
KCTD21	-0.335742	0.00856309	DOWN
CLDN5	0.513308	0.00862639	UP
FAM184B	1.18668	0.00867892	UP
MAPK12	0.359647	0.00877509	UP
MYO1A	1.8648	0.00886798	UP
OPRD1	-0.555587	0.00899177	DOWN
IL18RAP	1.35823	0.00900724	UP
MAFK	-0.408881	0.00915045	DOWN
ANGPT1	0.507005	0.00920328	UP
CDPF1	0.429093	0.00921106	UP
MICB	2.38066	0.00926567	UP
C11orf52	-0.982566	0.00935926	DOWN
FAIM	0.402879	0.00942751	UP
IL1R2	1.80921	0.00945497	UP
OR4F15	1.8693	0.00957586	UP
OR51B5	1.56396	0.0095992	UP
TMX1	0.34212	0.00968085	UP
RWDD3	0.322034	0.00976227	UP
ARL17B	-0.732915	0.0098112	DOWN
ANKRD24	-1.00106	0.00996808	DOWN
MAST1	-0.926629	0.00998979	DOWN
RGMA	0.265379	0.0100484	UP
PP2D1	-1.11243	0.0100847	DOWN
LRP8	-0.475233	0.0100935	DOWN
MED4	0.249099	0.0100994	UP
BRSK1	-0.56808	0.0101068	DOWN
UBQLNL	-1.51574	0.0101131	DOWN
SAMD5	-0.639989	0.0101693	DOWN
E2F3	-0.280289	0.010199	DOWN
OR2J3	-1.595	0.010236	DOWN
PID1	0.369539	0.0102812	UP
POT1	0.271955	0.010344	UP
CEP76	-0.320704	0.0104078	DOWN
RPS3	0.201689	0.0104469	UP
ANXA2R	0.8368	0.0104678	UP
HNRNPA1	0.189597	0.0105686	UP
AURKC	0.937077	0.0105716	UP
AC015813.2	0.609769	0.0105981	UP
CLIC6	-0.847632	0.0106294	DOWN
TREH	-0.857942	0.0106471	DOWN
POLR1C	0.299208	0.0106673	UP
NFKBIA	0.420505	0.010712	UP
PRRG4	0.48043	0.0107887	UP
GPR150	2.42928	0.010883	UP
ARF5	0.24047	0.0108871	UP
MRPL48	0.256503	0.0110475	UP
CDCA4	-0.578865	0.0110657	DOWN
KCNB2	-2.74532	0.0111867	DOWN
AMY2B	0.23168	0.0112075	UP
CYP27B1	-1.74124	0.0113181	DOWN
CHRDL2	-1.08724	0.0114077	DOWN
TRAIP	0.746274	0.0114482	UP
ABCC11	-0.88005	0.0114549	DOWN
THSD7A	0.515724	0.0114666	UP
TICAM2	0.647396	0.0115494	UP
KCTD3	0.191115	0.01177	UP
ZNF260	-0.217097	0.0118009	DOWN
DGCR6	-0.580719	0.011839	DOWN
LINGO3	1.3025	0.0118461	UP
ADGRB1	0.829395	0.011959	UP
HIST1H2BG	-0.412969	0.0121474	DOWN
AP000781.2	1.90528	0.0121933	UP
BMP8B	-0.498142	0.0123534	DOWN
SLC25A34	0.488052	0.0123862	UP
CCBE1	0.673444	0.0124823	UP
STAT4	-0.857113	0.0125604	DOWN
NKAIN3	1.51485	0.0125606	UP
HSPA2	-0.709403	0.0125893	DOWN
KIF14	-1.11152	0.0127844	DOWN
NUDT22	-0.300638	0.0127968	DOWN
CARS2	-0.179229	0.0128401	DOWN
ARMC4	-0.905211	0.0128728	DOWN
PSG6	1.617	0.0129276	UP
MLANA	-0.378825	0.0129512	DOWN
HHEX	-0.53461	0.0129653	DOWN
TIGAR	-0.394802	0.0130328	DOWN
AC004556.1	5.55082	0.0130549	UP
CARMIL1	0.407135	0.0130781	UP
RPL24	0.202185	0.0133509	UP
AC126755.2	0.335692	0.013368	UP
C17orf113	0.587482	0.0134097	UP
BTG1	0.182968	0.0134503	UP
SIK1	1.04972	0.0134938	UP
C1orf158	-0.805773	0.0134958	DOWN
WNT4	-0.651961	0.0135371	DOWN
CCDC63	-1.26153	0.0136641	DOWN
MIER3	0.236327	0.0137763	UP
HELQ	-0.193134	0.0138735	DOWN
DNAJC17	-0.323964	0.0138841	DOWN
LHX2	2.23228	0.0138966	UP
CBFA2T2	-0.13988	0.0139148	DOWN
RNASEH2A	-0.284716	0.013963	DOWN
CHRM5	0.619361	0.014073	UP
VWDE	2.27149	0.014079	UP
CCDC168	-0.791089	0.0140797	DOWN
TIMP4	0.480533	0.0141173	UP
MARCH11	1.02045	0.0142656	UP
LAMTOR2	0.393465	0.0142825	UP
VEGFA	-0.223206	0.0143974	DOWN
CSF2	-3.22026	0.0144409	DOWN
DNAI1	-2.47118	0.0144485	DOWN
F2RL3	0.466296	0.0144529	UP
SLC37A4	-0.576724	0.0144581	DOWN
PKP1	1.29451	0.0145415	UP
SLC26A5	1.81875	0.0145462	UP
ACTG2	-1.38312	0.0146538	DOWN
CNIH3	-0.431474	0.0146878	DOWN
EGLN3	-0.405574	0.0146897	DOWN
WNT16	-2.37458	0.0147846	DOWN
TMEM222	-0.277999	0.0148894	DOWN
SERPINH1	-0.257492	0.0150443	DOWN
ERLIN1	0.182363	0.0150464	UP
CHRND	2.08317	0.0150747	UP
AC090004.1	-1.43723	0.0151334	DOWN
RAET1E	-0.871036	0.0152045	DOWN
SAG	0.58753	0.0152205	UP
SELENBP1	0.379492	0.0153062	UP
SULT1C2	-0.532275	0.0154387	DOWN
DLX1	-2.67784	0.0154826	DOWN
ITPA	0.437788	0.0156083	UP
FRA10AC1	0.225863	0.0156299	UP
CHST8	-1.69942	0.0158859	DOWN
H2BFM	2.34318	0.0159826	UP
AC118553.2	-0.72551	0.016014	DOWN
PEAR1	0.294478	0.0161408	UP
ADGRG4	1.6686	0.0161749	UP
SLC15A4	-0.206806	0.0162091	DOWN
RHEX	1.23148	0.0163861	UP
DEFB132	2.0594	0.0163883	UP
CXCL2	0.985182	0.0166062	UP
SRXN1	-0.342149	0.0167289	DOWN
AVPI1	-0.438532	0.0167561	DOWN
IFNAR2	0.296916	0.0168415	UP
STX16-NPEPL1	0.660827	0.016898	UP
AC008878.3	4.86923	0.0169412	UP
TMC3	-0.584325	0.016985	DOWN
PBX3	-0.191692	0.0170767	DOWN
DMRT1	1.48802	0.0173576	UP
CD109	0.249292	0.017559	UP
LARGE2	-1.815	0.0175812	DOWN
RSPO4	1.90827	0.017641	UP
LYPD4	-2.03477	0.0178106	DOWN
TBXA2R	0.528282	0.0179316	UP
ANKRD53	-0.902751	0.0179633	DOWN
PCYOX1L	0.324464	0.0181473	UP
LRCH4	-0.314196	0.018193	DOWN
NPPA	-1.89573	0.0182203	DOWN
AC010325.1	-1.10121	0.0186607	DOWN
LIN52	-0.238408	0.0186697	DOWN
ABCC6	-0.90898	0.0186898	DOWN
CHRM4	2.12129	0.018896	UP
FMO3	0.638024	0.0188976	UP
WNT3	1.87712	0.0189301	UP
NPR3	-0.657635	0.0189351	DOWN
SLC9A1	-0.270908	0.0189657	DOWN
AGTR1	0.596335	0.0190349	UP
CLCN2	0.411664	0.0191795	UP
GRM8	-0.574345	0.0193008	DOWN
DGKD	-0.263129	0.0193343	DOWN
CLTRN	0.999548	0.0193556	UP
HPS1	-0.244537	0.0194678	DOWN
CNDP2	-0.159092	0.0195012	DOWN
ARHGAP6	0.272586	0.019584	UP
RIMS1	1.03738	0.0195861	UP
EPS8	0.19746	0.0197263	UP
CUBN	0.410239	0.0197326	UP
TSPAN33	-0.342744	0.0198247	DOWN
LRRC74A	-1.00159	0.0198589	DOWN
SH3RF3	-0.301553	0.0198774	DOWN
ERVFRD-1	-0.580424	0.0198888	DOWN
ADGRF1	0.458834	0.0200689	UP
CTU1	-0.637767	0.0202441	DOWN
GJB7	0.828949	0.0202495	UP
MLXIPL	-0.766666	0.0202994	DOWN
PTPN2	0.212205	0.020376	UP
GALNT15	0.542092	0.0204233	UP
LRP2BP	-0.344626	0.0204817	DOWN
AMMECR1	-0.314578	0.0205083	DOWN
C4orf22	1.67844	0.0205636	UP
MFGE8	-0.244759	0.0205861	DOWN
C16orf74	0.997129	0.0206578	UP
MYRFL	-1.09173	0.0206696	DOWN
PGA4	-2.06405	0.0207401	DOWN
INTS7	-0.235729	0.0207514	DOWN
PGPEP1L	-0.698317	0.0207563	DOWN
LDHAL6B	-1.26621	0.0207649	DOWN
RAB29	-0.215749	0.0207927	DOWN
GSDME	-0.462902	0.0209121	DOWN
DLGAP3	1.25268	0.020935	UP
ZNF284	-0.359142	0.0212165	DOWN
ZNF763	0.381849	0.021281	UP
SPSB2	0.476335	0.0213134	UP
FBXO27	-0.35128	0.0214087	DOWN
NMI	-0.36526	0.0214157	DOWN
PDZD4	-0.569	0.0215511	DOWN
NBPF1	-0.246167	0.0215662	DOWN
TNFRSF4	-0.739668	0.0215979	DOWN
BTN2A2	-0.347285	0.0217332	DOWN
ZNF43	0.313984	0.0217862	UP
TXNDC15	0.158639	0.0218695	UP
RPS20	0.201206	0.0219259	UP
RGL4	-0.428674	0.0219493	DOWN
BFAR	-0.138551	0.0220425	DOWN
FAM84B	0.317154	0.0221854	UP
WNT9B	-1.12551	0.0222085	DOWN
GTF3C2	0.150801	0.0222941	UP
AC003002.3	-1.10573	0.0223687	DOWN
DHX32	-0.173645	0.0224221	DOWN
SLC25A10	-0.571443	0.0224912	DOWN
PCSK6	-0.31045	0.0225493	DOWN
LSM14A	0.299359	0.02256	UP
TM2D3	0.241047	0.0226858	UP
NELL1	2.03246	0.0227182	UP
OR8H2	2.08459	0.0227427	UP
FOXL2NB	0.468769	0.0227951	UP
TSSK4	0.436404	0.0228196	UP
ITLN2	-1.83059	0.0228772	DOWN
RELN	0.531809	0.0228971	UP
PIK3R1	0.233079	0.0229206	UP
KCNJ14	0.509845	0.0229736	UP
SLC22A18AS	1.76155	0.0230201	UP
MTFR1	-0.248397	0.0230279	DOWN
NDC1	0.269326	0.0230483	UP
TLR2	0.510549	0.0230577	UP
C19orf12	0.272453	0.0231625	UP
PDCD1	-1.0904	0.0231931	DOWN
FAM71D	0.983968	0.023242	UP
C8G	1.68326	0.0232874	UP
RAD51B	-0.435697	0.0232915	DOWN
DNAJB6	-0.14469	0.0233544	DOWN
PDE6D	0.26952	0.0233569	UP
BAAT	1.21166	0.0234478	UP
TTC6	0.734805	0.0234983	UP
RNF115	0.18832	0.02356	UP
CBS	-1.00945	0.0235629	DOWN
KIAA1024	1.29028	0.0235945	UP
TEX264	-0.25674	0.0236414	DOWN
MPZL2	-0.394287	0.02367	DOWN
CYP19A1	1.64639	0.0236734	UP
RGS11	-0.383819	0.023678	DOWN
C21orf59	-0.322879	0.0237297	DOWN
RGS13	0.765884	0.0239085	UP
PCDHB2	-0.471962	0.0239337	DOWN
MAPK15	-2.07469	0.024001	DOWN
OR8H1	1.31038	0.0240556	UP
SAMD15	0.868048	0.0241073	UP
MCM4	-0.171346	0.0242004	DOWN
CSRNP1	0.792817	0.0244203	UP
KLRC2	2.40751	0.024422	UP
CYP8B1	-0.959996	0.0245997	DOWN
LCA5	0.276562	0.024629	UP
TCEA3	0.268443	0.0246712	UP
TACSTD2	-1.31698	0.0247902	DOWN
ZNF211	-0.204538	0.02482	DOWN
MON1B	-0.177579	0.0248311	DOWN
MED13L	0.0868966	0.0248535	UP
ZC3H11B	0.948367	0.0248595	UP
GPIHBP1	0.472751	0.0249151	UP
PRPF40A	0.160188	0.0249679	UP
RPL23A	0.18239	0.0249735	UP
GPR157	-0.206309	0.0250368	DOWN
SMIM10L1	-0.24979	0.0250973	DOWN
SMG9	-0.196852	0.0251105	DOWN
TM6SF1	0.457141	0.0251866	UP
CATSPERE	0.708203	0.0254649	UP
PARP3	0.238121	0.0255996	UP
TRIM50	-1.97896	0.0257231	DOWN
ZSWIM5	-0.3553	0.0257898	DOWN
HMOX2	0.203362	0.0258518	UP
DHFR2	0.313984	0.026004	UP
HEPH	0.393051	0.0260145	UP
MRPS18C	0.462717	0.0261254	UP
SIDT1	0.422053	0.0262491	UP
SMIM22	0.990362	0.0262586	UP
AURKB	-1.33044	0.0263848	DOWN
MARVELD2	-1.07769	0.026464	DOWN
MEDAG	-0.542577	0.0265415	DOWN
LSG1	-0.183532	0.0265587	DOWN
SEC16B	0.290014	0.0266728	UP
GSTZ1	0.265225	0.0266815	UP
RBM3	0.177507	0.0267133	UP
TMEM62	0.271712	0.0267466	UP
DACT2	-1.08286	0.0268752	DOWN
F2RL1	-0.745229	0.0268899	DOWN
AGMO	0.936925	0.0269555	UP
GBP6	-0.930699	0.0270195	DOWN
LTB4R2	0.543071	0.0270478	UP
DOLPP1	-0.45087	0.0273609	DOWN
MUM1	-0.168139	0.0273726	DOWN
TMEM175	-0.259618	0.0274453	DOWN
EIPR1	-0.283072	0.0275231	DOWN
MMP21	1.58358	0.0275677	UP
NDUFAF2	0.380798	0.0275813	UP
TTI1	0.160759	0.0276431	UP
NADK	-0.250909	0.0276552	DOWN
FAM78B	-0.356649	0.0278014	DOWN
GTF3C1	-0.126541	0.0278404	DOWN
IL7R	0.77724	0.0278412	UP
ZNF83	0.197272	0.0278559	UP
TBC1D9	-0.180557	0.0278953	DOWN
DNAJB1	-0.181653	0.0279617	DOWN
CD1D	0.643955	0.027965	UP
FLT3LG	0.513017	0.0279829	UP
ITGA5	-0.294993	0.0280206	DOWN
PLK2	-0.251747	0.028071	DOWN
MCAT	-0.354056	0.0281852	DOWN
TEX54	-1.82366	0.0282337	DOWN
ANGPTL3	-1.30401	0.0284023	DOWN
RACGAP1	0.420027	0.0284236	UP
AQP11	-0.752543	0.0284882	DOWN
EIF2B1	0.138703	0.0287465	UP
KIAA1958	-0.203155	0.0287691	DOWN
LRG1	0.743677	0.0287758	UP
MZT2B	0.293083	0.0287791	UP
WBP11	0.146003	0.0290335	UP
FXYD2	0.416392	0.0290422	UP
FCER1G	-0.877556	0.0290769	DOWN
NRXN2	0.673312	0.0291009	UP
MUC12	1.76373	0.0291823	UP
ZNF345	0.330937	0.0292614	UP
EGLN1	-0.143668	0.0292862	DOWN
LRRC6	-0.42031	0.029358	DOWN
SEPT10	0.154194	0.0293848	UP
MAST2	-0.179205	0.0295098	DOWN
HOXA3	-1.21277	0.0295406	DOWN
KIF26B	0.850223	0.0296042	UP
TMPRSS2	0.871446	0.0296052	UP
C19orf73	-1.16674	0.029687	DOWN
ERCC4	0.180015	0.0297091	UP
BTBD11	-0.655305	0.0299491	DOWN
TSN	0.166694	0.0299519	UP
PLEKHB2	-0.201859	0.0300882	DOWN
ING4	0.222065	0.0301045	UP
FANCA	0.738788	0.0301182	UP
C1orf122	-0.3322	0.030134	DOWN
SLC22A2	1.13889	0.0301666	UP
KIAA0556	-0.233585	0.0301879	DOWN
RCE1	-0.411187	0.0305072	DOWN
LBR	0.253696	0.0305318	UP
CST7	0.803562	0.0305582	UP
YTHDF3	-0.112003	0.0306294	DOWN
TPH1	0.760048	0.030631	UP
PRKAR1A	-0.1547	0.0306774	DOWN
DNAJA4	-0.272578	0.0307268	DOWN
PDZD9	-0.656803	0.030772	DOWN
ARMC5	-0.268787	0.0307816	DOWN
ZNF610	-0.373846	0.0310334	DOWN
WFDC8	-1.80909	0.0311452	DOWN
OR1M1	0.738882	0.0313761	UP
LARGE1	-0.179555	0.0313762	DOWN
PLA2G4A	-0.502893	0.0314109	DOWN
MOGAT1	-0.789829	0.031477	DOWN
RAB44	-1.44385	0.0315853	DOWN
BLOC1S3	-0.413267	0.0315959	DOWN
EIF3L	0.12123	0.0317788	UP
GPR179	1.26253	0.0317915	UP
S100A4	0.356991	0.0318242	UP
LYPD3	-1.54948	0.0319358	DOWN
CNNM4	-0.20473	0.0319549	DOWN
POLRMT	-0.240046	0.032009	DOWN
TIMM8A	-0.323794	0.0320265	DOWN
CEP164	-0.260521	0.0320471	DOWN
POF1B	0.399626	0.0321033	UP
SRSF5	0.154832	0.0321602	UP
HSD17B14	-0.829692	0.0322261	DOWN
CDYL	-0.142257	0.0322267	DOWN
VIL1	-1.02841	0.0322649	DOWN
PRMT7	0.216321	0.0323114	UP
MEX3A	-0.757327	0.0323719	DOWN
ETAA1	0.258241	0.0324761	UP
CNPY1	-0.830936	0.0325001	DOWN
PRRC1	0.178148	0.0325257	UP
STK17A	-0.325783	0.0327859	DOWN
SNRNP35	-0.376019	0.0328598	DOWN
SMIM35	0.829129	0.0328946	UP
NSUN7	-0.847856	0.032974	DOWN
CYP2C8	1.90386	0.0329811	UP
PVRIG	-0.370715	0.0330275	DOWN
OR4E1	-1.13255	0.0331508	DOWN
SDF2	-0.238424	0.0331547	DOWN
IFNK	0.982328	0.0331915	UP
SOX17	0.477233	0.0332245	UP
TOLLIP	-0.183794	0.0333891	DOWN
NETO1	-1.89276	0.0334439	DOWN
FAM13B	0.162172	0.0334741	UP
CFAP126	-2.59262	0.0335347	DOWN
RPS8	0.15173	0.033675	UP
INIP	-0.210851	0.0336962	DOWN
ETHE1	0.358135	0.0337177	UP
SNAP29	0.132697	0.0337271	UP
HNRNPDL	0.152202	0.0337649	UP
SLC8A3	1.19633	0.0338468	UP
ZP2	-1.3176	0.033853	DOWN
ARIH2OS	0.468781	0.033933	UP
NAB1	-0.194433	0.0339379	DOWN
OR7D4	-0.708572	0.0339967	DOWN
NCKAP5L	-0.221023	0.0340479	DOWN
MIEN1	0.316487	0.0340536	UP
EIF4ENIF1	-0.101945	0.034066	DOWN
TAF3	0.163617	0.0340734	UP
DISC1	0.271864	0.0341113	UP
NDUFS2	-0.15441	0.0341396	DOWN
ZNF124	-0.260261	0.0341405	DOWN
TBCCD1	0.270202	0.0341492	UP
TM9SF1	0.230256	0.0341946	UP
DEPDC1B	1.37584	0.0342082	UP
CYP2A7	-1.05358	0.0342083	DOWN
HLA-F	-1.39104	0.0342612	DOWN
CRYM	-0.303969	0.0343011	DOWN
CKLF	0.505245	0.0343163	UP
PSG4	1.53498	0.0343476	UP
C10orf76	0.1634	0.0343544	UP
PTPN6	0.452691	0.0344168	UP
HBG2	-1.27513	0.0345102	DOWN
SPRTN	-0.259238	0.0345366	DOWN
XKR6	-0.577841	0.0346425	DOWN
LTB4R	0.492903	0.0346537	UP
FOXE1	1.14235	0.034676	UP
CARD9	-0.699549	0.0346815	DOWN
TWNK	-0.278566	0.0346883	DOWN
CCDC125	-0.606213	0.0347924	DOWN
MT1X	0.539952	0.0348603	UP
OAZ2	0.122281	0.0348784	UP
HAPLN3	0.679064	0.034918	UP
HCST	1.31249	0.0349269	UP
SLC10A6	0.922322	0.035022	UP
OR5AU1	0.537348	0.0350634	UP
CTSV	-0.51809	0.0351273	DOWN
C6orf226	0.922641	0.035175	UP
CPSF7	0.143753	0.0352853	UP
NONO	0.128928	0.0353879	UP
ZNF789	-0.283187	0.0354746	DOWN
CLBA1	-0.405057	0.0355086	DOWN
SLC49A3	-0.454736	0.0355088	DOWN
NCAPD3	0.197679	0.0355576	UP
KLLN	0.397877	0.0358487	UP
FAM151B	-0.339958	0.0361088	DOWN
MLIP	0.179506	0.0361604	UP
LGALS2	0.802248	0.0362117	UP
PFDN5	0.138939	0.0362389	UP
MYORG	-0.166197	0.0362569	DOWN
VWA5B2	-1.35044	0.0362609	DOWN
DNAJC18	0.227245	0.0364499	UP
PSD2	1.95404	0.0365189	UP
BDNF	-0.544855	0.0365294	DOWN
GLUD2	0.735266	0.0365576	UP
SCML4	0.906176	0.0365623	UP
EID3	-0.515012	0.0367502	DOWN
FAM3C	-0.185717	0.0368024	DOWN
FKBP5	0.355428	0.036981	UP
ALDH1A1	0.320585	0.0370247	UP
OSBPL2	-0.14419	0.0372109	DOWN
GRIK1	-0.697014	0.0372128	DOWN
THY1	-0.605707	0.0372168	DOWN
GXYLT2	-0.24729	0.0372801	DOWN
TMEM101	0.261304	0.0374468	UP
ZNF503	-0.321625	0.0375075	DOWN
GTF2E1	0.149343	0.0376149	UP
PLXNA1	-0.17883	0.0376363	DOWN
ARL3	0.178338	0.0376467	UP
EPPIN	0.377422	0.0377025	UP
IL18R1	0.523261	0.0377066	UP
MYB	1.08653	0.0377116	UP
TSPAN9	-0.225011	0.0377809	DOWN
PPP1R3C	-0.299159	0.0377814	DOWN
PROK1	1.45626	0.0378089	UP
CAPNS2	1.38809	0.0378324	UP
ARG1	1.3529	0.0378605	UP
ETNK2	-0.55653	0.0378639	DOWN
RAB6A	-0.0906526	0.0378757	DOWN
FAM72A	1.22072	0.0379627	UP
VPS53	-0.141385	0.0380561	DOWN
PLA2G15	-0.206428	0.0380712	DOWN
HIST1H3B	-1.47951	0.0381129	DOWN
ZNF136	0.208895	0.0381303	UP
FAM25G	-1.90409	0.0382976	DOWN
C17orf107	0.725234	0.0384407	UP
BMPER	0.63485	0.0384713	UP
SAYSD1	-0.261676	0.0385098	DOWN
CFI	-0.492568	0.0385224	DOWN
FGF22	1.12306	0.0386045	UP
HSD3B7	-0.277208	0.0386202	DOWN
RAI1	-0.208991	0.0386401	DOWN
COX7B2	2.16292	0.0386997	UP
LRRC46	-0.606539	0.0387165	DOWN
ASAH2B	0.282659	0.0388174	UP
MFSD14A	0.161313	0.0388205	UP
PCED1B	-0.427608	0.0389189	DOWN
ZNF106	-0.160997	0.0389758	DOWN
NICN1	0.220494	0.0389761	UP
KRTAP5-1	-1.44325	0.0390475	DOWN
FSD1	0.964299	0.0390543	UP
PPAT	-0.342038	0.0392152	DOWN
CRISP3	2.67618	0.0392893	UP
SMUG1	-0.249445	0.0393143	DOWN
SP140	0.730866	0.0393247	UP
CDK8	-0.15283	0.0393727	DOWN
GANC	0.127858	0.0395529	UP
PCDHB11	0.367521	0.0395968	UP
CDR2L	-0.274017	0.0396466	DOWN
LNX1	0.254606	0.0397043	UP
RDH5	-0.416237	0.03993	DOWN
DAPK2	0.254116	0.040019	UP
TGS1	0.207093	0.0400641	UP
PWP1	0.19471	0.0400649	UP
SOGA3	-0.929786	0.0401308	DOWN
TUSC2	-0.166882	0.0401745	DOWN
PRKDC	-0.0656957	0.0402309	DOWN
PLCE1	-0.363208	0.0402947	DOWN
SAAL1	0.326648	0.0403596	UP
FPR2	1.4319	0.0404944	UP
HOGA1	-0.43599	0.0406597	DOWN
SDR42E1	0.558954	0.040781	UP
ERAP2	-0.840359	0.0409071	DOWN
MPIG6B	1.64714	0.0410928	UP
GCDH	-0.250858	0.0410948	DOWN
CTNNBIP1	0.21897	0.041148	UP
TMUB2	0.236846	0.0412327	UP
HSD3B2	1.30487	0.0414282	UP
FKBP4	-0.140592	0.0415248	DOWN
NPIPB3	0.42516	0.0416555	UP
NPY1R	-0.664493	0.0416978	DOWN
CRLF2	1.52897	0.0417352	UP
ELMO2	-0.118394	0.0417398	DOWN
AC138696.1	4.16168	0.0417441	UP
ESYT2	-0.182546	0.0418523	DOWN
MAG	2.46564	0.0418906	UP
CLDN23	1.62821	0.0421099	UP
ANGPTL2	-0.208496	0.0421162	DOWN
TAPT1	0.154433	0.0421514	UP
CYB5RL	-0.181317	0.0421902	DOWN
TMED7-TICAM2	-0.601339	0.042235	DOWN
DUT	0.2157	0.0422698	UP
PCDHGB7	0.198001	0.0422993	UP
EAPP	0.165526	0.0423096	UP
C19orf53	0.308423	0.042319	UP
CCDC138	0.46007	0.0424604	UP
TSC22D3	0.272067	0.0424914	UP
TMEM192	-0.156791	0.0425127	DOWN
GRID2IP	1.02174	0.0425456	UP
ANKRD13B	-0.322962	0.0425664	DOWN
RFC5	0.218388	0.0426083	UP
ACOT11	-0.16842	0.0426996	DOWN
ZNF41	-0.134881	0.0427394	DOWN
TMEM234	0.291627	0.0430257	UP
GPR161	0.251734	0.0430458	UP
TMTC1	0.192935	0.0430904	UP
CLEC18C	-1.79619	0.0431382	DOWN
URM1	-0.199101	0.0431426	DOWN
CHST5	0.433632	0.0431732	UP
IL23A	1.02767	0.0432152	UP
AACS	-0.198812	0.0432499	DOWN
STC2	-0.380685	0.0432731	DOWN
AK7	-0.778203	0.0433169	DOWN
PA2G4	0.115249	0.0433536	UP
FCRL6	0.881512	0.0433734	UP
CDKN2AIP	0.167014	0.0433875	UP
SECISBP2	0.111546	0.0436161	UP
PEX2	0.164903	0.0437431	UP
CHTOP	-0.131622	0.0437473	DOWN
SIK3	-0.145316	0.0437653	DOWN
PDK4	0.582292	0.043912	UP
DOPEY2	0.180253	0.0439189	UP
AAK1	-0.148763	0.0439596	DOWN
UNC79	-0.622904	0.0441375	DOWN
GPR61	-0.834433	0.0443989	DOWN
FBXO41	-0.462012	0.0445174	DOWN
TRIM58	-0.77492	0.0445697	DOWN
PEX10	-0.295207	0.0447854	DOWN
AFF2	0.675849	0.0448316	UP
MUL1	-0.173261	0.0448378	DOWN
ZMAT5	0.383975	0.0448867	UP
KRT5	1.99619	0.0448929	UP
HSPA8	-0.189404	0.0448955	DOWN
TTC39B	0.256142	0.0449827	UP
SPP1	0.856433	0.0450109	UP
FAM120A	-0.0965514	0.0450467	DOWN
WDR72	0.425359	0.045048	UP
ATP7B	-0.263969	0.0451322	DOWN
ANKRD50	-0.190595	0.0452442	DOWN
GALNT10	-0.210602	0.0453151	DOWN
PMP2	0.727343	0.0453933	UP
RPUSD4	-0.206251	0.0455024	DOWN
SLC16A2	0.26199	0.0455673	UP
RAD9A	-0.33967	0.0455991	DOWN
N4BP1	0.128992	0.0456355	UP
PLEKHS1	0.578726	0.045643	UP
NIPAL1	0.665949	0.0458653	UP
LYPD5	-0.575432	0.0458876	DOWN
MID1	-0.273762	0.0459221	DOWN
BTRC	-0.13401	0.0460769	DOWN
WDR87	-1.35476	0.0460853	DOWN
KLRC4	-1.59484	0.0461564	DOWN
SLA2	-0.617747	0.0461875	DOWN
USP26	1.95283	0.0462456	UP
POGLUT1	-0.27228	0.046275	DOWN
DYNLRB1	0.24277	0.0465738	UP
KLK14	-0.970011	0.0465754	DOWN
FMC1	0.506134	0.0465894	UP
ZPLD1	1.15101	0.0465935	UP
ZNF750	0.50001	0.0465936	UP
ASB5	-0.404201	0.0466343	DOWN
DCTN1	-0.175911	0.0466888	DOWN
GPR135	-0.262689	0.0467485	DOWN
DHTKD1	-0.161695	0.0467888	DOWN
FAM43A	-0.312475	0.0469417	DOWN
KLF14	-1.81787	0.0470444	DOWN
C6orf163	-0.331768	0.0471236	DOWN
GM2A	-0.160479	0.0471263	DOWN
ATP8A1	-0.234302	0.0471815	DOWN
KCNH7	-1.43775	0.0472745	DOWN
PANK1	0.238073	0.0473019	UP
USP43	1.74603	0.0473223	UP
PRSS48	-0.492554	0.0474064	DOWN
ZNF714	-0.290761	0.0474622	DOWN
BCL7B	-0.138556	0.0476519	DOWN
ADAMTS2	-0.375728	0.0476576	DOWN
PTPN9	0.197807	0.0476734	UP
TSPO2	-1.06263	0.0477978	DOWN
HMGB1	0.123969	0.0480574	UP
ADRA1B	0.558973	0.0480777	UP
PLEKHG4B	-0.608337	0.048145	DOWN
CEP192	0.158917	0.0481748	UP
TMBIM4	0.222395	0.0482275	UP
SLC16A6	0.618889	0.0482413	UP
PCDHA6	-1.29104	0.048339	DOWN
SLC25A17	0.300711	0.0483859	UP
AKR1A1	0.196575	0.0483889	UP
MIF4GD	0.200385	0.0484176	UP
OR2A14	1.85722	0.048447	UP
NEURL1B	0.24533	0.0486118	UP
RPL41	0.207806	0.0487479	UP
COL20A1	-1.28849	0.0488547	DOWN
HYKK	-0.230613	0.048985	DOWN
SLC47A1	-0.327022	0.0490033	DOWN
KLF2	0.313455	0.0490085	UP
SPOUT1	-0.239555	0.0490793	DOWN
ANKRD34C	-0.82345	0.0490872	DOWN
HLX	-0.29964	0.0491404	DOWN
GPANK1	0.647198	0.0491596	UP
GHDC	0.259312	0.0491724	UP
CLTC	-0.112004	0.0492557	DOWN
ROPN1	1.73462	0.0493184	UP
CD7	0.919191	0.0494353	UP
NR2C2AP	0.353572	0.0494357	UP
FASTKD2	-0.148598	0.0494515	DOWN
BAMBI	-0.33914	0.0495034	DOWN
NLRC4	0.455211	0.0495175	UP
EGFL8	1.03014	0.0496419	UP
PIGP	0.226588	0.0496518	UP
PDGFRB	0.189163	0.0497413	UP
JSRP1	2.15569	0.0497483	UP
SCO1	-0.122129	0.0497561	DOWN
GPATCH8	0.107511	0.0497736	UP
BGLAP	1.45773	0.0498067	UP
ZNF630	-0.297821	0.0498265	DOWN
TCAF1	0.168757	0.0499663	UP
SUSD5	0.809342	0.0499688	UP
C7orf43	0.325473	0.0500406
DLL1	0.319484	0.050119
GDPD4	0.89937	0.0501473
ANKRD13C	0.154153	0.0501554
OR1K1	-1.73715	0.0501957
PPP2CA	-0.170765	0.0502086
MYO1H	-0.598557	0.0502836
KLHDC8A	-1.80468	0.0502841
TRIM25	0.158865	0.050305
GRM3	1.0196	0.0504052
PCP4L1	0.845944	0.0504205
CHGA	1.20305	0.0504788
MOSPD1	-0.254126	0.0509807
METTL26	-0.293305	0.0509809
MTOR	-0.119722	0.051032
FAM83H	-0.540014	0.0510516
TTC39C	0.344813	0.0510802
C17orf50	1.83624	0.0511919
MRI1	-0.272021	0.0513287
TMA7	0.272596	0.0513422
SPATA4	-0.813992	0.051422
DIP2B	-0.126368	0.0514578
ZNF564	0.212526	0.0514699
LPCAT4	0.28532	0.0514955
PGAM1	-0.135809	0.0515097
TIMM22	-0.162137	0.0515601
C11orf65	0.431353	0.0516435
C2orf15	-0.810422	0.05167
CD207	-1.14586	0.051686
MRPL27	0.216433	0.0517177
RRAS2	-0.26491	0.0517279
TRMT2B	-0.177428	0.0517577
C20orf202	-0.999257	0.0517586
RFC4	0.317399	0.0517647
SPAG7	0.175195	0.0522303
PAM16	0.400783	0.0522358
VSTM2L	0.619532	0.0522936
TMEM233	0.668477	0.0524058
TMEM92	1.06455	0.0524485
ZNF287	0.277873	0.0524879
SLC22A16	-0.767241	0.0524975
TIMP3	0.185843	0.0526623
ADH1C	0.604675	0.0527069
KLRF1	1.20346	0.053039
ANKRD31	-0.746733	0.0530572
SLC16A5	0.33142	0.053074
IGSF11	-0.494205	0.0531341
ZFYVE26	-0.0952619	0.0531541
IFT81	0.203839	0.0532329
B3GNT10	-0.336419	0.0532917
CSTA	1.46988	0.0536536
RHOU	0.431762	0.053775
UIMC1	0.133878	0.0538032
OR6C68	-2.56173	0.0538062
SLC25A20	0.228325	0.0538736
MED12L	-0.511445	0.0538987
PDE11A	0.678861	0.0539052
STYK1	1.54869	0.054
CEACAM8	0.661254	0.0540121
CENPS	0.528868	0.0540202
CREBZF	-0.143107	0.054142
ZNF343	-0.156638	0.0542095
ANKRD7	0.81303	0.0542175
ADH1B	0.457114	0.0545998
TM2D2	-0.192614	0.0546515
CNN3	0.159677	0.0546874
HMGB2	0.259615	0.0547402
SNRPN	-0.138026	0.0547507
CDADC1	-0.215068	0.0548717
AMPD1	2.04316	0.0548736
CAPN12	-0.678776	0.0549805
NCOA3	0.142169	0.0550951
TTYH3	-0.27725	0.055336
RPRML	2.31212	0.055353
VPS37C	-0.225345	0.0554186
SYNGR3	-1.8799	0.0558339
AL160272.2	0.741013	0.0559185
H1FX	0.188514	0.0560689
P2RX4	0.241359	0.0560925
ZNF625-ZNF20	-0.60494	0.0560996
CTXN1	-1.39358	0.0562543
ALDH1L1	-0.274683	0.0563403
FJX1	-0.633411	0.0564122
RPL13	0.175774	0.0564388
OTOA	-0.961779	0.0564976
TP53	0.225736	0.0565627
CLDN3	1.89568	0.0565676
GPNMB	-0.296008	0.0565789
RAB42	-0.432966	0.0566433
PIK3R2	-0.175292	0.0567363
WDR19	-0.214082	0.0567662
FRMPD3	0.848681	0.0568834
PTN	0.341656	0.0569217
CAT	0.224521	0.0569653
GID8	-0.151141	0.0570163
DNASE2	-0.220191	0.0570338
C10orf105	-1.09893	0.0570484
ASCL1	-2.29611	0.0571168
ENTPD6	-0.201079	0.0572187
AHRR	0.956103	0.057256
STAR	0.921116	0.0572851
SRRM5	0.610369	0.0573326
GPER1	-0.356977	0.0573374
IVD	-0.130522	0.0573895
ZNF749	-0.553988	0.0575083
GEMIN8	-0.285934	0.057608
SNTG2	0.635334	0.0576255
CHRDL1	0.70297	0.0576449
DNAAF3	-0.67984	0.0576636
ABCB10	-0.175762	0.0577717
MBOAT7	0.5396	0.0577952
KLHDC4	-0.222008	0.0578298
SOAT2	1.79751	0.0578467
HNRNPM	0.114852	0.0579952
OR2A7	0.851652	0.0582356
ADAM28	0.484685	0.0582396
IGBP1	0.131541	0.0582961
GZMB	0.859758	0.0583072
RSBN1L	0.132294	0.0583492
UBXN7	0.144006	0.0584191
TMIGD2	1.6391	0.0585881
RGL3	0.38689	0.0586603
PRPH2	0.449152	0.0586759
AARS2	-0.19205	0.0586833
TCEAL2	1.19375	0.0587426
SMARCC1	-0.121668	0.0589734
ANGPTL4	0.664692	0.0590405
TCF7L1	-0.217999	0.0590803
C2orf73	1.12968	0.0591453
AC073111.3	-2.1676	0.0592231
IL17B	-2.00635	0.0592363
NLGN3	0.48427	0.0592392
PDIA2	0.908359	0.0592525
BCL2L2	0.161923	0.0592561
FAM104B	0.363197	0.0593451
CCL4	1.69918	0.0593848
NHLRC1	0.428589	0.0594409
MAP3K14	0.203447	0.059491
FOXN4	-1.29886	0.0596064
PNMA1	-0.188892	0.0597501
PLBD1	-0.175322	0.0598568
LYRM1	0.193574	0.0598749
EIF4EBP2	0.195748	0.0600288
SPIN4	-0.538378	0.0601443
RNF5	0.390275	0.0601559
NUDT16	-0.168789	0.0602475
HADHA	0.179284	0.0602943
SSX5	1.07517	0.0604634
CIT	0.351961	0.0605313
MEIS2	0.39574	0.0606131
C14orf180	0.332026	0.0606418
SNRPB2	0.18589	0.0606614
HCN2	-0.623564	0.060711
OXCT2	1.08323	0.0607483
MUC5B	0.642002	0.0607573
TIMELESS	-0.260366	0.0608799
LGALS1	0.250995	0.0609145
NXF3	-1.34702	0.060936
DNAH3	0.469847	0.0609676
UPP2	-0.723603	0.06098
ERICH1	-0.185229	0.061206
FFAR1	-0.903088	0.0612317
TSPAN7	0.768408	0.0613269
DDN	-0.627969	0.0614123
TUBA4A	-0.340608	0.0614364
APLP1	-0.481764	0.0614701
STPG4	0.618847	0.0615569
KDM1A	0.116231	0.0616316
PPP2R2B	-0.281189	0.0617076
TCEAL7	0.342428	0.0617236
FAM114A1	-0.171563	0.0617381
CALHM4	-2.04589	0.0617584
SLC44A5	0.906174	0.0618254
MLPH	-0.258269	0.0618947
MCM5	0.265127	0.0619077
KIF4B	1.58956	0.0619455
CEP112	0.136419	0.0619648
ATG4B	-0.17345	0.062095
SH2D1A	-1.10521	0.0621177
CD3EAP	0.245667	0.0621492
SLC6A11	1.44473	0.0622033
ZBTB24	-0.200424	0.0622539
S100PBP	-0.16506	0.0623092
UBXN2A	0.159837	0.0625191
TNFRSF17	1.91267	0.0626813
MMS19	-0.106297	0.0627447
NFKBIB	-0.253945	0.0628139
IGFBP1	-1.95717	0.0630551
HSD17B3	-1.29221	0.0631117
GYS1	-0.2234	0.0631126
N6AMT1	-0.154407	0.063122
COMMD3-BMI1	-0.199377	0.0632113
TLX1	-1.70998	0.0632475
ZNF189	0.158707	0.0633127
ZNF318	-0.0956518	0.0633969
AC099489.1	-0.473897	0.0634728
CRHBP	-0.718527	0.0639349
MAGED4B	-0.779669	0.064008
DUSP3	-0.132224	0.0641369
CARD19	0.348086	0.064247
TXNDC16	0.262385	0.0643715
MANBAL	0.224705	0.0643835
KCTD13	0.232605	0.0644329
PDCD4	0.209438	0.064461
SFXN5	0.207458	0.0645479
ATOH8	0.236878	0.0645598
AP4S1	-0.208002	0.0647037
SLCO4C1	0.484295	0.0648131
NAPB	-0.220712	0.064882
MKRN3	0.80362	0.0649121
MON1A	-0.254814	0.065049
HMOX1	-0.430449	0.0650953
DPP6	0.618639	0.0651095
A4GNT	1.9209	0.0653852
NBEAL2	-0.231177	0.0653854
SLC23A1	0.66345	0.0654708
KCNJ13	0.435955	0.0655501
XKR9	0.37577	0.0656258
RGS1	0.990255	0.0657203
SPTBN4	-0.198969	0.0657332
RAB40B	0.210426	0.0657747
TMEM68	0.275616	0.0658091
FFAR4	0.649779	0.0658708
PHKA1	-0.155114	0.0659382
RPS6KB1	0.14598	0.0659688
ALS2	-0.112139	0.0659849
ALS2CR12	-0.269339	0.0660003
AP4B1	-0.197839	0.0660124
PDPR	-0.294789	0.0660731
RIOX2	0.16855	0.0661145
ADM	0.349814	0.066263
AC009119.2	0.344868	0.0662763
UBE2E3	0.15812	0.0663355
SSTR2	0.205095	0.0664619
OGFOD2	-0.305408	0.0664707
NSA2	0.308892	0.0665112
LRIT2	-2.40448	0.0665323
SSH1	-0.125993	0.0666855
ACSM4	1.3008	0.066715
RNF181	0.224159	0.0667431
RUVBL1	-0.20214	0.0667465
FBXL15	-0.291618	0.0667874
ZKSCAN3	-0.202199	0.0668561
SARAF	-0.102292	0.0670986
SPATA2L	-0.61601	0.0671055
MAP2K6	0.272189	0.0671862
CDC73	0.108758	0.0672422
RPL7L1	0.111152	0.0672758
HPDL	1.16316	0.0674944
MYOG	1.59374	0.0675646
CD8B	1.16089	0.0675921
CD300LG	0.364126	0.0676806
SMG1	-0.0811399	0.0677106
RNF40	-0.135559	0.0678856
PCDHB7	0.422876	0.0679332
PDSS1	0.365153	0.0679762
ATP2C2	0.64038	0.0680363
FKBP1B	-0.811179	0.0680526
GPN1	0.142418	0.0682282
TMEM100	-0.481347	0.0682415
SLC14A2	0.284293	0.06825
HIKESHI	0.171187	0.0683466
AKR1B10	-1.43028	0.0683833
FPR1	-0.701918	0.0684068
BTBD9	-0.133641	0.0684986
ORAI2	-0.238437	0.068567
DTNBP1	0.23208	0.0687458
TRIB3	0.635205	0.0688425
CELA2B	1.64999	0.0689723
ZAR1L	2.28535	0.0691422
CCDC85C	-0.199319	0.0691612
CDC42EP4	0.26378	0.069203
SPATA21	-0.569799	0.0692068
SMYD2	-0.166657	0.0693184
RRAGC	-0.177137	0.0693366
LIPI	1.97805	0.0694504
SNX8	-0.201733	0.0695903
MLC1	1.21966	0.0696996
CALCR	-1.23657	0.0697482
RNLS	0.225255	0.0697753
ADI1	-0.117937	0.0697799
ATP8B2	-0.190828	0.0697899
LAMP5	-1.74834	0.0698946
C12orf49	-0.181406	0.069955
SPACA9	0.359044	0.0699751
PPP4C	-0.213138	0.070226
SIRT6	-0.309857	0.0702838
METTL7A	0.214262	0.0703049
JMJD4	0.221857	0.0705336
EIF2D	0.137828	0.0705736
C17orf51	-0.158074	0.0706891
SYNPO	-0.185444	0.0706945
MXI1	0.15661	0.0707462
TMEM79	-0.412442	0.0708542
TAOK3	-0.129979	0.070919
GYG1	-0.125416	0.0709214
RPS25	0.166112	0.0709527
TRDMT1	-0.260351	0.0710351
SKIV2L	-0.865146	0.0710391
ERGIC1	-0.124664	0.0710486
ELOVL1	0.202146	0.0711077
DXO	0.568132	0.0712668
REV1	0.148451	0.0713629
SPTAN1	-0.133007	0.0713964
RELB	-0.408934	0.0714005
TMCO6	0.36945	0.0714113
TUBB4A	-0.750787	0.0716498
SLC38A11	0.669942	0.0716653
FHL2	0.438517	0.0717694
ZADH2	-0.12987	0.0718145
PSMD8	-0.143677	0.0718258
CITED1	-1.65697	0.0718485
PPFIBP1	0.151716	0.0718508
DTX1	-0.413459	0.0719461
ZNF737	0.267489	0.0721515
C12orf43	-0.185953	0.0721675
USP44	-0.646394	0.0722279
LRRIQ1	-0.84166	0.0724039
CPNE6	1.42881	0.0724261
AKR1E2	0.341639	0.0726038
OGFOD3	-0.178035	0.0726054
PAPPA2	0.644229	0.0726138
GPR173	0.54901	0.0727076
ST18	0.646314	0.0728066
CXCR1	1.13159	0.0728496
WNT7A	1.85121	0.0730055
SLC2A14	-0.529423	0.073071
GLDC	-0.758636	0.0730855
IRF4	-0.667382	0.073137
ZDHHC4	0.209603	0.0731788
FITM1	0.231323	0.0731906
IL27RA	-0.347562	0.0733363
PTHLH	-0.887925	0.0733709
GATC	0.256409	0.0734281
SLBP	-0.196513	0.0735517
CNGA4	-1.63497	0.0735572
GRAMD4	-0.171522	0.0736619
C9orf129	2.44815	0.0737468
RAB3B	0.345498	0.073751
RPL10	0.130304	0.0739913
SSTR1	-0.691374	0.0740689
XPNPEP3	-0.129473	0.0740975
UBE2T	-0.56911	0.0741611
HHIP	-0.447746	0.0741912
DDX25	0.68616	0.0742045
DEDD2	-0.28301	0.074231
GLIS1	1.11638	0.0742764
SP7	1.43832	0.0743859
RHOXF1	1.4951	0.0745446
PPIP5K1	-0.229829	0.0746002
TMEM91	0.564083	0.0747603
MS4A5	-1.7315	0.074844
C6orf48	0.40328	0.0750316
ENOSF1	0.201576	0.0750585
CKAP4	-0.175435	0.0751544
BEST2	-0.628066	0.0751889
CCDC28B	-0.224548	0.0752016
RPF2	-0.183315	0.075287
LYNX1-SLURP2	-0.692925	0.0754523
ART3	0.300763	0.0754905
PURG	-0.699409	0.0754909
ANGEL1	-0.136483	0.075763
USP17L4	-1.99694	0.0758032
CAPZA1	-0.145104	0.0758241
RPS6	0.154176	0.0758285
POU5F1	0.614397	0.0758429
ASPHD2	0.924152	0.0758455
FBXO7	0.119921	0.0758623
C12orf60	0.22809	0.0759508
CCDC102B	0.257072	0.0760343
IKZF1	0.369869	0.0761584
LOXL1	-0.355042	0.0762314
HHLA2	0.719744	0.0762373
CCS	0.250799	0.0763143
PLCXD3	0.253681	0.0763834
COMMD7	0.15013	0.0764228
BRK1	0.151398	0.0765349
SYNJ1	-0.143544	0.0765872
HCFC1R1	0.247531	0.0765985
RALGAPA1	0.1481	0.0767463
FLT3	0.793036	0.076884
UMODL1	-2.4406	0.0769473
SGSM3	-0.158737	0.0770064
ZNF880	0.244714	0.0771738
ESCO1	0.151637	0.0772144
CRKL	-0.0918336	0.0772437
FMO1	0.668228	0.0774888
SMIM8	-0.184712	0.0775242
ANKRD37	-0.337158	0.0775311
ZNF583	-0.212636	0.0775736
NRG4	0.795518	0.0776364
ZNF473	-0.241219	0.0776365
PRMT8	-1.29065	0.0778122
SYNE4	-0.538055	0.0778662
GALNTL6	1.7077	0.0779675
CXCL8	1.79061	0.0780069
DIO3	1.4549	0.0781257
FAM214A	0.159468	0.0783001
LARP6	0.231791	0.0783959
SLCO1B7	1.5418	0.0785135
GCAT	-0.298768	0.0785952
NECTIN4	-0.975729	0.0787198
RS1	2.29629	0.0788213
MYO16	-0.443523	0.0788834
TREML2	1.07645	0.0789197
SRP14	0.255395	0.0789502
ZNF521	0.200693	0.0789644
CXCL1	1.05355	0.0791158
LIFR	0.203511	0.0792192
FGD2	0.290529	0.0792492
TFRC	-0.303317	0.0793044
UACA	0.163889	0.0793222
STK32C	-0.350344	0.0793683
INHBB	0.535593	0.07942
NAXD	-0.141722	0.0794777
RIPK1	0.145131	0.0795037
PPP1R37	-0.206335	0.0795914
OVGP1	0.696702	0.0796012
DEK	0.208482	0.0796349
ZNF585B	-0.117134	0.0797386
AC245033.1	-3.38492	0.0798009
TRAF3	-0.17297	0.0798791
ENOX1	0.322155	0.0800281
NAV1	0.180194	0.0801634
CD3E	0.65892	0.0805083
C17orf97	-0.568754	0.0805326
LHX9	-0.828466	0.0805341
IKBKE	0.657372	0.0806902
IFNW1	-0.824468	0.0808157
INPP5B	0.138894	0.0808736
RGS3	-0.194325	0.0810598
NUP50	0.0981237	0.0811627
THNSL1	-0.256095	0.0813341
CNTD2	-1.29493	0.0814397
ERMN	-1.19928	0.0814699
FOXF2	0.741999	0.0815382
SLC26A7	-0.860905	0.0815743
ARHGAP22	0.237749	0.0817294
KREMEN2	-1.66335	0.081809
CLEC7A	0.53773	0.0818176
KLF4	0.393996	0.0820157
LURAP1L	-0.345778	0.082074
RPS27A	0.124245	0.0821424
TMEM121	0.784973	0.0821995
ST6GALNAC4	-0.292972	0.0822648
MFSD12	-0.200448	0.0822975
DDX28	-0.254277	0.082298
KATNBL1	0.163024	0.0823234
KPNA2	-0.220948	0.0823597
FOXO4	0.157597	0.082488
SKOR1	-0.708664	0.0825298
GPR26	1.01477	0.082562
XPO5	-0.137853	0.0825785
FAM189A1	-1.70006	0.08261
ZNF532	0.0707421	0.0826588
ABCC1	-0.385806	0.0826631
ZZEF1	-0.0701011	0.0828316
PREX1	0.238072	0.0829922
LILRA6	2.48358	0.0832375
RPL35A	0.117539	0.0832481
DUOXA2	1.59376	0.083356
CEP350	0.0997412	0.0833729
ZNF438	0.135731	0.0834256
GLYAT	0.413891	0.083439
KPNA3	-0.123958	0.083499
UQCRB	0.188349	0.0837917
ASTE1	0.31722	0.0838775
EPHB3	-0.360825	0.0839457
CGA	1.53444	0.08396
PROSER3	-0.202556	0.0840325
CRLF3	-0.157427	0.0842133
ALDH1L2	0.225328	0.0842296
PSMC5	0.13063	0.08426
RIC8B	0.128463	0.0843841
TPP1	-0.136635	0.0844322
TDRD9	0.697327	0.0844374
OPA1	-0.11897	0.0844734
AC092042.3	1.58593	0.0845701
ZFP28	0.172251	0.0846222
MEMO1	-0.170046	0.0846345
POLH	-0.180702	0.0848148
SHCBP1	-0.348025	0.0848274
TCP11L2	-0.159547	0.0850485
MAFB	0.269661	0.0851122
DNER	1.01164	0.0851592
GORAB	0.26338	0.0852168
AGTRAP	-0.305075	0.0854301
QTRT2	-0.19299	0.0854333
KCNA2	0.356718	0.0855742
PPIE	0.137051	0.0856271
EFR3B	-0.205599	0.0856391
PAFAH1B1	-0.0785026	0.0856479
ZSCAN30	-0.150542	0.0856975
DET1	0.14135	0.085765
HTRA1	-0.146269	0.0857652
NBEA	-0.107835	0.0861552
XRCC3	-0.286047	0.0862981
DCUN1D3	0.239143	0.0863948
BSDC1	0.114434	0.0864178
CCDC189	-0.903413	0.0864887
ANO2	-0.219671	0.0866369
SGO1	0.689815	0.0866544
FLCN	-0.137207	0.0866686
ENOPH1	-0.168768	0.0867151
RTL8B	0.252091	0.0867642
HSF2BP	-1.2588	0.0868551
ABCF3	-0.134861	0.0868955
LRCH3	0.115023	0.0869256
CCND2	-0.129028	0.0870565
BEGAIN	-0.428108	0.0871469
NCAM2	0.346476	0.0871861
PHF21B	-1.12836	0.0872019
MMP2	-0.257268	0.0872288
HNF1A	1.5164	0.0872707
STMN4	-0.908475	0.0874382
PXK	-0.160684	0.0874864
SLC10A2	-1.3218	0.0875459
FAM180B	0.547303	0.0875907
ALKBH3	0.182782	0.087613
ZNF33A	0.113258	0.0876695
RFPL3	2.13512	0.0877364
CNTD1	0.681062	0.0878103
YPEL3	0.175869	0.0879582
TECTA	-0.375724	0.0879828
RAB3D	-0.169061	0.0880307
U2AF1L4	-0.222128	0.0881253
ZNF594	0.163434	0.088444
NME5	-0.456903	0.0884573
ABCA9	0.234988	0.0885033
SLC24A5	2.09112	0.0885444
DHCR24	-0.33177	0.0886696
KIN	0.188396	0.0888734
CNIH2	-0.880866	0.088884
CATSPERZ	1.59115	0.0889293
RNGTT	-0.154073	0.0889615
KRTAP5-7	1.77451	0.0889674
TRPC6	-0.425347	0.0889909
BRD2	-0.546491	0.0890215
TTC28	-0.106418	0.0890345
FBN1	-0.349638	0.0891439
RSRP1	-0.168659	0.0892574
PODXL2	-0.321703	0.0893324
SAMD9L	0.234734	0.0894562
NPIPB11	-0.436364	0.0895522
ZNF740	-0.145065	0.0896191
OIP5	-0.684396	0.0896878
TRAPPC1	0.218252	0.0896955
AKR7A3	0.926476	0.0897451
CA5A	0.298744	0.0898526
CD163L1	-0.383411	0.0898919
ARX	-1.04151	0.0899548
PTTG1	0.766726	0.0899763
PTGER4	-0.293947	0.090001
CABLES2	0.268179	0.090011
DNAH12	-0.47876	0.090021
CCR7	0.797766	0.0900589
APOC2	-1.10941	0.0900983
MCAM	-0.262392	0.0901669
C9orf66	-0.581899	0.0902305
CALB1	-0.32462	0.090483
ZNF546	0.187494	0.0905618
MYNN	0.165903	0.0906925
C5orf38	-1.00205	0.0907171
ENPEP	0.225097	0.0908543
C4B	-1.18978	0.0909422
ZBTB32	0.596987	0.0909903
NANOG	-0.462165	0.0911317
ATOX1	0.204408	0.0911627
LRRC18	0.933731	0.0911943
NEK7	-0.178924	0.0914643
LAP3	-0.132537	0.0914851
ERCC6L2	-0.12352	0.0915228
NCCRP1	-0.522951	0.091702
LIN37	0.363451	0.0919898
KIAA0319	0.876985	0.0920258
AL138694.1	-0.422327	0.0920259
GSG1L	0.735669	0.09203
CD302	0.20451	0.0921101
PAPD4	-0.133499	0.0923445
GAS2L2	-1.14911	0.0923581
ANKRD49	0.265084	0.0925189
TMEM255B	-0.290296	0.092588
PACSIN3	-0.184427	0.0926201
UBAC2	-0.161117	0.0926335
TLR10	-0.637336	0.09269
TNFRSF19	0.240771	0.092729
PCOLCE2	-0.225721	0.092791
ZNF629	-0.150854	0.0927933
LRRTM2	0.313752	0.0928407
DNPH1	-0.33479	0.0929326
APIP	0.286182	0.0930227
PYCR1	-0.459641	0.0930551
CEND1	-0.868973	0.0930699
GALNT2	0.131311	0.0931386
TANK	0.143488	0.0931717
FCGBP	-0.60991	0.0932605
BAK1	-0.194851	0.093346
C19orf24	-0.345066	0.0934401
LRRN2	0.340193	0.0934629
SERINC5	0.165879	0.0934711
H2AFX	-0.285917	0.0935075
ZW10	-0.161991	0.0935648
COG2	-0.114835	0.0935764
CHMP4A	0.238766	0.0935858
CYLC2	1.02973	0.0936401
EVC	0.217204	0.0937138
AC007325.2	-0.562754	0.0938709
DMAC2	-0.121369	0.093904
CDKN2B	-0.388405	0.0940212
OR2T6	0.891164	0.0941442
PYCR3	-0.362544	0.0941752
TMEM67	0.172597	0.094239
C1orf228	0.874683	0.0942706
DDI1	0.704607	0.094275
TTC9	-0.511322	0.0943338
CNKSR3	-0.173365	0.0943643
GRIFIN	-1.40055	0.094418
PLEKHH3	0.232533	0.0944229
CHAF1A	0.201943	0.0944356
PNLDC1	-1.80131	0.0945327
ZMYM5	0.206556	0.0946173
DGCR2	-0.148876	0.0946821
APOE	0.49311	0.0949866
PTRH1	-0.316693	0.0949914
HGF	0.355852	0.0949978
USP32	-0.113599	0.0951242
MGAT3	-0.301613	0.0952791
FUBP3	0.111942	0.0953075
PLK1	-0.436721	0.0953345
ZNF256	0.17779	0.0953471
PIANP	-0.744836	0.0954321
GZMK	0.863413	0.095446
SNRPC	0.13577	0.0954742
CLPTM1L	0.210852	0.0957065
PLA2G4F	0.432749	0.09572
KLHL11	0.234702	0.0957411
GLIPR1L2	-0.274975	0.0957501
RPS14	0.149436	0.0959239
OR51Q1	-1.43905	0.0959243
DNAJC19	0.206133	0.0959533
CCND1	-0.177246	0.0960238
NT5C3B	0.192054	0.0962396
RAB3C	0.731463	0.0963193
MYO7B	-0.308973	0.0963989
DTD1	0.280951	0.0964814
OR51B4	-1.7829	0.0965378
RPL10A	0.146977	0.0965407
COX7B	0.155093	0.096619
TRIM67	0.519603	0.0966766
CYTIP	0.51179	0.0967388
RAB3A	-0.268826	0.0967961
UBR2	-0.0948699	0.0968126
STAP2	-0.335052	0.0968512
CHAD	-0.577218	0.0969489
ILDR2	-0.427469	0.0969947
MYPN	-0.162809	0.0970144
CCDC7	0.197974	0.0970162
ZNF559-ZNF177	0.358476	0.0970871
LARP4	-0.138434	0.097089
CX3CR1	0.374644	0.0971478
YWHAQ	-0.135056	0.0972775
TOMM6	0.187733	0.0974228
CPVL	-0.215852	0.097437
EXOC3L4	0.576278	0.0974504
OR4N2	-1.82899	0.0974788
LILRB2	2.47167	0.0975017
TRMT112	0.149421	0.0975769
AC087632.1	0.887957	0.0976246
SPINK6	-2.76701	0.097748
CYP1A2	0.483736	0.097761
SETBP1	0.19839	0.0978393
DCC	0.430767	0.0979297
PEX11B	-0.161717	0.0979793
RBM33	0.0950731	0.098006
ZNF575	-0.496022	0.0980452
SF3B3	-0.0741176	0.0980915
BEND4	1.56549	0.0980938
TMEM35B	0.334906	0.098231
OR2T10	-2.76182	0.0982627
RPRD1A	-0.117815	0.0982746
TRAF2	-0.277107	0.098343
BPNT1	0.166554	0.0985171
DHPS	-0.175345	0.0985786
AC091167.7	-1.3793	0.0985909
TCTA	0.180022	0.0986185
IL11RA	0.135046	0.0986646
NOP9	-0.106897	0.0987004
SPATA2	-0.225666	0.098702
SEMA6D	0.187554	0.0987939
DNASE1L3	0.619114	0.0989675
HAPLN2	0.678668	0.0991015
RNF123	-0.144569	0.0991052
SCML1	0.253409	0.0991313
RPS12	0.128202	0.0992066
MAPK1	-0.0882506	0.0992144
ATAT1	-0.848338	0.0993001
CYP27A1	-0.222337	0.0993454
CST6	1.82146	0.0994071
FOCAD	0.107486	0.0994216
AC009336.2	1.83828	0.0994355
PAM	-0.134172	0.0994428
SPIN2A	0.335556	0.0994528
ARNTL	-0.404813	0.0995258
GRAMD2A	-0.750311	0.0995293
ADGB	-0.307428	0.0995743
PKD1L3	-0.54831	0.0996248
ARSB	-0.166276	0.099654
ZNF467	-0.313375	0.0996542
AC091167.2	1.69576	0.0997456
SLC13A3	-0.648453	0.0998734
IP6K1	0.125867	0.0998962
BTLA	1.18698	0.100134
SENP1	0.139603	0.100239
ANKRD30B	-0.567997	0.100325
GRM5	1.72084	0.100325
GP6	-1.08924	0.100443
ORMDL2	0.305712	0.100544
SPTSSB	1.07143	0.100585
TMSB4Y	1.14945	0.10067
OXGR1	-1.45045	0.100725
ADGRE3	-1.07189	0.100739
SMN1	0.573734	0.100794
CELF4	-0.454886	0.100853
LETM1	-0.144669	0.100874
FCGR2B	0.365139	0.101029
H3F3B	0.169738	0.101039
CAAP1	0.205418	0.101063
ETV2	-1.33112	0.101065
APRT	-0.21004	0.101095
FEZ1	-0.160645	0.101118
FLG2	-0.659351	0.10115
MEST	-0.335145	0.101151
GNE	0.148474	0.101153
AC011455.2	-2.40898	0.101166
GPR27	-0.370939	0.101338
OPRM1	0.422207	0.101567
CLMP	0.260811	0.101751
PEX16	0.250913	0.101752
AC018523.2	2.6883	0.101755
POTEC	-0.247532	0.101895
TRMT44	-0.18842	0.101975
BEAN1	0.32996	0.102035
LRIG3	0.210895	0.102077
NHEJ1	0.188294	0.102112
HERC1	-0.0752476	0.102165
AC005520.1	0.484095	0.102196
SEC63	0.11553	0.102264
TMEM221	1.11536	0.102275
RASA2	0.179967	0.10237
TMOD4	-0.993698	0.102378
FAM208A	0.122909	0.102385
STEAP1B	0.942431	0.102486
COL17A1	0.722364	0.102533
PC	-0.292018	0.102542
DALRD3	-0.228853	0.102743
HIST1H3A	-0.525251	0.1028
MKL2	0.142968	0.10282
BRF1	-0.140882	0.102836
WDR64	-1.66173	0.10291
CYP26B1	0.438087	0.103
DSG3	-0.913709	0.103083
UBAP1L	0.293961	0.103165
HP1BP3	0.0742732	0.103254
LHB	1.78352	0.103349
ANKDD1A	0.265285	0.103362
BIRC7	-1.27796	0.103465
PSG2	0.830214	0.103565
HSD11B2	0.52459	0.103578
ADRB2	-0.204575	0.103697
DPYS	1.57053	0.10373
SOWAHC	0.236692	0.103732
OXCT1	-0.177085	0.103808
UGT1A1	-0.282461	0.103828
NACC1	-0.164524	0.103902
PABPC1L2A	-1.18443	0.104051
SLC6A17	-0.60546	0.104104
OAS1	-0.245158	0.104132
FKBPL	0.822375	0.104171
SPINK9	-0.230123	0.104214
BARX2	-0.871821	0.104238
CREBBP	0.0884375	0.104289
NIPAL3	-0.161884	0.104302
AC012651.1	-0.259762	0.104364
FAM3A	-0.140273	0.104375
SHISAL1	-0.505581	0.104561
ZNF8	0.139024	0.104597
MTHFR	-0.123086	0.104613
FAM160A2	-0.149713	0.104685
DENND4C	0.105946	0.104687
CA7	1.63073	0.104856
ALDH1B1	-0.192191	0.104884
TASP1	0.223798	0.10498
MAGEH1	0.180045	0.105034
RFLNA	-0.94893	0.105167
AC010542.3	0.712337	0.105232
PPP1R12C	-0.196918	0.105337
KLC2	-0.169364	0.105427
AC096887.1	0.737428	0.105453
NANOS1	-0.337826	0.105477
MYBPH	-1.11639	0.105477
MAL	-0.505588	0.105509
DNAJB4	-0.167146	0.105526
NAP1L2	-0.244745	0.105571
NTF3	0.410751	0.105584
CYB5R1	-0.143832	0.106069
ZNF184	0.167002	0.106267
KBTBD4	0.160955	0.106355
LY86	0.801056	0.10637
ADGRB2	0.369088	0.106375
MAP4K5	0.158068	0.106437
SYS1	-0.120464	0.106466
C1QTNF2	-0.406881	0.106473
KCNK7	-0.806027	0.106582
KCNC1	-0.42192	0.106793
MYO15A	0.324121	0.106938
MCOLN3	-0.391176	0.106967
RWDD2B	0.161315	0.107019
CTSB	-0.1612	0.107031
OGFR	-0.205246	0.107056
LMX1A	-1.15314	0.107097
AC119674.2	0.487245	0.107188
COIL	0.149186	0.107231
MYCBP	-0.230398	0.107269
SAMD3	0.510955	0.107274
ZNF519	0.158646	0.10731
AC233755.1	2.32008	0.10736
GRK5	-0.181596	0.107433
GRIK3	0.490912	0.107581
NPHP3-ACAD11	0.89346	0.107648
TRAF7	-0.184207	0.107652
PDS5A	-0.0650841	0.107655
RECQL	-0.15459	0.107677
SNX12	-0.142367	0.107679
WFIKKN2	0.765361	0.107706
OR10AD1	-0.479756	0.10771
VTI1A	-0.0935422	0.107783
GPATCH1	-0.150389	0.1078
SELENOO	-0.188371	0.107846
CHST12	-0.128006	0.107904
GFOD2	-0.17045	0.107921
ADCK5	-0.401381	0.107988
GCNT7	-0.53805	0.108185
SAXO2	0.573609	0.108231
TRPV4	0.962466	0.108306
ROM1	0.630365	0.108404
SGK3	0.171645	0.108497
MYLIP	0.167419	0.108561
RGMB	0.135064	0.10857
FAM105A	0.337027	0.108697
DDX43	0.721372	0.10895
WIPI1	-0.167066	0.108982
CDC42SE2	0.168821	0.109167
MAD2L2	-0.226205	0.109231
MFSD3	-0.350358	0.109265
AIG1	0.169846	0.109332
ARHGEF11	-0.118608	0.109381
RPTOR	-0.106501	0.109408
ABHD1	-0.269982	0.109431
HSF4	0.164239	0.109441
CHD2	0.0800957	0.109497
DNM1	-0.31657	0.109605
ZBTB38	-0.105989	0.109659
NOXRED1	-0.884165	0.109704
STK16	0.2	0.109711
C3orf18	-0.173697	0.10976
CNOT11	-0.132906	0.109775
DDX19B	0.130159	0.109795
AKNAD1	1.10366	0.109862
ESR2	-0.287633	0.109868
SLX4	-0.168483	0.109891
KCNJ5	0.351845	0.110093
RNH1	-0.165005	0.110103
TAF1B	0.234408	0.110133
B3GNT6	1.96446	0.110304
SF3B4	0.176559	0.110399
GRIN2C	0.417437	0.11046
PPAN-P2RY11	-1.24016	0.110531
CHMP4C	-0.335883	0.110538
EFCAB14	0.0896957	0.110556
TSR2	0.15853	0.110633
ERVK3-1	-0.172408	0.110659
PROM2	-0.336382	0.110721
RPGRIP1L	-0.221134	0.110829
CHST13	-1.15097	0.110842
NDUFB4	0.166123	0.110864
S100A3	1.24047	0.110919
TBC1D22B	-0.171986	0.111096
AC025165.3	-1.00283	0.111132
NR1H2	-0.156671	0.111182
RFX8	0.805023	0.1112
DNAJC1	-0.147822	0.111227
RPL15	0.10078	0.111257
ERG	0.156353	0.111317
LRRC8D	-0.155435	0.111323
HLA-A	-1.7954	0.111367
MN1	-0.209247	0.111372
CD200R1L	-1.90185	0.111388
CEP104	-0.0983363	0.111398
GDPGP1	-0.163858	0.111409
BAG6	0.695586	0.111424
DLGAP2	-1.34785	0.11143
EPN2	0.10976	0.111431
FES	-0.196628	0.111446
ACP5	0.569741	0.111466
NEURL3	-1.23791	0.111512
ITGAD	-0.425225	0.111568
CPNE3	-0.147793	0.111611
GPR20	0.565643	0.111623
SLC9A3R1	-0.297748	0.111666
HIF1AN	-0.0909708	0.111703
AC069368.1	0.950967	0.111824
SBNO1	-0.0893196	0.111929
ZBED4	-0.132809	0.112182
GDA	-0.432183	0.11223
MMACHC	-0.159049	0.112246
SERPINB9	0.257812	0.112273
THOP1	-0.211172	0.112398
NFKBIE	-0.384891	0.112444
TMEM239	-0.955163	0.112479
SEC14L1	0.13603	0.112513
OR5H1	0.672044	0.112551
NRL	0.588097	0.112569
C5orf24	0.128905	0.1126
DESI1	-0.176199	0.112608
NDUFV3	0.144927	0.112633
BAIAP2L1	-0.242283	0.112635
BMP4	-0.242268	0.112809
DMKN	-0.468904	0.112857
ENPP6	-0.492939	0.112875
SYT2	-0.262465	0.112917
LRRC4	0.282502	0.112967
NPY2R	-2.3325	0.112977
DRICH1	-0.924425	0.113067
TUBGCP4	-0.117575	0.113134
ASIC1	0.503875	0.113221
APBA1	-0.254179	0.113258
SELENOH	0.143288	0.113261
FBXO39	1.21034	0.113496
VPS50	-0.141295	0.113569
SH2D6	0.507302	0.113609
ZNF839	0.133815	0.113663
NOC3L	-0.196099	0.113763
SLC8B1	-0.147251	0.113781
ZNF484	-0.179413	0.113795
TBP	0.153807	0.113913
FN3K	-0.145936	0.114159
PPP1R3F	-0.157395	0.114184
RPL37A	0.179719	0.114262
PHTF2	0.160737	0.114458
SLC26A3	1.21905	0.11458
ALOX12	0.328686	0.114637
MPO	0.880164	0.114671
PTPN21	-0.11088	0.114689
POR	-0.155837	0.114734
DCDC1	-0.511955	0.114798
TUSC1	0.212544	0.114877
ADAMTS7	0.289263	0.114922
DNAH10OS	0.256402	0.114973
ZNF180	0.217136	0.11515
EIF2AK3	-0.174827	0.115246
SLC50A1	0.249805	0.115249
SLITRK5	0.466027	0.1153
DNASE1L2	1.00878	0.115313
GPR75	-0.433614	0.115368
SYT12	-0.416633	0.115399
SRRM4	0.28936	0.115466
CMTR2	0.239812	0.115486
PAFAH2	-0.191698	0.115531
SMIM11A	0.67655	0.115549
COA7	-0.153199	0.115561
SLC35E2	-0.235535	0.115639
PRELID3B	0.140712	0.115707
KALRN	0.14935	0.115776
COQ9	-0.146818	0.115874
LSM11	0.243971	0.115917
HSPB6	-0.394856	0.115963
CCDC192	0.444971	0.115999
BANK1	0.719163	0.116014
HAUS1	-0.225207	0.116077
OR5A2	-0.169072	0.116315
PCDHA8	-1.37288	0.116383
TSR1	-0.0980336	0.116423
PLEKHF1	0.2884	0.116528
TMPO	0.139504	0.116549
TMPRSS9	-0.427306	0.116629
EXOSC3	0.195849	0.11666
FOXP3	-1.01656	0.116681
NCS1	-0.315855	0.116762
UBAP1	0.128278	0.116791
ACSM6	-0.611511	0.116808
SFXN2	-0.198603	0.116825
TFCP2	0.0966072	0.116835
CDCA7	0.688612	0.116849
MTG2	-0.148193	0.116908
AP2M1	-0.0987207	0.117015
STAG1	0.101439	0.117275
MSX2	-0.46428	0.117355
BLOC1S5-TXNDC5	-2.91527	0.117554
HES4	-0.20798	0.117573
LRRC55	0.395333	0.117574
CCDC175	1.75704	0.117592
ONECUT1	1.62758	0.117609
TPSB2	0.833309	0.117647
GABRA3	0.585026	0.117805
MYH4	0.715472	0.117993
GNB3	-0.350279	0.11814
FMO2	0.235332	0.118166
CYP4X1	0.289696	0.118195
ZNF816-ZNF321P	2.40247	0.118265
PILRB	-0.241149	0.118265
GOLGA8H	0.735654	0.118412
ATP6V1B2	-0.142782	0.118418
NEUROD2	0.614759	0.118498
TRHDE	0.503885	0.1185
SCART1	0.26606	0.118586
SNTB1	-0.242965	0.118686
ZNF598	-0.18406	0.118769
MINDY4	-0.344395	0.118886
SP5	-1.04121	0.118944
SLC44A1	0.130327	0.118959
RIMS4	1.06657	0.119046
FAM237A	2.39515	0.11906
TRIL	-0.258068	0.119126
AL928654.3	1.07167	0.11914
HIST1H4C	0.428957	0.119163
AGAP4	-0.298574	0.11917
EXTL1	-0.41989	0.119208
TOE1	0.23297	0.119321
CLN5	0.126146	0.119456
AC068790.8	-1.55867	0.119481
EIF2A	0.11034	0.119497
KCNC2	-2.36772	0.11958
AP000295.1	-0.653229	0.119738
CNOT3	0.194772	0.119787
ZFYVE19	-0.185236	0.119826
PAX5	0.810565	0.119835
KMT2E	0.0764848	0.119852
ZNF606	-0.17489	0.119861
SPIN3	-0.170104	0.119879
PRDM12	0.922889	0.120057
EIF2AK4	0.100335	0.120151
ASB10	-0.194656	0.12024
ACAD10	-0.116942	0.120437
TBCC	-0.148197	0.120485
ALKBH1	-0.185784	0.120576
WNK3	-0.313591	0.120583
COA1	-0.107197	0.120636
DMXL2	-0.182107	0.120658
CDKAL1	0.129853	0.120681
B3GALNT1	-0.154735	0.120687
GIPC3	-0.277775	0.120694
DZANK1	-0.224692	0.120695
TDRD5	-1.55386	0.120891
ZNF469	-0.290259	0.121066
CSGALNACT1	0.166376	0.121081
IFIH1	0.179612	0.121089
WEE1	-0.17451	0.121109
COX20	0.201724	0.1212
MIPEP	-0.129501	0.121226
STARD3	0.171247	0.121348
RNF214	-0.113064	0.121376
ZNF595	0.197747	0.121396
TRPM3	-0.303131	0.121425
AC135178.2	0.56178	0.121435
TRIM45	0.197316	0.12157
IRF2BP2	-0.111017	0.121644
TTC32	0.307169	0.121657
TUBB4B	-0.213229	0.121724
MB21D2	-0.331632	0.121858
ACOT1	-0.36602	0.121883
SLC26A8	-0.519352	0.121908
BID	-0.182241	0.12193
MED21	-0.130634	0.121976
NAA35	0.125317	0.122027
TRIM56	0.107749	0.122094
OLIG2	0.912996	0.122107
RAB34	0.241865	0.122191
FOXO3	0.111806	0.122289
ACTA2	-0.488126	0.122297
LBHD1	0.361345	0.122337
SLC35B1	0.117766	0.122357
ADCY2	-0.255107	0.12237
NREP	0.200578	0.12255
SLC15A3	-0.219022	0.122571
PRSS51	-0.505182	0.122648
GLRX5	0.178597	0.122711
TUBA3D	0.37769	0.122726
AC091167.6	1.9267	0.122985
UTP20	-0.0994892	0.123066
TACC1	0.107659	0.12328
SULF1	-0.479744	0.123338
COMMD2	0.144738	0.123386
AC113554.1	1.68196	0.123514
GTPBP8	0.16049	0.123527
RPSA	0.148608	0.123532
RNF14	-0.117476	0.123579
ASPRV1	0.523098	0.123664
THG1L	-0.226743	0.12373
PGGHG	0.273972	0.12385
ASPSCR1	-0.181099	0.12386
PLA2G12B	1.45373	0.123881
AC009779.3	0.27552	0.123889
HDGFL3	0.118964	0.123971
TMEM232	-0.385544	0.124128
EARS2	-0.125522	0.124246
S1PR5	0.851068	0.124372
CEP128	0.208671	0.1244
TP53INP2	-0.183671	0.124437
DCANP1	2.21335	0.124473
SPRYD4	-0.13374	0.124522
ANGPT4	0.814727	0.124615
DUOXA1	0.739618	0.12467
FAM219B	0.170826	0.124687
RPL27A	0.171204	0.124756
SOX5	0.286667	0.12478
XG	-0.732623	0.124903
MAPK9	0.109683	0.125004
GGNBP2	0.0916603	0.125176
SULT1A1	-0.266773	0.125218
EBF2	0.175936	0.125227
TEC	-0.345748	0.125281
ARHGEF33	-0.364019	0.125318
NEK5	-0.23792	0.125335
PARPBP	-0.349003	0.12536
ZBTB26	0.255041	0.12549
COQ7	0.112926	0.125504
CPM	0.227748	0.125601
GLP1R	-0.607492	0.125622
GATA2	0.213373	0.125648
PRDM9	-0.755564	0.125707
BRIP1	-0.410695	0.125721
DNAH9	-0.490057	0.12573
CDH13	0.181135	0.125782
UBQLN1	-0.0969223	0.125857
LGALS3	0.137448	0.12595
PDP2	-0.187726	0.125954
STARD6	0.917491	0.126166
MBD2	0.14758	0.126184
YIPF7	0.919195	0.126265
RPS11	0.179552	0.12636
DGKQ	-0.215545	0.126364
ORMDL1	0.192045	0.126369
SYVN1	0.158192	0.126374
IGF2BP1	-0.689386	0.126581
CTNNA2	0.797169	0.1266
THOC7	0.136921	0.126689
RPL32	0.110019	0.126731
OR5B2	0.679032	0.126791
YTHDF2	0.0957771	0.126798
HSPA9	-0.0997906	0.12686
PBOV1	0.851518	0.12687
ATP1B4	-0.73461	0.127074
ZNF711	0.44403	0.127111
GPR142	1.6535	0.127191
HMGA1	0.198863	0.127231
KLF7	0.122799	0.127317
AC008758.6	-0.514488	0.127327
NPPB	-1.99165	0.12735
TRIM69	0.182595	0.127587
GJC1	0.130708	0.127596
[truncated: 17,917 more rows]

## Sheet: KEGG DI vs Healthy
Name	# of Genes	Stats	P-Value	Direction
Toll-like receptor signaling pathway	102	4.1545	2.2737e-06	UP
NF-kappa B signaling pathway	102	3.5738	3.7767e-05	UP
Fatty acid degradation	43	3.4829	6.0616e-05	UP
Lipid and atherosclerosis	214	3.3514	0.00017761	UP
Peroxisome	82	3.1914	0.00022345	UP
Tuberculosis	177	2.8905	0.00026469	UP
Oxidative phosphorylation	120	-3.3145	0.00035856	DOWN
Osteoclast differentiation	126	3.0156	0.00044158	UP
Amyotrophic lateral sclerosis	351	-3.0829	0.00062403	DOWN
FoxO signaling pathway	128	2.8397	0.00068699	UP
Coronavirus disease	230	2.5727	0.0015129	UP
Chemokine signaling pathway	190	2.5618	0.0017712	UP
Natural killer cell mediated cytotoxicity	123	2.6967	0.0019401	UP
Huntington disease	293	-2.8428	0.0019647	DOWN
Fructose and mannose metabolism	31	-2.762	0.0019974	DOWN
Fc gamma R-mediated phagocytosis	96	2.6463	0.0022031	UP
TNF signaling pathway	112	2.6799	0.0022291	UP
Kaposi sarcoma-associated herpesvirus infection	193	2.4707	0.0023164	UP
Chagas disease	101	2.4581	0.00247	UP
Cytokine-cytokine receptor interaction	293	2.472	0.0030201	UP
Hepatitis B	162	2.4173	0.0031258	UP
Human cytomegalovirus infection	222	2.2571	0.0045855	UP
Leishmaniasis	74	2.3865	0.0046694	UP
B cell receptor signaling pathway	79	2.216	0.0047027	UP
Steroid biosynthesis	20	2.473	0.0049444	UP
Amino sugar and nucleotide sugar metabolism	46	-2.4911	0.0054007	DOWN
Collecting duct acid secretion	27	-2.373	0.0055076	DOWN
Cellular senescence	156	2.2625	0.0057265	UP
Pancreatic cancer	76	2.2524	0.0060096	UP
Primary immunodeficiency	37	2.2789	0.0060501	UP
Pathways in cancer	529	2.0748	0.0060714	UP
PPAR signaling pathway	74	2.285	0.0063184	UP
C-type lectin receptor signaling pathway	104	2.1206	0.0065607	UP
Human T-cell leukemia virus 1 infection	217	2.1697	0.0067845	UP
Fluid shear stress and atherosclerosis	137	2.1825	0.0068803	UP
Neurotrophin signaling pathway	119	2.1309	0.0073818	UP
JAK-STAT signaling pathway	162	2.1259	0.0076211	UP
Sphingolipid signaling pathway	119	2.0974	0.0081547	UP
Yersinia infection	136	2.163	0.0082057	UP
Glycine, serine and threonine metabolism	40	-2.25	0.0086154	DOWN
Long-term potentiation	67	2.0941	0.0086307	UP
T cell receptor signaling pathway	104	2.016	0.0089778	UP
Viral protein interaction with cytokine and cytokine receptor	98	2.0463	0.010103	UP
Arginine and proline metabolism	50	-2.1688	0.010163	DOWN
Inflammatory mediator regulation of TRP channels	98	2.026	0.010713	UP
NOD-like receptor signaling pathway	179	2.0426	0.010779	UP
Parkinson disease	235	-2.3417	0.011344	DOWN
Wnt signaling pathway	164	1.9857	0.011736	UP
Salmonella infection	249	1.9072	0.012316	UP
Human immunodeficiency virus 1 infection	210	1.9099	0.012704	UP
Platelet activation	124	2.01	0.012885	UP
Rap1 signaling pathway	210	1.897	0.01318	UP
Colorectal cancer	86	2.0563	0.013626	UP
IL-17 signaling pathway	94	1.9236	0.013688	UP
Endometrial cancer	58	1.9024	0.013712	UP
Measles	139	1.9736	0.014748	UP
Ubiquitin mediated proteolysis	139	1.9537	0.015548	UP
Pathways of neurodegeneration	460	-2.1687	0.016474	DOWN
Pertussis	76	1.877	0.017389	UP
Vibrio cholerae infection	50	-1.9612	0.018114	DOWN
GnRH secretion	64	1.8918	0.018228	UP
Neomycin, kanamycin and gentamicin biosynthesis	5	-1.9567	0.019071	DOWN
Mineral absorption	60	1.7207	0.020925	UP
Ras signaling pathway	231	1.5973	0.023112	UP
ABC transporters	45	-1.8656	0.024883	DOWN
Amphetamine addiction	69	1.8412	0.024897	UP
Mitophagy	68	1.806	0.024994	UP
Circadian entrainment	97	1.722	0.025413	UP
Leukocyte transendothelial migration	114	1.7752	0.025875	UP
Cell cycle	124	1.7273	0.02703	UP
Fc epsilon RI signaling pathway	67	1.6686	0.027301	UP
Glucagon signaling pathway	106	1.6902	0.028054	UP
Legionellosis	57	1.6717	0.029725	UP
Hepatocellular carcinoma	166	1.6832	0.030903	UP
SNARE interactions in vesicular transport	33	1.6481	0.031664	UP
Folate biosynthesis	25	1.6712	0.031815	UP
Malaria	50	1.6528	0.033174	UP
Amoebiasis	101	1.5856	0.03321	UP
Hematopoietic cell lineage	96	1.667	0.034988	UP
Adipocytokine signaling pathway	68	1.6523	0.036083	UP
Epstein-Barr virus infection	199	1.5586	0.036867	UP
Glyoxylate and dicarboxylate metabolism	29	-1.7645	0.036871	DOWN
Alzheimer disease	355	-1.7841	0.037656	DOWN
Prostate cancer	97	1.5556	0.037753	UP
Caffeine metabolism	6	-1.6355	0.037914	DOWN
Glycosphingolipid biosynthesis	45	-1.6792	0.038919	DOWN
Citrate cycle (TCA cycle)	30	-1.7474	0.041373	DOWN
Basal transcription factors	44	1.5824	0.042282	UP
Glycolysis / Gluconeogenesis	66	-1.706	0.043146	DOWN
Renin secretion	69	1.6034	0.043458	UP
Influenza A	170	1.4138	0.046066	UP
Aldosterone-regulated sodium reabsorption	37	1.4846	0.04828	UP
Glioma	75	1.4732	0.048368	UP
Porphyrin and chlorophyll metabolism	42	-1.5597	0.049215	DOWN
Prion disease	260	-1.7363	0.049926	DOWN

## Sheet: KEGG NDI vs Healthy
Name	# of Genes	Stats	P-Value	Direction
Ribosome	134	7.9998	0	UP
Coronavirus disease	230	6.861	2.8766e-13	UP
Viral protein interaction with cytokine and cytokine receptor	98	4.1104	8.0158e-06	UP
Cytokine-cytokine receptor interaction	293	3.5705	6.2414e-05	UP
Amino sugar and nucleotide sugar metabolism	46	-3.418	0.00014375	DOWN
Fructose and mannose metabolism	31	-3.2579	0.00021784	DOWN
Toll-like receptor signaling pathway	102	2.8768	0.0012152	UP
Neomycin, kanamycin and gentamicin biosynthesis	5	-2.7942	0.001299	DOWN
Neuroactive ligand-receptor interaction	341	2.6481	0.0015908	UP
Citrate cycle (TCA cycle)	30	-2.9727	0.0017257	DOWN
Spliceosome	135	2.5347	0.0029552	UP
Chemokine signaling pathway	190	2.5402	0.0032018	UP
Sulfur metabolism	9	2.6265	0.0035132	UP
Human papillomavirus infection	330	-2.4172	0.0043699	DOWN
Insulin signaling pathway	136	-2.4408	0.0055995	DOWN
Glycolysis / Gluconeogenesis	66	-2.4465	0.0066625	DOWN
Arginine and proline metabolism	50	-2.2689	0.0071656	DOWN
Lysine degradation	63	-2.2089	0.0085803	DOWN
Mineral absorption	60	2.1873	0.0094781	UP
JAK-STAT signaling pathway	162	2.2207	0.0096959	UP
TNF signaling pathway	112	2.273	0.0097443	UP
Renin secretion	69	2.0202	0.013299	UP
Primary immunodeficiency	37	2.053	0.013701	UP
Central carbon metabolism in cancer	70	-2.1166	0.014352	DOWN
ECM-receptor interaction	88	-2.0811	0.014525	DOWN
Hippo signaling pathway	160	-2.0012	0.015679	DOWN
Sulfur relay system	8	-1.9997	0.016808	DOWN
Mannose type O-glycan biosynthesis	22	-1.9626	0.017251	DOWN
Nucleotide excision repair	46	1.8623	0.020646	UP
ABC transporters	45	-1.9657	0.020809	DOWN
HIF-1 signaling pathway	109	-1.7981	0.022793	DOWN
Alanine, aspartate and glutamate metabolism	35	-1.896	0.022798	DOWN
Transcriptional misregulation in cancer	174	1.8757	0.022954	UP
Glycosphingolipid biosynthesis	45	-1.9157	0.023558	DOWN
Glycine, serine and threonine metabolism	40	-1.7359	0.027636	DOWN
Epithelial cell signaling in Helicobacter pylori infection	70	1.8089	0.028378	UP
Retinol metabolism	68	1.752	0.031956	UP
Hematopoietic cell lineage	96	1.7629	0.032773	UP
NF-kappa B signaling pathway	102	1.7292	0.033338	UP
Non-alcoholic fatty liver disease	151	1.7471	0.035505	UP
Glycosaminoglycan biosynthesis	53	-1.6144	0.036517	DOWN
Pyruvate metabolism	47	-1.6482	0.038021	DOWN
Cortisol synthesis and secretion	65	1.6425	0.038345	UP
Caffeine metabolism	6	-1.6345	0.038863	DOWN
RIG-I-like receptor signaling pathway	69	1.5621	0.041283	UP
Cell adhesion molecules	146	1.6714	0.04134	UP
Phagosome	149	-1.582	0.041931	DOWN
Maturity onset diabetes of the young	26	1.7258	0.042028	UP
Various types of N-glycan biosynthesis	38	-1.62	0.045043	DOWN
Retrograde endocannabinoid signaling	141	1.5593	0.046194	UP
