# Supplementary material for: Integrative analysis of left ventricle and epicardial adipose tissue identifies SDHA and OGDH as candidate targets for ischemic heart disease
Source: iScience. 2026 Jun 12;29(7):116370. doi: 10.1016/j.isci.2026.116370 (PMC13276791; doi:10.1016/j.isci.2026.116370)
Supplement: Data S3. Differential expression and functional analysis results for EAT transcriptomics data, related to Figures 3 and S2 [file mmc4.xlsx]

## Sheet: DEG DI vs Healthy
rownames	L2FC	P-VALUE	P-ADJ	DIRECTION
DES	6.29743	2.17017e-17	3.37678e-13	UP
ALPK2	5.58182	1.50184e-15	1.16843e-11	UP
NPPB	-14.4238	3.46582e-12	1.79761e-08	DOWN
KCNH2	5.57483	1.6331e-11	6.35274e-08	UP
GUCY1A2	-0.874698	8.20558e-10	2.55358e-06	DOWN
WNK2	4.85096	5.35445e-09	1.38859e-05	UP
SLC20A1	1.51953	2.31916e-08	5.15516e-05	UP
IP6K3	2.0745	1.57985e-06	0.0030728	UP
TGM2	1.12942	3.31617e-06	0.00573329	UP
IER2	1.11628	5.43554e-06	0.00845769	UP
SPX	-1.43605	1.3152e-05	0.0186042	DOWN
BDH1	-1.14057	1.54142e-05	0.0191886	DOWN
DDIT4	0.982221	1.60316e-05	0.0191886	UP
HCN4	2.92455	1.89498e-05	0.0210614	UP
LMO7	-1.95447	3.61092e-05	0.0374572	DOWN
PPIB	0.41438	5.08407e-05	0.0494426	UP
FRMD5	0.785861	5.55702e-05	0.0508631	UP
CAV1	-0.467432	6.55698e-05	0.0566815	DOWN
CXCR4	2.04869	7.75881e-05	0.0618939	UP
LBH	0.77654	8.59256e-05	0.0618939	UP
KY	1.32933	8.61723e-05	0.0618939	UP
CD79B	1.77366	8.75107e-05	0.0618939	UP
IFNLR1	1.27725	9.38292e-05	0.0634775	UP
PDIA4	0.388565	9.97366e-05	0.0644129	UP
MOXD1	1.34284	0.000103491	0.0644129	UP
P2RX5	2.8554	0.000108257	0.0647877	UP
MLIP	-0.500785	0.00011978	0.0661391	DOWN
PTPRJ	0.595477	0.000122485	0.0661391	UP
ST8SIA2	3.39435	0.000123267	0.0661391	UP
AC068234.1	-16.8327	0.000131435		DOWN
NUP210	1.07882	0.00016587	0.0819724	UP
EIF4A3	0.511359	0.000167157	0.0819724	UP
PREX1	0.702321	0.000168581	0.0819724	UP
JUN	0.813788	0.000183072	0.08529	UP
PRKCB	1.12698	0.000186991	0.08529	UP
BCL11A	1.38816	0.000191848	0.08529	UP
CAV2	-0.573835	0.000200843	0.0868086	DOWN
SEMA4D	0.708492	0.000212005	0.0891567	UP
ENAM	1.49383	0.000218685	0.0895458	UP
CYFIP2	0.908936	0.000240006	0.0957563	UP
UAP1	0.767027	0.000249822	0.0962996	UP
HNRNPR	-0.282112	0.000253746	0.0962996	DOWN
PERM1	1.68743	0.000266541	0.0987472	UP
BTG2	0.723707	0.000273745	0.0990576	UP
IDI2	2.47215	0.000293001	0.103616	UP
PHLPP1	-0.444129	0.0003124	0.108021	DOWN
TRANK1	0.591006	0.000327412	0.110751	UP
KIF4A	1.96403	0.000336063		UP
IRS1	-0.501135	0.000349011	0.115545	DOWN
EYA1	-0.957004	0.000367605	0.119165	DOWN
GJC1	-0.42578	0.000385999	0.122574	DOWN
CCDC78	1.68274	0.000455593	0.141781	UP
SDF2	0.519211	0.000465765	0.142104	UP
CDK18	0.655747	0.000496056	0.144455	UP
GRIP2	0.766475	0.000499119	0.144455	UP
KRBA2	-0.50137	0.000514682	0.144455	DOWN
RAP1GAP	1.23968	0.000515399	0.144455	UP
TRPM5	3.13945	0.000527811		UP
MTUS2	1.18459	0.000538386	0.144455	UP
PAX5	2.14225	0.000543919	0.144455	UP
WHAMM	-0.368623	0.000552703	0.144455	DOWN
MYOCD	-0.812236	0.00055682	0.144455	DOWN
SGCG	-0.824505	0.000557025	0.144455	DOWN
PPP2R5A	-0.482206	0.0006133	0.156442	DOWN
TUBA4A	0.892292	0.000629212	0.157912	UP
UBE2S	0.713126	0.00065177	0.159655	UP
RHBDF2	0.80272	0.000673562	0.159655	UP
SLC6A8	-0.549754	0.000676032	0.159655	DOWN
RNF216	0.190887	0.000687875	0.159655	UP
EXTL1	1.94423	0.000689404	0.159655	UP
NR4A1	1.69623	0.000705682	0.159655	UP
CD36	-0.619179	0.00070798	0.159655	DOWN
GAPVD1	-0.24278	0.00074049	0.1646	DOWN
FCRL1	1.63226	0.000785805	0.172213	UP
ALPL	0.840004	0.000809882	0.175025	UP
AATK	0.9496	0.000929457	0.198114	UP
DDOST	0.294413	0.000957046	0.201238	UP
GLA	0.867523	0.000988393	0.205059	UP
TSLP	-1.17373	0.0010247	0.209793	DOWN
ZSWIM4	0.653784	0.00103917	0.209994	UP
SLC27A6	-1.38967	0.00108381	0.216205	DOWN
TNFRSF13C	1.58072	0.00114376	0.223728	UP
NR4A2	1.89984	0.00117213	0.223728	UP
KLF2	0.709347	0.00117756	0.223728	UP
CD22	1.92685	0.00118484	0.223728	UP
ASB12	2.2444	0.00119341	0.223728	UP
RASSF5	0.775641	0.00121992	0.225975	UP
TXNRD1	0.452871	0.00124273	0.226217	UP
C1orf116	-2.86157	0.0012503	0.226217	DOWN
CORO1A	1.03905	0.00126609	0.226441	UP
CLN8	-1.08664	0.00131262	0.229704	DOWN
ITGB2	0.829472	0.00131386	0.229704	UP
GAREM1	-0.525483	0.00138186	0.238908	DOWN
ADORA2A	1.75773	0.00140965	0.240102	UP
EIF1AX	-0.545714	0.00141963	0.240102	DOWN
TOR3A	0.434838	0.00145198	0.242933	UP
CLCNKB	2.28776	0.00149089	0.244844	UP
MAGED1	0.353285	0.00149487	0.244844	UP
HSPA5	0.340713	0.00157834	0.25418	UP
TSPAN33	0.617732	0.00158454	0.25418	UP
EEF1B2	0.290642	0.00160443	0.254738	UP
CHCHD10	-0.870337	0.00162076	0.254738	DOWN
QSOX1	0.394431	0.00170218	0.264859	UP
TUBA1A	0.480277	0.00178469	0.273623	UP
RFX5	0.36655	0.00181935	0.273623	UP
EXT2	0.238287	0.00182594	0.273623	UP
MYH6	3.02173	0.00182884	0.273623	UP
PSMD13	0.29605	0.00186434	0.274705	UP
IFI30	1.03965	0.00188172	0.274705	UP
SCN5A	-1.14356	0.0019322	0.274705	DOWN
RAB17	1.34	0.00193843	0.274705	UP
LINGO1	-1.44007	0.00193908	0.274705	DOWN
KIF1A	2.34841	0.00196198	0.274705	UP
FAM53C	0.346652	0.00198827	0.274705	UP
DPYSL4	1.22389	0.00199885	0.274705	UP
ZNF79	0.510646	0.00199945	0.274705	UP
CD37	1.08999	0.00201351	0.274705	UP
PPP1R15A	0.722711	0.00203027	0.274705	UP
PTPN6	0.857087	0.00205955	0.275606	UP
LDB3	-0.528835	0.00207452	0.275606	DOWN
LTF	1.20895	0.00210802	0.275606	UP
PLIN3	0.471787	0.00212127	0.275606	UP
SEL1L3	0.882685	0.0021255	0.275606	UP
NUPR2	-3.27524	0.00213367		DOWN
NDUFB4	-0.472336	0.00219453	0.27899	DOWN
SEC61A1	0.280309	0.00219976	0.27899	UP
EMILIN1	0.54587	0.00220539	0.27899	UP
FCMR	1.48426	0.00237769	0.290631	UP
APBB3	0.559638	0.00238035	0.290631	UP
MYO19	0.38068	0.00238173	0.290631	UP
ARHGAP25	0.520223	0.00238911	0.290631	UP
GSR	0.306196	0.00240839	0.290631	UP
KIAA0513	0.433804	0.00245304	0.290631	UP
TMEM68	-0.570276	0.00246486	0.290631	DOWN
PDHX	-0.384211	0.00246748	0.290631	DOWN
GNAI1	-0.526558	0.00247008	0.290631	DOWN
PKM	0.38276	0.00249846	0.290631	UP
SPHKAP	-1.20556	0.00250286	0.290631	DOWN
POU6F2	-1.44645	0.00257994	0.297362	DOWN
RIPOR2	0.869536	0.00261653	0.298078	UP
VIPR2	0.942458	0.00262705	0.298078	UP
PAX4	2.46837	0.00263465		UP
RCAN2	-0.368424	0.00264362	0.298078	DOWN
NFIA	-0.280659	0.00268088	0.299396	DOWN
TSPYL2	0.384749	0.00271041	0.299396	UP
GTPBP1	0.38153	0.00272298	0.299396	UP
FILIP1	-0.406248	0.0027537	0.299396	DOWN
SMYD5	0.486767	0.00278668	0.299396	UP
KIAA0355	-0.284125	0.00279119	0.299396	DOWN
GMPR2	0.330423	0.00279859	0.299396	UP
AKAP1	-0.460835	0.00282134	0.299396	DOWN
EGLN3	0.715083	0.00282848	0.299396	UP
MAP6D1	1.81911	0.0028762	0.30172	UP
NFKBIZ	0.716039	0.00289882	0.30172	UP
EHD3	0.73921	0.00290861	0.30172	UP
MAOB	-0.435322	0.0030001	0.30915	DOWN
EEF1AKMT4	2.27855	0.0030318		UP
B3GNT10	-0.693737	0.00305147	0.312374	DOWN
ASPM	1.26909	0.00319705	0.322313	UP
SELL	1.46591	0.00321116	0.322313	UP
MSRB1	0.585194	0.00323238	0.322313	UP
WDFY4	0.866089	0.00327938	0.322313	UP
MARS	0.303701	0.00328001	0.322313	UP
ATP6V0D1	0.422679	0.00328367	0.322313	UP
DUSP1	1.07982	0.00332843	0.322313	UP
TCOF1	0.287148	0.00334027	0.322313	UP
SRGN	0.888925	0.00334467	0.322313	UP
RGS2	1.42174	0.0033557	0.322313	UP
ARHGAP45	0.697324	0.00341306	0.324252	UP
ADA	0.489847	0.00341756	0.324252	UP
FRAS1	0.996608	0.00350056	0.330114	UP
GUCY1A1	-0.444174	0.00359583	0.335173	DOWN
ODC1	0.50371	0.0035973	0.335173	UP
ZBED3	-0.430501	0.0036213	0.335402	DOWN
JMJD6	0.423752	0.00365508	0.336527	UP
JUNB	1.20068	0.00371625	0.339673	UP
MRPS30	-0.380485	0.0037341	0.339673	DOWN
DUS2	0.548191	0.003767	0.339673	UP
SLC38A1	0.527185	0.00380342	0.339673	UP
EFHD1	-0.632746	0.00380394	0.339673	DOWN
FAM78A	0.509598	0.00388676	0.339673	UP
ARHGDIB	0.41978	0.00390823	0.339673	UP
MRGBP	-0.542727	0.00392572	0.339673	DOWN
MCUR1	-0.300452	0.00392819	0.339673	DOWN
POLG2	0.449944	0.00394289	0.339673	UP
TAGAP	0.963219	0.00395024	0.339673	UP
RABEP2	0.580683	0.00397874	0.339673	UP
SUPT5H	0.30963	0.00399209	0.339673	UP
FCN1	1.11272	0.00399486	0.339673	UP
TEDC1	0.987545	0.00402429	0.340315	UP
CHAC1	2.16822	0.00405252	0.34085	UP
LRRC59	0.380806	0.00410124	0.342869	UP
POU2AF1	0.925225	0.00416841	0.342869	UP
PHACTR1	0.668344	0.00417421	0.342869	UP
TMEM154	0.783064	0.00418415	0.342869	UP
SAT1	0.559766	0.0041867	0.342869	UP
CYTIP	1.10414	0.00426536	0.347482	UP
AMPD2	0.577759	0.00429703	0.348238	UP
LRRC73	1.75734	0.00435616		UP
APOBEC2	-0.675237	0.00437389	0.349486	DOWN
INMT	0.752687	0.00437923	0.349486	UP
CASTOR2	0.594242	0.00440082	0.349486	UP
FBXO11	-0.238601	0.00440226	0.349486	DOWN
MYO1G	1.03849	0.0044372	0.350472	UP
CAPN14	2.12352	0.00445083		UP
IMPDH2	0.321143	0.00451414	0.35137	UP
GNG7	0.505649	0.0045151	0.35137	UP
MANF	0.40231	0.00452279	0.35137	UP
DHRS7B	0.424977	0.00454901	0.35137	UP
RNF213	0.209223	0.00456148	0.35137	UP
PGF	0.638396	0.00461638	0.352256	UP
PET100	0.584229	0.00461826	0.352256	UP
COL4A4	0.587921	0.00475575	0.35887	UP
PGAM2	-1.14035	0.00481946	0.35887	DOWN
FECH	-0.34673	0.00488213	0.35887	DOWN
XPO6	0.346585	0.00494004	0.35887	UP
TCIRG1	0.546002	0.00495207	0.35887	UP
SP1	-0.175207	0.00495429	0.35887	DOWN
RELT	0.871605	0.00495551	0.35887	UP
AKNA	0.532773	0.00495932	0.35887	UP
MGST3	-0.302204	0.00497653	0.35887	DOWN
LIMD2	1.01727	0.00502646	0.35887	UP
CDH2	0.765817	0.00504799	0.35887	UP
ZNF197	-0.321891	0.0050557	0.35887	DOWN
HIP1R	0.628347	0.00507524	0.35887	UP
TRPM2	0.690427	0.00507896	0.35887	UP
MFAP5	-1.18764	0.00508121	0.35887	DOWN
SPSB2	0.6742	0.00508921	0.35887	UP
MYO1F	0.748067	0.00509737	0.35887	UP
MRPS10	-0.383932	0.00512012	0.35887	DOWN
RGS14	0.929583	0.00516157	0.359579	UP
LRRC14B	-2.22442	0.00517645	0.359579	DOWN
MT-ND3	-0.622076	0.00522531	0.36112	DOWN
PRPSAP1	-0.361686	0.00524507	0.36112	DOWN
ASB2	0.918283	0.00534619	0.362699	UP
BTBD19	0.510454	0.00534681	0.362699	UP
UROD	0.28806	0.00536032	0.362699	UP
COQ8A	-0.560802	0.00536123	0.362699	DOWN
CHPF2	0.440259	0.0054572	0.363458	UP
CDCA2	1.41682	0.00546738	0.363458	UP
EIF4A1	0.323964	0.00548755	0.363458	UP
FGD3	0.726462	0.00549569	0.363458	UP
LIX1L	-0.314737	0.00550969	0.363458	DOWN
RPS19	0.310136	0.00551799	0.363458	UP
PER1	0.742787	0.00553596	0.363458	UP
TTBK2	-0.235518	0.00556606	0.363716	DOWN
BIRC3	0.820926	0.00558664	0.363716	UP
APOBEC4	-1.40192	0.00576352	0.368349	DOWN
SRA1	0.492828	0.0057719	0.368349	UP
OLFM2	1.18474	0.00579017	0.368349	UP
TTLL4	0.47406	0.00582452	0.368349	UP
CDH13	-0.463554	0.00582919	0.368349	DOWN
ERP29	0.279209	0.0058412	0.368349	UP
P2RY8	0.737181	0.00584409	0.368349	UP
GYS2	-2.16117	0.00584869		DOWN
CSF1	0.366529	0.00588022	0.368349	UP
TENM2	0.809719	0.00596895	0.368349	UP
MT-ND2	-1.00909	0.00599667	0.368349	DOWN
GHR	-0.479967	0.0060179	0.368349	DOWN
TTYH1	1.48052	0.00603939	0.368349	UP
IRX4	-1.37069	0.00604264	0.368349	DOWN
BEST2	1.0973	0.00607664	0.368349	UP
GAPDH	0.309742	0.00607692	0.368349	UP
SORL1	0.73858	0.00607753	0.368349	UP
MKI67	1.22035	0.00610507	0.368349	UP
MIER2	0.438975	0.00613428	0.368349	UP
MANEA	-0.451057	0.00613452	0.368349	DOWN
CLIC6	1.30075	0.0061512	0.368349	UP
CLK4	-0.289505	0.00615531	0.368349	DOWN
IMPAD1	-0.371363	0.0061786	0.368349	DOWN
YES1	-0.294646	0.00639245	0.379643	DOWN
VAV1	0.648804	0.00643979	0.381001	UP
CDKN2D	0.758147	0.00658175	0.3874	UP
PSMB4	0.26368	0.00661088	0.3874	UP
CYP4X1	-0.63869	0.00662264	0.3874	DOWN
GTF3C6	0.39122	0.00676451	0.391546	UP
SASH3	0.956538	0.00677055	0.391546	UP
ZBED8	-0.634782	0.00680895	0.391546	DOWN
TBX3	-0.440713	0.00682037	0.391546	DOWN
EFCAB14	-0.20857	0.00683322	0.391546	DOWN
EPOR	-0.605681	0.00684451	0.391546	DOWN
VWC2	-0.713858	0.0069239	0.393507	DOWN
SBK3	1.67876	0.00694469	0.393507	UP
TPRKB	-0.566728	0.00698219	0.393507	DOWN
GRK6	0.478363	0.00699652	0.393507	UP
RCAN1	0.634321	0.00706977	0.393507	UP
PPP1R3F	0.404796	0.00707781	0.393507	UP
CANT1	0.280401	0.00708532	0.393507	UP
NSUN4	0.269856	0.00710297	0.393507	UP
AC119396.1	1.20204	0.00711682	0.393507	UP
SLC4A3	0.4396	0.00714057	0.393507	UP
SNAPC3	-0.327308	0.00716977	0.393507	DOWN
HERPUD1	0.298978	0.00718449	0.393507	UP
MCL1	0.547501	0.00720755	0.393507	UP
CSK	0.470095	0.00726223	0.395106	UP
THBS4	-0.984559	0.00730505	0.396051	DOWN
HOXA7	-3.40294	0.00730759		DOWN
AVL9	-0.189961	0.00743473	0.399873	DOWN
BASP1	1.02341	0.00744639	0.399873	UP
PRPF40B	0.31457	0.00751221	0.399873	UP
FCHO1	0.946122	0.0075192	0.399873	UP
SLC37A1	0.483117	0.00752099	0.399873	UP
SNAPC5	-0.338238	0.00752974	0.399873	DOWN
LRRC53	-1.38014	0.00760027	0.400665	DOWN
NTRK3	-0.950215	0.00763702	0.400665	DOWN
TRMT9B	-0.516804	0.00766779	0.400665	DOWN
EVL	0.394772	0.007674	0.400665	UP
FAM102A	0.495172	0.00770161	0.400665	UP
YPEL1	-0.553848	0.00772658	0.400665	DOWN
SLITRK6	-1.45721	0.00774878	0.400665	DOWN
RHBDD2	0.454856	0.00775066	0.400665	UP
GKAP1	-0.43519	0.00781891	0.402855	DOWN
EIF4EBP2	-0.382678	0.00798578	0.409394	DOWN
FAM71A	4.01282	0.00799533		UP
ACAP3	0.411666	0.00799845	0.409394	UP
CCDC159	0.443807	0.00807553	0.411984	UP
NPY5R	-2.28703	0.00808235		DOWN
WBP4	-0.513073	0.00811203	0.412494	DOWN
C17orf47	-2.66561	0.00812066		DOWN
ARPC4	0.313754	0.00822357	0.415723	UP
ALDH18A1	0.315456	0.00824112	0.415723	UP
ANKRD37	0.700213	0.00825689	0.415723	UP
INPP4A	0.246173	0.0083024	0.415723	UP
CSF3R	1.11846	0.00830912	0.415723	UP
LIMK1	0.400351	0.0084299	0.418493	UP
CCDC85A	-0.51045	0.00844182	0.418493	DOWN
PPM1M	0.394351	0.00844518	0.418493	UP
EDNRA	-0.785687	0.00848457	0.419111	DOWN
MORC2	0.236687	0.0085392	0.420475	UP
RNF25	0.336382	0.00874005	0.429007	UP
KPNA2	0.456243	0.00877903	0.429565	UP
SERBP1	-0.215829	0.00895976	0.436167	DOWN
EEF1A2	0.510562	0.00897001	0.436167	UP
SYNM	-0.501146	0.00905138	0.43746	DOWN
PAQR9	-1.95589	0.00905284	0.43746	DOWN
FAM169A	0.830966	0.00912145	0.439012	UP
C7orf43	0.523529	0.00914165	0.439012	UP
RBM18	-0.295306	0.0091696	0.439012	DOWN
MT-CYB	-0.856153	0.0092043	0.439292	DOWN
CD300E	1.07327	0.0092319	0.439292	UP
DACT2	-1.73135	0.00934337	0.442177	DOWN
TFIP11	0.314781	0.00934938	0.442177	UP
SQSTM1	0.300446	0.00938098	0.442327	UP
RPS6KA1	0.781742	0.00943571	0.442945	UP
DUSP19	-0.475827	0.00947837	0.442945	DOWN
DUSP2	1.86777	0.00956813	0.442945	UP
ENTPD4	0.267551	0.0095961	0.442945	UP
BHLHE40	0.670029	0.0096241	0.442945	UP
RASGRP2	0.731612	0.00962469	0.442945	UP
GLRX5	-0.413533	0.00963109	0.442945	DOWN
CKAP4	0.356067	0.00968699	0.442945	UP
SEMA7A	1.18717	0.00971167	0.442945	UP
HPR	0.768681	0.00971273	0.442945	UP
KLHL24	-0.353246	0.00975472	0.442945	DOWN
XBP1	0.36013	0.00976014	0.442945	UP
SLC2A3	0.893137	0.00977733	0.442945	UP
SLC2A6	0.845764	0.00979261	0.442945	UP
PPP3R1	-0.276541	0.00984335	0.443949	DOWN
TMEM14B	-0.407146	0.00992417	0.445045	DOWN
SP140	1.12912	0.00992485	0.445045	UP
HDAC3	0.267538	0.00999439	0.445855	UP
SEMA4B	0.571711	0.0100165	0.445855	UP
LPXN	0.560937	0.0100553	0.445855	UP
HDAC1	0.321761	0.0100575	0.445855	UP
TRIM55	-0.521181	0.0100862	0.445856	DOWN
GPX7	0.721853	0.0101431	0.446566	UP
KRT10	-0.738832	0.0101597	0.446566	DOWN
ESRRG	-0.494275	0.0102238	0.447129	DOWN
NLRC5	0.559762	0.0102299	0.447129	UP
ZNF121	-0.276785	0.010281	0.448104	DOWN
ITGA4	0.727434	0.0103892	0.451551	UP
TIGD3	1.90235	0.0105014		UP
COMMD6	-0.577735	0.0105166	0.454514	DOWN
PNPT1	-0.321674	0.0105286	0.454514	DOWN
MUC3A	-0.915611	0.0105915	0.454514	DOWN
PANK1	-0.448276	0.0106033	0.454514	DOWN
C10orf71	-0.806972	0.0106034	0.454514	DOWN
ARF6	0.198505	0.0107191	0.457276	UP
SMAP2	0.492674	0.0107452	0.457276	UP
PLP1	1.05328	0.010756	0.457276	UP
LONP2	-0.184397	0.0109131	0.459729	DOWN
KLF4	0.791187	0.0109658	0.459729	UP
MTHFR	0.266065	0.0110016	0.459729	UP
LRRC66	0.923182	0.0110478	0.459729	UP
FMNL1	0.468232	0.0110585	0.459729	UP
ROCK2	-0.255643	0.0111232	0.459729	DOWN
MT-ND1	-0.890981	0.0111266	0.459729	DOWN
S100A14	1.6162	0.011138	0.459729	UP
ATF7	-0.22207	0.0111963	0.459729	DOWN
STK10	0.412634	0.0111976	0.459729	UP
MIB2	0.372484	0.0111988	0.459729	UP
CNTN1	1.39289	0.0112003	0.459729	UP
RBM12B	-0.271204	0.0112446	0.459729	DOWN
RHOB	0.403268	0.0112517	0.459729	UP
LBP	1.23875	0.0112569	0.459729	UP
WDR18	0.542686	0.011324	0.461259	UP
LCNL1	0.913482	0.0114334	0.463962	UP
MLXIP	0.268364	0.0114817	0.463962	UP
BRINP2	1.73703	0.0114883	0.463962	UP
LSM11	-0.508094	0.0115096	0.463962	DOWN
ISG20	0.945118	0.0115958	0.465131	UP
COLGALT2	0.464799	0.0115984	0.465131	UP
EGR2	1.55923	0.0116301	0.465203	UP
TMEM51	0.744274	0.0116953	0.466611	UP
WISP1	1.24452	0.0117302	0.466809	UP
ERICH2	-1.69911	0.0117336		DOWN
RBM20	-0.472293	0.0117783	0.467527	DOWN
BRINP3	-4.18696	0.0117832		DOWN
WDR74	-0.526507	0.0118103	0.46758	DOWN
DEF6	0.863865	0.0118397	0.46758	UP
EIF3D	0.189738	0.0119641	0.469149	UP
XPA	-0.430479	0.0119752	0.469149	DOWN
OR2L5	1.14786	0.0119815	0.469149	UP
HNRNPD	-0.259293	0.0120001	0.469149	DOWN
CTBP2	-0.24537	0.0121422	0.473514	DOWN
PATL2	0.658373	0.0121995	0.474562	UP
GGACT	-0.674734	0.0122583	0.47566	DOWN
PLEKHB1	0.794009	0.0124047	0.480142	UP
BRF2	-0.377822	0.0125848	0.482051	DOWN
IPO4	0.579819	0.0126378	0.482051	UP
RPS8	0.245755	0.0126695	0.482051	UP
MPPED2	-0.442849	0.0126848	0.482051	DOWN
OR2A12	4.43262	0.0127041		UP
ZNF514	-0.404332	0.0127224	0.482051	DOWN
SYTL1	0.856681	0.0127602	0.482051	UP
NMRK2	2.04018	0.012804	0.482051	UP
MT-ND4	-0.865234	0.0128407	0.482051	DOWN
NUDT19	-0.362717	0.0128593	0.482051	DOWN
PGR	-0.314621	0.0128618	0.482051	DOWN
HES5	-2.2799	0.0128806		DOWN
TOP2A	1.47448	0.0129027	0.482051	UP
LYN	0.498834	0.0129162	0.482051	UP
AIDA	-0.292363	0.0129237	0.482051	DOWN
SLC25A44	0.23773	0.0129316	0.482051	UP
HSPB3	1.43413	0.0129336	0.482051	UP
ILDR2	0.888615	0.0129497	0.482051	UP
CRBN	-0.217411	0.0130049	0.482952	DOWN
PDHA1	-0.340633	0.0130436	0.483234	DOWN
AC064853.5	4.71523	0.013135		UP
NDUFA4L2	-0.446365	0.0131888	0.485719	DOWN
NUDT7	-0.474262	0.0132046	0.485719	DOWN
PGRMC2	-0.399257	0.013215	0.485719	DOWN
CARD11	1.30812	0.0132355	0.485719	UP
SPATC1	-2.173	0.0132868		DOWN
KBTBD13	1.97463	0.0133057	0.486397	UP
EGR3	1.44294	0.0133165	0.486397	UP
SNRPA	-0.342655	0.0133622	0.486922	DOWN
TFDP2	-0.248657	0.0134534	0.4891	DOWN
FARSA	0.301881	0.013517	0.49016	UP
S100A9	1.57585	0.0135532	0.49016	UP
ITPRIP	0.48285	0.0135771	0.49016	UP
PIK3CD	0.496836	0.0136121	0.490289	UP
RASSF2	0.617684	0.0136498	0.490509	UP
GALNT16	-0.417324	0.0137705	0.491491	DOWN
MED28	-0.199668	0.0137708	0.491491	DOWN
UBE2G2	-0.204544	0.0137719	0.491491	DOWN
MSRB2	-0.285609	0.0138776	0.493345	DOWN
ATP1A1	0.360718	0.0138872	0.493345	UP
SERPINA1	1.20092	0.0140225	0.497017	UP
TSN	-0.259048	0.0141119	0.498872	DOWN
YIPF4	-0.233572	0.0141707	0.498872	DOWN
MKL1	0.295803	0.014171	0.498872	UP
MYRFL	-1.54872	0.0142357	0.498987	DOWN
CCNQ	0.492186	0.0142503	0.498987	UP
P4HTM	0.363479	0.0142824	0.498987	UP
CAMTA1	-0.285916	0.0143095	0.498987	DOWN
EML2	0.482525	0.0144009	0.498987	UP
CEMIP	1.05354	0.0144518	0.498987	UP
HYOU1	0.325944	0.0144816	0.498987	UP
EYA4	-0.575148	0.0144918	0.498987	DOWN
BMPR2	-0.168387	0.0145408	0.498987	DOWN
BBS10	-0.486386	0.0145492	0.498987	DOWN
SLC35B2	0.373654	0.0145565	0.498987	UP
ATP2A3	0.941996	0.0145591	0.498987	UP
SNX20	0.914521	0.01462	0.499481	UP
CARNS1	0.889562	0.0146377	0.499481	UP
RAB33B	-0.320458	0.0146976	0.500426	DOWN
DUT	-0.352646	0.0147754	0.501	DOWN
DLD	-0.284049	0.0147936	0.501	DOWN
EDEM2	0.477717	0.0148174	0.501	UP
PREPL	-0.307568	0.0148928	0.501	DOWN
CHPF	0.382231	0.0148972	0.501	UP
ABLIM2	0.665142	0.0149266	0.501	UP
SCO2	0.640271	0.0149667	0.501	UP
ARL16	0.460279	0.014972	0.501	UP
CDK19	-0.280974	0.0150581	0.502799	DOWN
UNC13D	0.660794	0.0151155	0.503634	UP
UBXN2A	-0.283365	0.0151641	0.504174	DOWN
GBP5	0.850168	0.0153125	0.508022	UP
PNMA8A	0.744304	0.0155065	0.510291	UP
HBB	-1.48061	0.0155176	0.510291	DOWN
PRR16	-0.914417	0.0155441	0.510291	DOWN
TBRG4	0.33221	0.0155791	0.510291	UP
HSD17B12	-0.290678	0.0155962	0.510291	DOWN
ANO6	-0.298553	0.0156072	0.510291	DOWN
ITGAL	0.801368	0.0157975	0.510291	UP
MMP25	0.830732	0.015807	0.510291	UP
ARPP19	-0.289642	0.0158444	0.510291	DOWN
MTRNR2L5	-0.964856	0.0158849	0.510291	DOWN
TLE3	0.380205	0.0158965	0.510291	UP
KCNB1	0.364524	0.0159046	0.510291	UP
ZNF260	-0.284047	0.0159291	0.510291	DOWN
NFE2	1.53488	0.0159449	0.510291	UP
ISM1	-0.672152	0.0159456	0.510291	DOWN
FAM20B	-0.211767	0.0160182	0.510291	DOWN
UCN	-1.17827	0.0160358	0.510291	DOWN
SLC2A1	0.585918	0.0160387	0.510291	UP
KLHDC4	0.369576	0.0160442	0.510291	UP
BLK	1.82355	0.0160607	0.510291	UP
NBEAL2	0.404291	0.0161014	0.510291	UP
GIN1	-0.328679	0.0161123	0.510291	DOWN
KIAA1755	0.612655	0.0161377	0.510291	UP
DCAF16	-0.295752	0.0161985	0.510291	DOWN
PRDM15	0.447865	0.016258	0.510291	UP
PSMB3	0.320506	0.01628	0.510291	UP
SPIB	0.851878	0.0163158	0.510291	UP
DBNL	0.271954	0.016392	0.510291	UP
IVNS1ABP	0.5028	0.0163944	0.510291	UP
PPP1R15B	0.482834	0.0164175	0.510291	UP
B3GALT6	0.408344	0.0164252	0.510291	UP
CDK5R1	0.674083	0.0164303	0.510291	UP
FGL2	0.519655	0.0165054	0.510829	UP
ADGRF5	-0.310216	0.0165761	0.510829	DOWN
HAL	1.6341	0.0165826	0.510829	UP
PTPRCAP	1.41194	0.0165851	0.510829	UP
NEURL2	1.06133	0.0166118	0.510829	UP
SIL1	0.306061	0.0166652	0.51146	UP
RRP15	-0.343431	0.0167472	0.512967	DOWN
MPZL3	0.668446	0.0168995	0.514749	UP
ZNF331	0.643554	0.0169013	0.514749	UP
LRPPRC	-0.234806	0.0169203	0.514749	DOWN
NRG1	2.06476	0.0169461	0.514749	UP
NR3C2	-0.238688	0.0170079	0.514749	DOWN
SRRM3	1.15359	0.0170186	0.514749	UP
HBEGF	0.92066	0.0170868	0.514749	UP
PTGS2	1.78846	0.0171024	0.514749	UP
TMEM182	-0.374797	0.0171228	0.514749	DOWN
NAT9	0.430632	0.0171878	0.514749	UP
POLD4	0.454716	0.0171931	0.514749	UP
CDC42BPA	-0.21615	0.0172024	0.514749	DOWN
TIMP3	-0.316654	0.0173396	0.517687	DOWN
PRKAG2	-0.377576	0.0174333	0.517687	DOWN
STX7	-0.237033	0.0174501	0.517687	DOWN
RHOQ	-0.341493	0.0174586	0.517687	DOWN
DOCK5	0.433428	0.017467	0.517687	UP
MICALL1	0.335136	0.017673	0.522799	UP
CPED1	-0.323096	0.0177554	0.523719	DOWN
PTGR2	-0.335436	0.0177714	0.523719	DOWN
PCDHGB7	-0.317215	0.017855	0.524437	DOWN
MT-ATP8	-1.25138	0.0178937	0.524437	DOWN
PRKAR2B	-0.533809	0.0179076	0.524437	DOWN
TXNDC16	-0.447307	0.017948	0.524437	DOWN
IGFBP4	0.366303	0.0179897	0.524437	UP
CD226	0.692638	0.017998	0.524437	UP
ZSCAN26	-0.303426	0.0180598	0.525254	DOWN
PARVG	0.764819	0.0181082	0.525678	UP
DBNDD2	-0.382303	0.0181436	0.525726	DOWN
CCAR2	0.186551	0.018183	0.525791	UP
SYT7	-0.423358	0.0182264	0.525791	DOWN
MYO9B	0.241948	0.0182928	0.525791	UP
SNX32	0.872114	0.0182941	0.525791	UP
ATP11A	0.321099	0.0183148	0.525791	UP
TATDN3	-0.320787	0.0183682	0.526352	DOWN
LMX1A	-2.42986	0.0183951		DOWN
ARHGAP5	-0.326768	0.0184806	0.527219	DOWN
BMP5	-0.862814	0.0184896	0.527219	DOWN
TNS4	1.14052	0.0185521	0.527219	UP
ABCB10	-0.297499	0.0185894	0.527219	DOWN
ARHGEF7	-0.21247	0.0185994	0.527219	DOWN
ZNF772	-0.333529	0.0186017	0.527219	DOWN
LMBRD1	-0.316573	0.0187071	0.529241	DOWN
SNX22	0.575489	0.018881	0.531602	UP
HPS5	0.268743	0.0189013	0.531602	UP
SLC22A4	0.550267	0.0189305	0.531602	UP
CDC42BPG	1.03916	0.0189725	0.531602	UP
RYK	-0.193958	0.0189861	0.531602	DOWN
ZDHHC16	0.253651	0.0189955	0.531602	UP
ELOVL5	-0.353405	0.0190587	0.532331	DOWN
VKORC1L1	-0.383295	0.01909	0.532331	DOWN
CLASP2	-0.188452	0.0191561	0.532505	DOWN
CIAPIN1	0.26261	0.0191763	0.532505	UP
ATG12	-0.26012	0.0191989	0.532505	DOWN
JAML	0.943505	0.019273	0.533508	UP
STAT6	0.241468	0.0193512	0.533508	UP
ITGB1	-0.232349	0.0193613	0.533508	DOWN
SSPN	-0.344105	0.0193722	0.533508	DOWN
MOB3A	0.318337	0.019434	0.534013	UP
HM13	0.215934	0.0194592	0.534013	UP
CD72	1.2137	0.0195035	0.534286	UP
SLC26A9	1.82334	0.019571	0.534401	UP
VSIR	0.407254	0.0196263	0.534401	UP
SHC3	0.737732	0.0196521	0.534401	UP
RASL10B	-0.770235	0.0196701	0.534401	DOWN
ZNF326	-0.307313	0.0196794	0.534401	DOWN
RNASET2	0.350597	0.0198014	0.536464	UP
C2orf71	0.973494	0.0198598	0.536464	UP
SPOCK2	0.960385	0.0198812	0.536464	UP
MTPAP	-0.255308	0.0198933	0.536464	DOWN
MGAT4B	0.277007	0.0199768	0.53699	UP
SLC16A3	0.61101	0.0200144	0.53699	UP
SGK1	0.853719	0.0200565	0.53699	UP
MTPN	-0.21504	0.0200778	0.53699	DOWN
OLFML2A	-0.513155	0.0201062	0.53699	DOWN
CNR2	0.893534	0.0201199	0.53699	UP
PIAS3	-0.267987	0.0202161	0.5378	DOWN
PIK3R2	0.297872	0.0202233	0.5378	UP
MT-ND4L	-1.10419	0.0202788	0.5378	DOWN
C16orf58	0.248111	0.0202885	0.5378	UP
PDE7A	0.31669	0.0203898	0.539566	UP
MYOM1	-0.358446	0.0204376	0.539698	DOWN
SUN1	-0.163967	0.0204773	0.539698	DOWN
RAMP1	0.821385	0.0205127	0.539698	UP
NEIL2	-0.414509	0.0205335	0.539698	DOWN
SND1	0.258851	0.0206489	0.540999	UP
SEMA3G	-0.578926	0.0206525	0.540999	DOWN
CCDC32	0.386335	0.0210364	0.549884	UP
VASN	0.439479	0.0211382	0.549884	UP
ELOVL6	0.803505	0.0212024	0.549884	UP
ADIPOR1	-0.227995	0.0212233	0.549884	DOWN
RPL3L	0.331306	0.0212239	0.549884	UP
CCDC152	-0.638516	0.0212496	0.549884	DOWN
C17orf107	0.98894	0.02126	0.549884	UP
ARAP1	0.243572	0.0212744	0.549884	UP
RTN3	-0.297087	0.0214015	0.550813	DOWN
ALAS1	0.248064	0.0214048	0.550813	UP
ITGAX	0.841403	0.0214327	0.550813	UP
FCRL3	0.953934	0.0214662	0.550813	UP
FBXO22	-0.335754	0.0214874	0.550813	DOWN
PCP4L1	-1.38566	0.0215211		DOWN
CEBPZOS	-0.375077	0.0215749	0.552073	DOWN
S1PR4	1.60008	0.0216075	0.552073	UP
PSME2	0.29831	0.0218065	0.554875	UP
THEMIS2	0.728622	0.0218311	0.554875	UP
TOMM34	0.351331	0.021859	0.554875	UP
TET3	0.361185	0.0218598	0.554875	UP
NRIP3	0.972504	0.0219401	0.555863	UP
BIVM	-0.392071	0.0219702	0.555863	DOWN
AL032819.3	2.45922	0.0219803		UP
METTL5	-0.343784	0.0220217	0.556201	DOWN
KIF21B	0.721502	0.0221001	0.556201	UP
MT-CO3	-0.858003	0.022131	0.556201	DOWN
SLC2A5	0.536148	0.0221357	0.556201	UP
CD52	1.34171	0.0221623	0.556201	UP
TRAF4	0.782668	0.022345	0.558376	UP
FOXJ3	-0.168161	0.02241	0.558376	DOWN
IQGAP3	1.18748	0.0224458	0.558376	UP
ARHGEF1	0.361687	0.022503	0.558376	UP
KBTBD8	0.857072	0.0225442	0.558376	UP
HIST1H4D	-0.623603	0.0226123	0.558376	DOWN
ARHGAP30	0.536305	0.0226166	0.558376	UP
HADH	-0.335503	0.022626	0.558376	DOWN
GATAD1	-0.209242	0.0226775	0.558376	DOWN
ISCA1	-0.300325	0.022679	0.558376	DOWN
UBA2	-0.282895	0.0226873	0.558376	DOWN
PTK2B	0.511323	0.0227132	0.558376	UP
VPS18	0.286037	0.0227835	0.558376	UP
BRK1	-0.262181	0.0228351	0.558376	DOWN
TSC22D3	0.419084	0.0228448	0.558376	UP
EEF1AKMT1	-0.556192	0.0228665	0.558376	DOWN
RHD	-0.628867	0.0228703	0.558376	DOWN
LPAR5	0.73381	0.0229127	0.558376	UP
ZNF335	0.261985	0.0229441	0.558376	UP
AL117339.5	-0.552156	0.0229666	0.558376	DOWN
DDX5	0.221387	0.0230356	0.55847	UP
CXXC5	0.325608	0.0231191	0.55847	UP
ASB13	0.451951	0.0231373	0.55847	UP
TINF2	0.315004	0.023179	0.55847	UP
RBM38	0.495316	0.0232072	0.55847	UP
CACFD1	0.535065	0.023215	0.55847	UP
ZNF536	1.00212	0.0232217	0.55847	UP
HERC5	-0.527602	0.0232861	0.558645	DOWN
ZNF573	-0.295603	0.0233008	0.558645	DOWN
RNF208	-0.623082	0.0234565	0.561513	DOWN
TREML2	1.52971	0.0235129	0.561564	UP
NUDT8	-0.655595	0.0235308	0.561564	DOWN
FDFT1	-0.288319	0.023595	0.562233	DOWN
SPTBN2	0.618215	0.023677	0.562325	UP
CPNE9	2.00867	0.0236933		UP
PLAC8	0.682509	0.0237039	0.562325	UP
CALR	0.23526	0.023752	0.562325	UP
APOA1	1.73509	0.0238318	0.562325	UP
CDK14	0.32973	0.0238403	0.562325	UP
NDNF	-0.521401	0.02385	0.562325	DOWN
SPINK5	-1.17044	0.0238864	0.562325	DOWN
TCF7	0.435857	0.023888	0.562325	UP
MYCL	1.03173	0.0239402	0.562704	UP
GPD1L	-0.4042	0.0240285	0.56338	DOWN
CDS1	1.13346	0.0240761	0.56338	UP
CREM	0.49813	0.0240776	0.56338	UP
MUC13	-3.87408	0.0241254		DOWN
TSSK2	4.20768	0.0241768		UP
EPGN	2.59978	0.0242961	0.566868	UP
SMOX	0.766587	0.0243198	0.566868	UP
FCRLA	1.4251	0.024336	0.566868	UP
RAB44	1.73224	0.0243883		UP
TM9SF3	-0.217192	0.0244305	0.567477	DOWN
RCOR3	-0.230657	0.0244836	0.567477	DOWN
PTGDS	0.522794	0.0245224	0.567477	UP
ZNF665	-0.465046	0.0245663	0.567477	DOWN
VASP	0.405947	0.0245785	0.567477	UP
HPCAL1	0.355784	0.0245809	0.567477	UP
MTX3	-0.283309	0.0246355	0.567893	DOWN
CREBL2	-0.277759	0.0247322	0.569279	DOWN
RARA	0.355698	0.0247885	0.569733	UP
C22orf39	-0.262463	0.0248444	0.570175	DOWN
HABP2	-2.39408	0.0248585		DOWN
TEDC2	1.20292	0.0249407		UP
CHMP7	0.275187	0.0249645	0.571242	UP
SMOC2	0.419817	0.0250019	0.571242	UP
CTSH	0.386223	0.0250288	0.571242	UP
SAMD11	1.4939	0.0250549	0.571242	UP
PTHLH	1.4706	0.0250642		UP
RACK1	0.216911	0.0250744	0.571242	UP
FLOT1	0.264626	0.0251724	0.572008	UP
ICK	-0.388532	0.0251831	0.572008	DOWN
AMPD3	0.467058	0.0252183	0.572008	UP
MFSD4B	0.269204	0.0252775	0.572073	UP
PPIF	0.351324	0.025299	0.572073	UP
GSDMC	2.68333	0.0253455	0.572073	UP
PLAUR	1.18243	0.0253683	0.572073	UP
RLN3	-3.59681	0.0255774		DOWN
FRA10AC1	-0.275873	0.0256396	0.572238	DOWN
PJVK	-0.96422	0.0256705	0.572238	DOWN
HLA-DQA1	1.37174	0.0257354	0.572238	UP
ATG16L2	0.400954	0.0257802	0.572238	UP
TMC6	0.495577	0.0257917	0.572238	UP
FPR1	1.12675	0.0257989	0.572238	UP
VPS26A	-0.338097	0.0259358	0.572238	DOWN
ABCF2	0.205345	0.025944	0.572238	UP
GLT1D1	1.75507	0.025971	0.572238	UP
IRAK1	0.343453	0.0259779	0.572238	UP
C15orf59	0.482737	0.0259901	0.572238	UP
CYTH3	-0.205171	0.0260631	0.572238	DOWN
HIST1H2BO	1.88588	0.0260755		UP
LHX4	-0.704434	0.0261019	0.572238	DOWN
GPR183	0.779541	0.0261125	0.572238	UP
EGFLAM	-0.472858	0.0261184	0.572238	DOWN
GMIP	0.676822	0.0261931	0.572238	UP
ZHX1	-0.292732	0.0262244	0.572238	DOWN
PCNX3	0.287334	0.0263495	0.572238	UP
DLK1	-1.96152	0.0263577	0.572238	DOWN
KATNAL1	-0.235927	0.0263778	0.572238	DOWN
PPP4R3B	-0.222317	0.0263822	0.572238	DOWN
FAM109B	0.501389	0.0263878	0.572238	UP
PCDHGA6	-0.340309	0.0263958	0.572238	DOWN
EVA1A	1.11574	0.0264303	0.572238	UP
ZXDA	-0.35291	0.026444	0.572238	DOWN
YARS	0.239749	0.0264857	0.572238	UP
GTF2IRD2	-0.439249	0.0265084	0.572238	DOWN
EMX1	1.66274	0.0265088		UP
HACD2	-0.352705	0.026521	0.572238	DOWN
TMEM164	-0.332937	0.0265649	0.572238	DOWN
SLC7A8	0.518374	0.0265999	0.572238	UP
SNTB2	-0.313702	0.026621	0.572238	DOWN
GFAP	0.425865	0.0266545	0.572238	UP
TRAF3IP3	0.765344	0.0266569	0.572238	UP
C16orf90	2.32492	0.0266714		UP
PRSS42	-0.925372	0.0266948	0.572238	DOWN
GRAMD4	0.297101	0.0267701	0.572238	UP
YAE1D1	-0.486133	0.0267949	0.572238	DOWN
ZADH2	-0.22576	0.0268123	0.572238	DOWN
SUCLG1	-0.282483	0.0269001	0.572238	DOWN
NFE2L3	0.384569	0.0269248	0.572238	UP
GPX4	-0.432367	0.0269375	0.572238	DOWN
FBXO41	0.628551	0.0269588	0.572238	UP
CDH11	0.59949	0.0270089	0.572238	UP
PLD1	-0.210811	0.0270947	0.572238	DOWN
P4HB	0.228729	0.0271029	0.572238	UP
POLQ	0.709876	0.0271326	0.572238	UP
ZNF280C	-0.495959	0.027134	0.572238	DOWN
DENND4C	-0.19627	0.0271361	0.572238	DOWN
C8orf59	-0.429943	0.0271408	0.572238	DOWN
TMEM132A	0.459023	0.0272383	0.572437	UP
ACADM	-0.355411	0.0273172	0.572437	DOWN
TBC1D10C	0.791288	0.0273252	0.572437	UP
DKK1	-2.90426	0.0273512		DOWN
USP35	0.446789	0.0273643	0.572437	UP
SPRY4	0.562059	0.0274045	0.572437	UP
TAF15	-0.224554	0.0274116	0.572437	DOWN
RIMKLB	-0.306474	0.0274302	0.572437	DOWN
CHPT1	-0.318704	0.0275255	0.572437	DOWN
STC2	0.576051	0.0275294	0.572437	UP
ZNF843	-0.531548	0.0275441	0.572437	DOWN
SMTNL2	0.783176	0.0276052	0.572437	UP
CIRBP	-0.226042	0.0276494	0.572437	DOWN
CAND2	0.361002	0.027677	0.572437	UP
DNAJB1	0.242765	0.0276902	0.572437	UP
TINAGL1	-0.322361	0.0277021	0.572437	DOWN
CFAP45	1.23039	0.0278509	0.574749	UP
DPRX	4.29706	0.0279383		UP
APH1A	0.234062	0.0279773	0.576581	UP
ESR2	-0.514122	0.0280496	0.576581	DOWN
COX7A2	-0.323337	0.0280722	0.576581	DOWN
TMEM63C	1.62702	0.028099	0.576581	UP
GPATCH11	-0.384994	0.0281575	0.576581	DOWN
CD7	1.09465	0.0281962	0.576581	UP
EDDM3B	-1.67816	0.0282414		DOWN
FAM129C	0.500189	0.0282605	0.576581	UP
RNF180	-0.309531	0.0283731	0.576581	DOWN
OSM	3.03525	0.0283751	0.576581	UP
SIRT7	0.413908	0.0284	0.576581	UP
DSC1	-1.04444	0.0284008	0.576581	DOWN
ST6GAL1	0.31354	0.0284484	0.576581	UP
LANCL1	-0.245054	0.0284589	0.576581	DOWN
RMDN1	-0.286964	0.0285376	0.576581	DOWN
ZNF283	-0.282356	0.0285577	0.576581	DOWN
MTMR2	-0.228926	0.0286402	0.576581	DOWN
TCEAL7	0.52129	0.028651	0.576581	UP
PLCB4	-0.281815	0.0286809	0.576581	DOWN
CCDC22	0.328504	0.0286899	0.576581	UP
STX3	0.358387	0.0287533	0.576581	UP
MS4A1	2.50234	0.0287536	0.576581	UP
SPRYD7	-0.442454	0.0287549	0.576581	DOWN
ICAM3	0.582198	0.029019	0.576719	UP
VPS29	-0.307809	0.0290434	0.576719	DOWN
RPS25	-0.275223	0.0290943	0.576719	DOWN
FKBP15	0.185986	0.0290973	0.576719	UP
RNPC3	-0.321989	0.0291792	0.576719	DOWN
NME2	0.279539	0.0292092	0.576719	UP
SRRM1	-0.135956	0.0292883	0.576719	DOWN
ATF3	1.17115	0.0293046	0.576719	UP
SH2D2A	1.17898	0.0294338	0.576719	UP
THRAP3	-0.158791	0.029441	0.576719	DOWN
NEMP1	-0.386078	0.0294811	0.576719	DOWN
CD1D	0.880016	0.0295615	0.576719	UP
RIIAD1	2.59739	0.0295631		UP
DLGAP5	1.35502	0.0295667		UP
AC108488.2	0.680027	0.0296027	0.576719	UP
TSPAN32	0.586767	0.0296052	0.576719	UP
LAT2	0.58392	0.0296685	0.576719	UP
BTLA	1.6393	0.0296688	0.576719	UP
FBXO25	-0.229115	0.0297323	0.576719	DOWN
TMEM147	0.341505	0.0297657	0.576719	UP
RPL39L	-1.0901	0.0298107	0.576719	DOWN
ST3GAL4	0.291501	0.0298154	0.576719	UP
FAM13A	-0.333276	0.0298606	0.576719	DOWN
CERK	0.242977	0.0299119	0.576719	UP
LEMD1	2.24773	0.0299394		UP
DPM3	-0.663993	0.0299998	0.576719	DOWN
DOCK2	0.479387	0.0300176	0.576719	UP
TNFAIP3	0.632645	0.0300821	0.576719	UP
RAMP2	-0.426499	0.0301169	0.576719	DOWN
PTPRC	0.621468	0.0301257	0.576719	UP
CD2BP2	0.29561	0.0301732	0.576719	UP
TBC1D19	-0.468791	0.0302436	0.576719	DOWN
TNFRSF10A	0.516568	0.0302704	0.576719	UP
CSNK1D	0.265042	0.0303022	0.576719	UP
SPRN	0.522828	0.0303048	0.576719	UP
TARDBP	-0.15883	0.0303309	0.576719	DOWN
RABL3	-0.292295	0.0303336	0.576719	DOWN
LTA4H	0.213804	0.0303506	0.576719	UP
PLCXD3	0.43837	0.0303722	0.576719	UP
ELF3	0.746827	0.0303808	0.576719	UP
PPAN-P2RY11	2.37876	0.0304048	0.576719	UP
BUB1B	0.990775	0.0304077	0.576719	UP
ARHGAP9	0.638791	0.0304343	0.576719	UP
MCM2	0.435559	0.0305104	0.576719	UP
CXorf40A	0.368421	0.0306056	0.576719	UP
ANXA9	0.543745	0.030631	0.576719	UP
SLC39A1	0.231799	0.0306379	0.576719	UP
SLC47A1	-0.500716	0.0306634	0.576719	DOWN
YOD1	-0.342967	0.0306653	0.576719	DOWN
RNF43	0.454384	0.0306923	0.576719	UP
GATA6	0.316373	0.0307254	0.576719	UP
CFL1	0.262321	0.0307364	0.576719	UP
PPP1R14C	1.65072	0.030756	0.576719	UP
RAD54L	1.1822	0.0307645	0.576719	UP
ATP5PF	-0.373886	0.0309103	0.576719	DOWN
ZC3H12D	0.621305	0.0309553	0.576719	UP
BTBD8	-0.352107	0.031037	0.576719	DOWN
CUL9	0.219585	0.0310647	0.576719	UP
KATNB1	0.366981	0.0310762	0.576719	UP
CD34	-0.241028	0.0310894	0.576719	DOWN
FLYWCH2	0.494388	0.0311128	0.576719	UP
IGF2	-0.4808	0.0311853	0.576719	DOWN
ZNF408	-0.46641	0.031198	0.576719	DOWN
S100A1	-0.563136	0.0313075	0.576719	DOWN
SRF	0.320571	0.0313086	0.576719	UP
QARS	0.207222	0.0313191	0.576719	UP
APOOL	-0.245291	0.0313395	0.576719	DOWN
RIPK2	0.393064	0.0313612	0.576719	UP
C17orf62	0.281131	0.0313757	0.576719	UP
CLDN4	-0.863929	0.0313907	0.576719	DOWN
CD164	-0.353045	0.0313949	0.576719	DOWN
NR3C1	-0.216776	0.0314442	0.576719	DOWN
IMPACT	-0.232647	0.0314682	0.576719	DOWN
TTYH3	0.417968	0.0314752	0.576719	UP
ZPR1	0.273502	0.0314794	0.576719	UP
CEP68	-0.190347	0.0314975	0.576719	DOWN
AP1B1	0.248132	0.0315134	0.576719	UP
LMO4	-0.316688	0.0316209	0.576719	DOWN
E2F4	0.254091	0.0316335	0.576719	UP
RRM2	0.991216	0.0316681	0.576719	UP
PGGHG	0.499456	0.0316819	0.576719	UP
PPP1CA	0.302183	0.0316899	0.576719	UP
EGR1	1.07588	0.0317427	0.577006	UP
CAPN5	0.547418	0.0319494	0.579435	UP
ANKAR	-0.365688	0.031965	0.579435	DOWN
DUSP5	0.77834	0.0319881	0.579435	UP
SYNC	0.405923	0.0321142	0.580812	UP
IFI35	0.313176	0.0321734	0.580812	UP
HMMR	1.19403	0.0322386	0.580812	UP
TUBA1B	0.253401	0.0322455	0.580812	UP
PUSL1	0.434929	0.0322541	0.580812	UP
ASNSD1	-0.31379	0.0323714	0.580812	DOWN
TREH	0.880532	0.0324086	0.580812	UP
C5orf24	-0.237385	0.0324331	0.580812	DOWN
TOMM40L	0.316762	0.032478	0.580812	UP
CCDC88B	0.488689	0.0325148	0.580812	UP
RASAL3	0.80692	0.0325358	0.580812	UP
IFNAR1	-0.259673	0.03259	0.580812	DOWN
PDE10A	0.338328	0.0326065	0.580812	UP
PDE3B	-0.397166	0.0326508	0.580812	DOWN
SDHD	-0.254924	0.0326703	0.580812	DOWN
RGS1	1.46656	0.0326782	0.580812	UP
CLASRP	0.355811	0.0327055	0.580812	UP
CFAP61	-0.750502	0.032736	0.580812	DOWN
GALNT12	0.862912	0.0328169	0.580986	UP
ANO2	-0.372172	0.0328741	0.580986	DOWN
CD300LG	-0.586911	0.0328841	0.580986	DOWN
EBPL	-0.65353	0.0328952	0.580986	DOWN
ZNF134	-0.205013	0.0329341	0.581015	DOWN
DNAJA2	-0.169901	0.0329798	0.581162	DOWN
ASAP3	0.224246	0.033311	0.585992	UP
CMTM5	1.66751	0.0333292	0.585992	UP
NUP155	-0.253585	0.033466	0.587067	DOWN
ILF2	0.181094	0.033573	0.587067	UP
CDV3	-0.193522	0.0336015	0.587067	DOWN
C5AR1	0.721993	0.0336338	0.587067	UP
RUNX1T1	-0.239581	0.0336731	0.587067	DOWN
RARRES3	0.697717	0.0336796	0.587067	UP
TYRP1	-1.91807	0.0337159	0.587067	DOWN
DAPP1	0.881787	0.0338838	0.587067	UP
ANKRA2	-0.307909	0.0338927	0.587067	DOWN
CRIPT	-0.354016	0.0339016	0.587067	DOWN
BCCIP	-0.292344	0.0339328	0.587067	DOWN
ALYREF	0.394747	0.0339412	0.587067	UP
SPSB4	-0.828446	0.0339549	0.587067	DOWN
PDGFB	-0.326038	0.033978	0.587067	DOWN
USP17L22	5.0425	0.0339913		UP
NPM3	0.72014	0.0340052	0.587067	UP
STXBP2	0.750469	0.0340131	0.587067	UP
PFKFB4	0.745678	0.0340318	0.587067	UP
DCD	-0.640846	0.0341497		DOWN
LPAR3	-0.48981	0.0341553	0.588546	DOWN
AC099811.2	2.78624	0.0343342	0.589873	UP
PEX1	-0.205323	0.0343856	0.589873	DOWN
CACNA1C	-0.259255	0.0344385	0.589873	DOWN
RORB	-0.878721	0.0344518	0.589873	DOWN
GNAT3	-3.23749	0.0344612		DOWN
MYO18B	-0.755975	0.0344892	0.589873	DOWN
HADHB	-0.352377	0.0345013	0.589873	DOWN
MIF	0.40354	0.0345348	0.589873	UP
BET1L	0.264958	0.0345356	0.589873	UP
ARFIP2	0.246193	0.0347305	0.590631	UP
GLRX3	-0.191432	0.0347593	0.590631	DOWN
CYB561A3	0.266885	0.0347744	0.590631	UP
QKI	-0.211668	0.0347915	0.590631	DOWN
POR	0.283108	0.0348778	0.590631	UP
TBL1XR1	-0.208158	0.0349341	0.590631	DOWN
YPEL2	-0.241846	0.0349605	0.590631	DOWN
ALDH2	-0.325161	0.0349718	0.590631	DOWN
HCLS1	0.481552	0.034972	0.590631	UP
NEU1	0.385533	0.0350457	0.590631	UP
TUBE1	-0.2782	0.0350583	0.590631	DOWN
SERINC1	-0.20499	0.0351344	0.590631	DOWN
CHST4	1.59309	0.0353636		UP
ETFA	-0.264045	0.03538	0.590631	DOWN
RELB	0.634478	0.0354816	0.590631	UP
RAP1GAP2	0.428566	0.0355104	0.590631	UP
P2RX3	-0.945313	0.0356053	0.590631	DOWN
SPATA2L	0.911779	0.035657	0.590631	UP
DOK7	0.624532	0.0356756	0.590631	UP
NFAM1	0.607021	0.035677	0.590631	UP
TIAM2	-0.341933	0.0356939	0.590631	DOWN
GPR3	2.20195	0.0357264		UP
ZNF662	-0.280514	0.0357378	0.590631	DOWN
PCGF6	-0.463378	0.0357478	0.590631	DOWN
PRR19	0.766243	0.0357997	0.590631	UP
FGF23	-0.701685	0.0358453	0.590631	DOWN
PTPN4	-0.242866	0.0358517	0.590631	DOWN
PSD	0.888061	0.0358653	0.590631	UP
ABCA7	0.506401	0.0359053	0.590631	UP
SFRP5	1.79212	0.0359378		UP
CDC42EP2	0.434085	0.0359572	0.590631	UP
TSPOAP1	0.388484	0.0359802	0.590631	UP
TRIM9	0.92425	0.0360054	0.590631	UP
MIS12	0.245924	0.0360476	0.590631	UP
PRMT1	0.2559	0.0360876	0.590631	UP
RHOBTB2	0.291802	0.0361467	0.590631	UP
RBM23	0.227903	0.0361518	0.590631	UP
AQP1	0.442134	0.0361868	0.590631	UP
RCC2	0.272269	0.0361928	0.590631	UP
GZMB	1.20083	0.0362048	0.590631	UP
LRP8	0.516781	0.0362457	0.590631	UP
GTF2F2	-0.33386	0.0363425	0.590631	DOWN
AGO1	0.172945	0.0363782	0.590631	UP
STRADB	-0.31488	0.0363869	0.590631	DOWN
EFHD2	0.399649	0.0364101	0.590631	UP
ZNF34	-0.410364	0.0364289	0.590631	DOWN
NUSAP1	0.733851	0.0364651	0.590631	UP
ARNT2	0.63658	0.0365069	0.590631	UP
BEST1	0.360243	0.0365414	0.590631	UP
MYBPH	1.84398	0.036561		UP
MYD88	0.441298	0.0365687	0.590631	UP
MYBL2	1.45814	0.0365807		UP
VPS37B	0.291951	0.0366312	0.590631	UP
ADAM28	0.715179	0.0366859	0.590631	UP
GPALPP1	-0.26156	0.036759	0.590631	DOWN
CAV3	1.32114	0.0367777	0.590631	UP
NADSYN1	0.27165	0.0367953	0.590631	UP
PCOLCE	0.426423	0.0368031	0.590631	UP
CNP	0.206017	0.0368488	0.590631	UP
TMPRSS4	-0.597392	0.036852	0.590631	DOWN
ZFYVE28	0.470875	0.0368558	0.590631	UP
SGSM3	0.256523	0.0368752	0.590631	UP
TYROBP	0.565148	0.0369003	0.590631	UP
BBS7	-0.394267	0.0369562	0.590631	DOWN
ADGRE5	0.376176	0.0369629	0.590631	UP
ACTR3C	0.516409	0.0370074	0.590631	UP
LYRM4	-0.303353	0.037008	0.590631	DOWN
GPSM3	0.909699	0.0370429	0.590631	UP
MT-ATP6	-0.914492	0.0371288	0.590631	DOWN
CARMIL2	1.29619	0.037139	0.590631	UP
MPG	0.349958	0.0372448	0.590631	UP
SYNJ2	0.303157	0.0372678	0.590631	UP
HVCN1	0.464036	0.037278	0.590631	UP
AP2M1	0.183103	0.0372789	0.590631	UP
NPHP3	-0.288107	0.0373209	0.590631	DOWN
FCRL2	0.805997	0.037361	0.590631	UP
PLCB2	0.445408	0.0373907	0.590631	UP
SLCO1C1	-0.779822	0.037399	0.590631	DOWN
KATNA1	-0.308921	0.0374077	0.590631	DOWN
CASS4	0.826683	0.0374269	0.590631	UP
NETO1	2.15398	0.0375529		UP
UHRF1	0.646675	0.0375744	0.591497	UP
PDE4C	-0.960686	0.0376218	0.591497	DOWN
DENND1C	1.00795	0.0376539	0.591497	UP
ESYT3	0.455672	0.0376913	0.591497	UP
ZSCAN31	0.447217	0.0377149	0.591497	UP
UVRAG	-0.166184	0.0377362	0.591497	DOWN
ATP6V0B	0.337653	0.0377692	0.591497	UP
IL17RB	0.505565	0.0377858	0.591497	UP
FCGBP	1.01029	0.0378932	0.592581	UP
MED30	-0.455298	0.0380619	0.594341	DOWN
MPDU1	0.321694	0.0380821	0.594341	UP
BACH2	0.492318	0.0381953	0.595135	UP
PITPNM1	0.494318	0.0382111	0.595135	UP
MRRF	-0.180677	0.0382477	0.595135	DOWN
PTPN7	0.683244	0.0383396	0.595322	UP
RCOR2	-0.686061	0.0383918	0.595322	DOWN
KCNK10	0.650008	0.0383984	0.595322	UP
ADGRE3	1.62576	0.0384128	0.595322	UP
NKAIN1	2.92625	0.0384281		UP
MTX2	-0.32634	0.0386583	0.597837	DOWN
MAP4K1	0.74996	0.0386601	0.597837	UP
ZFAND6	-0.208463	0.0386903	0.597837	DOWN
PSMA2	-0.364151	0.0388656	0.599088	DOWN
MYBPC3	0.560049	0.0389086	0.599088	UP
MDFIC	-0.337906	0.0389131	0.599088	DOWN
KPNA4	-0.205395	0.0389254	0.599088	DOWN
STBD1	-0.565481	0.0391094	0.600515	DOWN
RPL7A	0.216968	0.0391718	0.600515	UP
RAPGEF2	-0.130808	0.0391984	0.600515	DOWN
KPNB1	0.137286	0.0392692	0.600515	UP
PCDHB2	-0.575926	0.0392881	0.600515	DOWN
CHRNA10	1.06327	0.0393234	0.600515	UP
LAPTM5	0.596156	0.0393656	0.600515	UP
PRDX4	0.22762	0.0394085	0.600515	UP
NKAPL	-0.655181	0.0394163	0.600515	DOWN
FAM155B	1.18446	0.0394277	0.600515	UP
CATIP	0.683518	0.0394764	0.600515	UP
FAM8A1	-0.244692	0.0394813	0.600515	DOWN
MVP	0.287292	0.0395418	0.600515	UP
CITED4	0.529854	0.0395583	0.600515	UP
SMYD1	0.893863	0.0396566	0.600737	UP
CAP1	0.209385	0.0397164	0.600737	UP
FAM129B	0.272076	0.0397232	0.600737	UP
BAMBI	0.482588	0.0397274	0.600737	UP
ZNF287	-0.413104	0.0398979	0.602729	DOWN
MYCT1	-0.309664	0.0399704	0.60324	DOWN
CD244	1.34675	0.0402142	0.605652	UP
RWDD1	-0.293957	0.0402309	0.605652	DOWN
CBR1	0.275812	0.0402725	0.605652	UP
VAMP8	0.70913	0.0402897	0.605652	UP
TUSC3	0.28772	0.0403586	0.605652	UP
MBP	0.293507	0.0403823	0.605652	UP
SMIM30	-0.386984	0.0405942	0.605652	DOWN
CHST11	0.549447	0.0406125	0.605652	UP
CCDC121	-0.423134	0.0406163	0.605652	DOWN
WAS	0.744821	0.0406417	0.605652	UP
DGKA	0.517078	0.0406662	0.605652	UP
BAK1	0.338781	0.040673	0.605652	UP
RASA1	-0.214998	0.0407282	0.605652	DOWN
PSMD9	0.192609	0.040729	0.605652	UP
AAGAB	0.279309	0.0407489	0.605652	UP
COX7A2L	-0.29042	0.0407531	0.605652	DOWN
RPL18	0.280847	0.0408003	0.605776	UP
SUMO2	-0.231105	0.0408829	0.606217	DOWN
HARS	0.206304	0.0409793	0.606217	UP
ANO9	0.80376	0.0410006	0.606217	UP
TOMM5	-0.369291	0.0410344	0.606217	DOWN
FAM69C	-0.917734	0.0410644	0.606217	DOWN
HMGB2	-0.380801	0.0411198	0.606217	DOWN
VTI1B	-0.234935	0.0411362	0.606217	DOWN
VDR	1.04551	0.0411619	0.606217	UP
FOXN3	-0.218818	0.0412179	0.606217	DOWN
TCP10	-2.58965	0.0412349		DOWN
MYO1B	-0.294417	0.0413084	0.606217	DOWN
NOTCH3	-0.355767	0.0413346	0.606217	DOWN
CD79A	2.75109	0.0413564	0.606217	UP
RGS5	-0.312557	0.0414261	0.606217	DOWN
LLGL1	0.309053	0.041431	0.606217	UP
GOLGA6L10	-2.50459	0.0414541		DOWN
NUAK2	0.619746	0.0414613	0.606217	UP
MXD1	0.553574	0.041466	0.606217	UP
GAS1	0.593058	0.0415455	0.606217	UP
MRPS18C	-0.579436	0.0415745	0.606217	DOWN
CD274	0.564479	0.0415787	0.606217	UP
FRS2	-0.230947	0.0416605	0.606217	DOWN
HES1	0.536081	0.0417564	0.606217	UP
MNDA	0.928761	0.0417624	0.606217	UP
DNAJC19	-0.354305	0.0417863	0.606217	DOWN
NEO1	0.297431	0.0417888	0.606217	UP
CFAP58	-0.528474	0.0418074	0.606217	DOWN
TK1	0.990566	0.041865	0.606217	UP
PCGF5	-0.260385	0.0419346	0.606217	DOWN
IMPDH1	0.360184	0.0419421	0.606217	UP
RNF144A	-0.283919	0.0419741	0.606217	DOWN
CERS6	-0.237756	0.0419988	0.606217	DOWN
MAPK8IP1	0.466378	0.0422437	0.608127	UP
SPEG	0.622993	0.0422775	0.608127	UP
FARSB	-0.264012	0.0422791	0.608127	DOWN
NOP9	0.185678	0.0422875	0.608127	UP
ETAA1	-0.326511	0.0423381	0.608292	DOWN
LILRB1	1.85554	0.0425112		UP
TICAM1	0.394066	0.042524	0.609714	UP
INPP5D	0.384338	0.0425354	0.609714	UP
FOS	1.54678	0.0425546	0.609714	UP
MED4	-0.269753	0.0426676	0.609925	DOWN
AVPR1A	-0.517679	0.0426965	0.609925	DOWN
OSGIN2	-0.333521	0.0428298	0.609925	DOWN
ERG	-0.271167	0.0428684	0.609925	DOWN
DOCK10	0.559583	0.0428841	0.609925	UP
C9orf84	-0.674126	0.042917	0.609925	DOWN
ADAM8	0.887233	0.0429713	0.609925	UP
OPA1	-0.196765	0.0430036	0.609925	DOWN
TMEM184C	-0.216648	0.0430415	0.609925	DOWN
NDUFAF2	-0.475604	0.0430485	0.609925	DOWN
STRN3	-0.180021	0.0430859	0.609925	DOWN
IDH1	-0.305022	0.043107	0.609925	DOWN
ARHGEF18	0.32702	0.0431147	0.609925	UP
ZBTB8OS	0.248341	0.0431181	0.609925	UP
CYR61	0.82072	0.0431818	0.610066	UP
GMCL1	-0.375303	0.0432065	0.610066	DOWN
ROGDI	0.419891	0.043324	0.610228	UP
FAM219B	-0.311764	0.0434637	0.610228	DOWN
SPP1	1.12102	0.0434839	0.610228	UP
C14orf28	-0.474463	0.0435324	0.610228	DOWN
CDK2AP2	0.373897	0.0435506	0.610228	UP
C18orf21	-0.469684	0.0435663	0.610228	DOWN
KL	-0.432216	0.0436345	0.610228	DOWN
BABAM2	0.244658	0.0436688	0.610228	UP
USF1	0.234144	0.0438142	0.610228	UP
HELZ	-0.158363	0.0438304	0.610228	DOWN
TTC5	-0.219569	0.043834	0.610228	DOWN
CBX4	0.351385	0.0438423	0.610228	UP
KIAA0556	0.295847	0.043897	0.610228	UP
KLHL31	-0.356877	0.0439406	0.610228	DOWN
C1QTNF1	0.372102	0.0439426	0.610228	UP
BIN2	0.60151	0.0439646	0.610228	UP
NLRC3	0.539402	0.0440884	0.610228	UP
AL512785.2	-1.03259	0.0440895	0.610228	DOWN
STOM	-0.214221	0.0440931	0.610228	DOWN
TNFRSF1B	0.330367	0.0441995	0.610228	UP
CERKL	0.588731	0.0442342	0.610228	UP
BRI3	-0.227912	0.0442371	0.610228	DOWN
SDK2	0.685339	0.0442619	0.610228	UP
SIRT6	0.457213	0.0442707	0.610228	UP
FAP	1.03469	0.0442801	0.610228	UP
IL17RA	0.287661	0.0442815	0.610228	UP
TKTL1	1.07399	0.044297	0.610228	UP
ETV6	0.298698	0.0443353	0.610228	UP
MOCS1	-0.328968	0.0444457	0.610228	DOWN
NAA35	-0.222491	0.0444926	0.610228	DOWN
CSRNP1	0.97368	0.0445083	0.610228	UP
CDC42BPB	-0.160759	0.0445106	0.610228	DOWN
ITGA1	-0.331792	0.0445122	0.610228	DOWN
GATA4	0.889847	0.0446222	0.610828	UP
SLC25A34	-0.553715	0.0446603	0.610828	DOWN
PAPSS1	0.294816	0.0446736	0.610828	UP
MICAL1	0.427254	0.0447994	0.611288	UP
AC073610.2	4.21592	0.0448044		UP
TMEM143	-0.327662	0.0448155	0.611288	DOWN
MTIF2	-0.212121	0.0448577	0.611288	DOWN
CCNDBP1	0.179195	0.0448644	0.611288	UP
RAN	0.15621	0.0449452	0.611772	UP
LRRC49	-0.375809	0.0450161	0.611772	DOWN
RBFOX2	-0.289045	0.0450625	0.611772	DOWN
CAMK2A	-0.513138	0.0450815	0.611772	DOWN
CNIH4	-0.196829	0.0452084	0.611772	DOWN
ZNF528	-0.239788	0.0452535	0.611772	DOWN
TTYH2	0.35981	0.0454036	0.611772	UP
GINM1	-0.223889	0.0455491	0.611772	DOWN
APOPT1	-0.291159	0.0455503	0.611772	DOWN
GFRAL	-2.15217	0.0455734		DOWN
TTLL12	0.359777	0.0455758	0.611772	UP
ATP6V0A1	-0.181437	0.0455856	0.611772	DOWN
SLA	0.707914	0.0456	0.611772	UP
SLC34A2	0.999181	0.0456005	0.611772	UP
MAST3	0.346951	0.045619	0.611772	UP
AQP7	-0.363263	0.0456311	0.611772	DOWN
SLC2A4	-0.426116	0.045671	0.611772	DOWN
CEP76	-0.316314	0.0456976	0.611772	DOWN
CCSER2	-0.21401	0.0457138	0.611772	DOWN
FLVCR2	0.518208	0.0457423	0.611772	UP
RAB11FIP4	0.52642	0.0457493	0.611772	UP
APOLD1	0.754803	0.0457721	0.611772	UP
TCAIM	-0.268454	0.0457847	0.611772	DOWN
ZNF776	-0.187956	0.0458391	0.611772	DOWN
HES6	1.05553	0.0458801		UP
ZBTB18	0.258572	0.0458857	0.611772	UP
GLDN	-0.474372	0.0459363	0.611772	DOWN
IKZF3	0.562499	0.0459665	0.611772	UP
TONSL	0.43253	0.0459817	0.611772	UP
CCDC163	-0.779211	0.0460008	0.611772	DOWN
DPYS	2.00337	0.0460478	0.611841	UP
FAM20A	0.38866	0.0461496	0.611841	UP
VWA8	-0.214721	0.0462276	0.611841	DOWN
PIM2	0.798547	0.0462386	0.611841	UP
LSP1	0.377943	0.0462783	0.611841	UP
CCDC191	0.392124	0.0462924	0.611841	UP
SLC40A1	-0.356905	0.0463084	0.611841	DOWN
CCL4L2	2.5508	0.0463186		UP
IFT57	0.268751	0.046397	0.611841	UP
CHMP4C	-0.598401	0.0464018	0.611841	DOWN
ZSCAN21	0.340694	0.0464585	0.611841	UP
TNFRSF4	0.895187	0.0464801	0.611841	UP
E2F7	1.35294	0.0465049		UP
RPS6KA4	0.314633	0.0465184	0.611841	UP
CXCL8	2.33403	0.0465439	0.611841	UP
CTDSPL2	-0.213944	0.0465646	0.611841	DOWN
TNFRSF10C	0.917817	0.0465959	0.611841	UP
SMIM19	-0.369728	0.0466635	0.612017	DOWN
STMP1	-0.308216	0.0467184	0.612017	DOWN
MARCH6	-0.151869	0.0468028	0.612017	DOWN
HES4	-0.380657	0.0468763	0.612017	DOWN
RXRB	-1.72827	0.046915	0.612017	DOWN
OSBPL1A	-0.186505	0.0469619	0.612017	DOWN
C1D	-0.632609	0.0469747	0.612017	DOWN
RAVER2	-0.301118	0.0469914	0.612017	DOWN
ZAP70	0.920221	0.0470033	0.612017	UP
NDUFAB1	-0.376795	0.0470834	0.612017	DOWN
SNX3	-0.233665	0.047091	0.612017	DOWN
RET	0.809223	0.0472352	0.612017	UP
SLC11A1	0.782044	0.0472605	0.612017	UP
EIF2AK3	0.297329	0.047261	0.612017	UP
ASTN1	0.732246	0.0472674	0.612017	UP
GSKIP	0.380451	0.047327	0.612017	UP
ANKRD44	0.376942	0.0473278	0.612017	UP
P2RY10	1.36265	0.0473545	0.612017	UP
REEP3	-0.305774	0.0473566	0.612017	DOWN
ELAVL2	1.52961	0.0473667		UP
HSPE1-MOB4	-0.789226	0.0474123	0.612229	DOWN
ADPRHL2	0.332704	0.0475407	0.612992	UP
KAZALD1	0.58707	0.0475599	0.612992	UP
MISP3	-0.709257	0.0475983	0.612992	DOWN
ALOX5	0.685033	0.0476921	0.612992	UP
SETD1B	0.268817	0.0477073	0.612992	UP
SLC39A11	0.303175	0.0477078	0.612992	UP
DMBX1	2.11037	0.0478018		UP
MRPL42	-0.203498	0.0478026	0.613703	DOWN
COL4A3	0.427179	0.0478494	0.613798	UP
COPB1	0.157322	0.0480699	0.615014	UP
TMEM41B	-0.303779	0.0481089	0.615014	DOWN
DCAF11	0.176611	0.048152	0.615014	UP
CHRM2	-0.49038	0.048232	0.615014	DOWN
SYT12	0.526177	0.0482377	0.615014	UP
NSMF	0.329996	0.0483433	0.615014	UP
GALNT18	0.419034	0.0483436	0.615014	UP
MST1R	0.869025	0.0484525	0.615014	UP
IL18BP	0.308357	0.0484582	0.615014	UP
RTP3	-1.67287	0.0484592		DOWN
LIN7C	-0.253078	0.0484627	0.615014	DOWN
FGD4	-0.273913	0.0484972	0.615014	DOWN
CPOX	-0.277406	0.0485079	0.615014	DOWN
CCNL1	0.416572	0.0485162	0.615014	UP
NDE1	0.246956	0.0485249	0.615014	UP
ITM2C	0.388701	0.0485668	0.615014	UP
BTN2A2	0.38708	0.0486308	0.615014	UP
SFMBT2	0.28112	0.0486485	0.615014	UP
TECRL	-0.411554	0.0486929	0.615014	DOWN
ABCD2	-0.413708	0.0487053	0.615014	DOWN
ZNF747	0.218154	0.0487917	0.615014	UP
LECT2	-0.7139	0.0488106	0.615014	DOWN
ADHFE1	-0.34518	0.0488409	0.615014	DOWN
ZNF506	-0.272443	0.0488533	0.615014	DOWN
UBE2D4	-0.16216	0.0489641	0.61591	DOWN
LRRC42	0.368282	0.0490301	0.616243	UP
AARS2	0.27019	0.0491129	0.616785	UP
KIAA1551	0.269507	0.0491544	0.616809	UP
CLEC18C	2.25536	0.0491647		UP
PYURF	-0.208068	0.0492889	0.617997	DOWN
HIST1H3F	1.77813	0.0493183		UP
ATXN7L2	0.455083	0.0493618	0.618184	UP
PTDSS2	-0.427268	0.0493832	0.618184	DOWN
SMIM4	-0.483946	0.0495023	0.618569	DOWN
TBX5	-0.415668	0.0495241	0.618569	DOWN
HUS1	-0.277808	0.0495351	0.618569	DOWN
DCAF10	-0.20038	0.0496164	0.618569	DOWN
TMEM178B	0.524618	0.0496472	0.618569	UP
VSIG10	-0.300318	0.0496568	0.618569	DOWN
APOC1	1.02061	0.0496923	0.618569	UP
MT-CO2	-0.730686	0.0497816	0.619187	DOWN
PRPF18	0.217472	0.0498375	0.619386	UP
GMPPA	0.314807	0.0499329	0.619761	UP
CTDSPL	-0.21913	0.0499473	0.619761	DOWN
TMX1	-0.332396	0.0501156	0.619781	DOWN
THRB	-0.313071	0.0501319	0.619781	DOWN
HMBS	0.514533	0.0502147	0.619781	UP
SEZ6	0.902881	0.0502718	0.619781	UP
CAT	-0.318171	0.0502726	0.619781	DOWN
ICE2	-0.246938	0.050282	0.619781	DOWN
RNF150	-0.350717	0.0503276	0.619781	DOWN
FLOT2	0.214697	0.0503577	0.619781	UP
GPC1	0.292189	0.0503905	0.619781	UP
NEDD4	-0.216848	0.0503925	0.619781	DOWN
SEC24C	0.15888	0.0505136	0.619781	UP
MCM3	0.161683	0.050537	0.619781	UP
PITPNM3	0.590092	0.050592	0.619781	UP
MRPL37	-0.238547	0.0506515	0.619781	DOWN
DGCR6L	0.316146	0.0506583	0.619781	UP
CSTF2T	0.191661	0.0506751	0.619781	UP
OBSCN	0.398002	0.0506765	0.619781	UP
HPS4	-0.240641	0.0507899	0.619781	DOWN
GNG12	-0.238765	0.0508079	0.619781	DOWN
ERBB2	0.284414	0.0508354	0.619781	UP
HEYL	0.431882	0.0508993	0.619781	UP
NDUFS1	-0.17935	0.0509074	0.619781	DOWN
ZNF860	1.17354	0.0509076	0.619781	UP
SAP30L	-0.203796	0.0510238	0.619781	DOWN
TMEM74	1.06739	0.0510933	0.619781	UP
FABP4	-0.509342	0.0510943	0.619781	DOWN
SFMBT1	0.197675	0.0512625	0.619781	UP
TIMM50	-0.169631	0.0512646	0.619781	DOWN
PIK3CA	-0.231916	0.0512691	0.619781	DOWN
H6PD	0.259815	0.0513119	0.619781	UP
KLHL23	-0.359756	0.0513689	0.619781	DOWN
NOL8	-0.182024	0.0513979	0.619781	DOWN
ARHGAP39	0.51134	0.0514116	0.619781	UP
TMEM50B	-0.232895	0.0514655	0.619781	DOWN
USP24	-0.160965	0.051547	0.619781	DOWN
CLEC19A	-0.920016	0.0515482	0.619781	DOWN
BTN3A3	0.283539	0.0515916	0.619781	UP
RAB9B	-0.386296	0.0516195	0.619781	DOWN
A4GALT	0.334562	0.0516326	0.619781	UP
RYR2	0.437717	0.0516508	0.619781	UP
PMAIP1	1.21969	0.0516639	0.619781	UP
NOVA1	-0.481841	0.0516767	0.619781	DOWN
JPT2	-0.234075	0.0517101	0.619781	DOWN
COL1A1	0.669609	0.0517359	0.619781	UP
ZDHHC22	0.964142	0.0518168		UP
KIAA1217	-0.223347	0.0518542	0.619781	DOWN
ARHGAP4	0.454968	0.0518941	0.619781	UP
ASAP2	-0.269767	0.0518951	0.619781	DOWN
IDI1	0.314755	0.0519272	0.619781	UP
E2F1	0.948281	0.0519716	0.619781	UP
JUND	0.318546	0.0519724	0.619781	UP
COL4A3BP	-0.21823	0.0519803	0.619781	DOWN
CD180	0.537401	0.0522681	0.622656	UP
ANKMY1	0.334453	0.0523015	0.622656	UP
SMCO1	-1.07455	0.0523491	0.622746	DOWN
FGR	0.74711	0.0524008	0.622885	UP
PCCB	-0.259615	0.0525238	0.623401	DOWN
PTPRN	2.465	0.0525282		UP
AP5M1	-0.283501	0.0525454	0.623401	DOWN
ZNF160	-0.330894	0.0525644	0.623401	DOWN
PLTP	0.399752	0.0526414	0.623595	UP
LYPD3	1.76903	0.0526628		UP
HIPK1	-0.163352	0.0526714	0.623595	DOWN
PARD6A	0.910607	0.0527473	0.623595	UP
MEFV	0.69969	0.0527797	0.623595	UP
ACD	0.411817	0.0527978	0.623595	UP
ZBTB40	0.168757	0.0528213	0.623595	UP
C1orf21	-0.254718	0.0529106	0.624177	DOWN
AC004223.3	4.68338	0.052944		UP
PPP3R2	-2.32962	0.0529545		DOWN
EXO1	1.36579	0.0529584		UP
FERMT2	-0.237473	0.0530493	0.624851	DOWN
SEPT6	0.346695	0.0530771	0.624851	UP
TMEM158	-1.71986	0.0531127		DOWN
TERF1	-0.22749	0.0531265	0.624851	DOWN
CHMP3	-0.155991	0.0531284	0.624851	DOWN
CMTM2	1.87394	0.0531587		UP
LGALS2	0.883707	0.0533729	0.626952	UP
NCF1	0.703495	0.0533876	0.626952	UP
TMEM200C	0.977199	0.053471	0.627457	UP
DNAJC25	-0.375759	0.0535276	0.627648	DOWN
RAB18	-0.230123	0.0536865	0.627859	DOWN
CNIH3	-0.419807	0.0536868	0.627859	DOWN
ANKRD13A	0.204734	0.0537151	0.627859	UP
ASB5	-1.86535	0.0537846	0.627859	DOWN
MOB4	-0.324458	0.0538235	0.627859	DOWN
CYB5D1	0.242737	0.0538791	0.627859	UP
JAK3	0.756792	0.0539109	0.627859	UP
CBY1	0.272158	0.0539447	0.627859	UP
DFFA	-0.151205	0.053955	0.627859	DOWN
SRSF3	0.192855	0.0539819	0.627859	UP
PPFIBP1	-0.227105	0.0539971	0.627859	DOWN
PSD4	0.548339	0.0540298	0.627859	UP
ADGRL4	-0.339682	0.0541736	0.628385	DOWN
PTGES3	-0.193326	0.0542833	0.628385	DOWN
CD53	0.603254	0.0542975	0.628385	UP
MPHOSPH8	-0.280415	0.0544419	0.628385	DOWN
TOR4A	0.360907	0.0545153	0.628385	UP
CNDP2	0.179321	0.0545367	0.628385	UP
MAP3K9	0.643968	0.0545515	0.628385	UP
EIF2AK2	-0.202135	0.0545524	0.628385	DOWN
ZNF512	-0.15392	0.0545551	0.628385	DOWN
ZFAND3	-0.17611	0.0545876	0.628385	DOWN
KIF18B	0.94824	0.0546013	0.628385	UP
ERGIC3	0.20449	0.054639	0.628385	UP
PLEKHF2	-0.276942	0.0546843	0.628385	DOWN
OPN1SW	0.600615	0.0546861	0.628385	UP
AGTR1	-0.641449	0.0546993	0.628385	DOWN
RPS3	0.20897	0.0547513	0.628385	UP
SUSD3	1.36458	0.0547992	0.628385	UP
APOL1	0.32808	0.0548083	0.628385	UP
LMNA	0.401834	0.0550021	0.628385	UP
ACAT1	-0.223165	0.0550164	0.628385	DOWN
AUTS2	-0.226871	0.0550178	0.628385	DOWN
LPIN3	0.307753	0.0550725	0.628385	UP
TKFC	0.322296	0.0551135	0.628385	UP
DNTTIP1	0.357783	0.0551826	0.628385	UP
TMEM128	-0.422932	0.0552342	0.628385	DOWN
PHYH	-0.274339	0.055259	0.628385	DOWN
STAT2	0.182937	0.0552673	0.628385	UP
MAP3K20	-0.261821	0.0552914	0.628385	DOWN
CHFR	0.248609	0.0553869	0.628385	UP
DEF8	0.203459	0.0554269	0.628385	UP
MYOM3	0.255399	0.0554515	0.628385	UP
CCDC74A	-0.879105	0.0554652	0.628385	DOWN
PLPPR3	1.02699	0.0554671	0.628385	UP
PHEX	0.666866	0.0554806	0.628385	UP
ALG8	-0.297006	0.0554885	0.628385	DOWN
NRSN2	0.306982	0.0558515	0.629626	UP
PTGES3L-AARSD1	-2.04022	0.0558523	0.629626	DOWN
C11orf21	0.553498	0.0559991	0.629626	UP
EHBP1	-0.253206	0.0560116	0.629626	DOWN
TTLL3	0.276368	0.0560218	0.629626	UP
C4orf3	-0.299577	0.0560378	0.629626	DOWN
LARGE1	0.226964	0.0561014	0.629626	UP
RUNX3	0.749094	0.056108	0.629626	UP
POU2F2	0.808952	0.0561686	0.629626	UP
WARS2	-0.238072	0.0562208	0.629626	DOWN
SAP25	0.716732	0.0562659	0.629626	UP
LYAR	-0.464237	0.0562813	0.629626	DOWN
KDSR	-0.223129	0.0563009	0.629626	DOWN
SLC6A6	0.53969	0.0563123	0.629626	UP
HTATSF1	-0.26611	0.0564476	0.629626	DOWN
PFKM	0.288754	0.0565176	0.629626	UP
ARPC1B	0.324204	0.0565909	0.629626	UP
FXYD2	-0.467028	0.0566713	0.629626	DOWN
ANKRD40	-0.23358	0.0566852	0.629626	DOWN
MICAL2	0.360845	0.0567126	0.629626	UP
GEN1	0.360691	0.0567205	0.629626	UP
JMJD7-PLA2G4B	0.367621	0.056721	0.629626	UP
TRIM63	-0.912414	0.056745	0.629626	DOWN
MRPS28	-0.254442	0.0567469	0.629626	DOWN
OR2T6	-1.21097	0.0567599		DOWN
KLRC4-KLRK1	-1.43938	0.056771	0.629626	DOWN
CTSE	1.4395	0.056797	0.629626	UP
TIPARP	0.540428	0.056809	0.629626	UP
ATP6V1B2	0.237212	0.0568783	0.629626	UP
WNT16	2.17737	0.0568958		UP
HPSE	0.591063	0.0569078	0.629626	UP
GLO1	-0.235329	0.0569267	0.629626	DOWN
FABP5	-0.484591	0.0569277	0.629626	DOWN
FNDC10	0.936415	0.0569348	0.629626	UP
CLSTN3	0.39159	0.0569525	0.629626	UP
GRK2	0.247097	0.0569739	0.629626	UP
DR1	-0.186989	0.0571066	0.630645	DOWN
JAGN1	-0.334841	0.0571578	0.630763	DOWN
DUX4	-1.76126	0.0571857		DOWN
AL049634.2	3.18499	0.057272		UP
SLC10A3	0.388593	0.0573308	0.632223	UP
RAB3D	0.246309	0.0573964	0.632499	UP
NLRP3	0.658253	0.0574781	0.632811	UP
MRPL3	-0.218068	0.0575061	0.632811	DOWN
ASIP	1.41413	0.0575619		UP
ZNF784	0.415211	0.0575783	0.633157	UP
SARNP	0.257141	0.0578729	0.635482	UP
TNFRSF1A	0.244044	0.0579697	0.635482	UP
B4GALT4	0.247882	0.0579774	0.635482	UP
CTRB1	2.01014	0.0580188		UP
NAA10	-0.294596	0.0581078	0.635482	DOWN
C1RL	0.362465	0.058206	0.635482	UP
SHISA6	-0.44407	0.0582078	0.635482	DOWN
LIG1	0.36162	0.0582243	0.635482	UP
MKKS	-0.236058	0.0582249	0.635482	DOWN
ZNF320	-0.877434	0.0582834	0.635482	DOWN
ZNF595	-0.316473	0.0583054	0.635482	DOWN
PCDHGA9	0.362426	0.0583405	0.635482	UP
GNG3	1.80931	0.0583495		UP
TRAPPC5	0.271803	0.0583662	0.635482	UP
C19orf66	0.316149	0.0583804	0.635482	UP
RTF1	-0.170626	0.0584672	0.635482	DOWN
TNFRSF13B	1.73245	0.0584681	0.635482	UP
DBT	-0.233501	0.0585539	0.635482	DOWN
GRIK3	0.787071	0.0585593	0.635482	UP
PIK3AP1	0.396245	0.0585646	0.635482	UP
UBXN11	0.309178	0.0585656	0.635482	UP
B3GNT9	0.331414	0.0586822	0.636303	UP
ZNF777	0.278779	0.0588945	0.638161	UP
CACTIN	0.275575	0.0589487	0.638304	UP
VANGL2	0.522662	0.0589944	0.638353	UP
RPS27	-0.551325	0.0591249	0.639321	DOWN
NDUFS7	-0.321637	0.0592943	0.639401	DOWN
TMEM237	-0.288186	0.0593184	0.639401	DOWN
GRSF1	-0.171548	0.0593229	0.639401	DOWN
CDPF1	-0.433536	0.0594411	0.639401	DOWN
ECM2	-0.348159	0.0594663	0.639401	DOWN
OR51E1	-0.638534	0.0595125	0.639401	DOWN
TRRAP	0.118769	0.0595154	0.639401	UP
PPP2R2A	-0.201906	0.0595286	0.639401	DOWN
HCAR1	-0.531157	0.0595417	0.639401	DOWN
LCP1	0.581678	0.0595578	0.639401	UP
CCDC85C	0.286467	0.0595856	0.639401	UP
IL2RG	0.82735	0.0596254	0.639401	UP
ZSCAN20	0.299061	0.0597754	0.64037	UP
PADI2	0.860446	0.0597981	0.64037	UP
FAM210B	-0.266471	0.0598596	0.640589	DOWN
HOXA6	-1.80805	0.0599392		DOWN
DDIT3	0.315522	0.0599678	0.641121	UP
MUTYH	0.369968	0.0599918	0.641121	UP
RXRG	-0.716723	0.0601061	0.64146	DOWN
SEPHS2	0.165555	0.0601138	0.64146	UP
SHPRH	-0.1863	0.0601517	0.64146	DOWN
NUCKS1	-0.189102	0.0601884	0.64146	DOWN
PTK2	-0.14033	0.060341	0.642646	DOWN
SPAAR	-0.312786	0.0605437	0.644147	DOWN
SHKBP1	0.337042	0.0605938	0.644147	UP
CCR2	0.747072	0.0606061	0.644147	UP
CADPS	0.602165	0.0607187	0.644529	UP
HIST2H4B	-0.81321	0.0607637	0.644529	DOWN
AC092718.3	-0.51203	0.060792	0.644529	DOWN
MKLN1	-0.186991	0.0608624	0.644529	DOWN
CYP27A1	0.33888	0.0609044	0.644529	UP
LGALS3	-0.232833	0.0609102	0.644529	DOWN
EEF1G	0.200074	0.0609342	0.644529	UP
BCKDK	0.249625	0.0609735	0.644529	UP
GNL3L	0.235539	0.0611134	0.644755	UP
FGF14	-0.703415	0.0611157	0.644755	DOWN
DGUOK	0.269492	0.0612404	0.644755	UP
RUNX2	0.691724	0.0612777	0.644755	UP
IGSF21	-1.00244	0.0613014	0.644755	DOWN
SSBP2	-0.18372	0.0613121	0.644755	DOWN
BCAS4	0.344345	0.0613367	0.644755	UP
VNN2	1.01571	0.0613776	0.644755	UP
RNF10	0.149882	0.0614048	0.644755	UP
GGA2	0.214292	0.0614092	0.644755	UP
TRIM21	0.226756	0.0614521	0.644771	UP
SPIN3	-0.258811	0.0615678	0.645115	DOWN
AC092718.8	0.755829	0.0615678	0.645115	UP
GJA3	-1.54147	0.0616242	0.645255	DOWN
FCGR2B	-0.55996	0.0616642	0.645255	DOWN
B4GAT1	-0.226931	0.0617506	0.645725	DOWN
ZWINT	0.704435	0.061831	0.645828	UP
TUBB4A	1.13819	0.0618847	0.645828	UP
CEACAM19	0.438985	0.0618931	0.645828	UP
WNT5A	-0.505974	0.0619264	0.645828	DOWN
COL21A1	0.540231	0.0621165	0.647118	UP
TRMT112	0.227661	0.0621333	0.647118	UP
ABCA1	-0.346603	0.062269	0.648097	DOWN
LCN2	2.62967	0.0622984		UP
FLG2	-1.00587	0.0623468	0.64817	DOWN
RIC3	0.318558	0.0623593	0.64817	UP
AL358075.4	-1.2402	0.0624905	0.6491	DOWN
REEP5	-0.168229	0.0625959	0.649762	DOWN
CRADD	-0.274707	0.0626453	0.649841	DOWN
SIDT2	0.236587	0.0627563	0.650558	UP
CNEP1R1	-0.311018	0.0628615	0.650804	DOWN
POLDIP3	0.181777	0.0628636	0.650804	UP
GSTO1	0.242097	0.0629491	0.650837	UP
CDC42	-0.138902	0.0629521	0.650837	DOWN
DHX29	-0.203982	0.063028	0.650837	DOWN
EBF1	-0.298418	0.0630341	0.650837	DOWN
BCL11B	0.847078	0.0630837	0.650917	UP
SKIDA1	-0.427933	0.0631476	0.651145	DOWN
DERL3	1.20437	0.0631692		UP
LRRN2	0.499205	0.0631966	0.651218	UP
CS	-0.244905	0.0632682	0.65122	DOWN
PLXNA4	0.295399	0.0632805	0.65122	UP
FNDC1	-0.632213	0.0634074	0.652011	DOWN
LYPLA2	0.33482	0.0634515	0.652011	UP
SRPRB	0.218929	0.0634844	0.652011	UP
EGF	0.992377	0.0635775	0.652011	UP
SLC1A7	0.556686	0.0635785	0.652011	UP
ZC3H12A	0.721399	0.0636088	0.652011	UP
IDS	-0.186817	0.0636639	0.652146	DOWN
SKOR2	-1.55475	0.0639268		DOWN
CANX	0.765482	0.0639507	0.654653	UP
TANGO6	0.212224	0.0640919	0.655667	UP
HHATL	0.919027	0.0642154	0.656428	UP
CSF2RB	0.539081	0.06432	0.656428	UP
PLEK	0.507534	0.0643341	0.656428	UP
ERI1	-0.312266	0.064335	0.656428	DOWN
SLC22A15	0.378815	0.0644635	0.656912	UP
OSGIN1	0.463108	0.0644669	0.656912	UP
ATF4	0.226681	0.0645276	0.6571	UP
BCL2L2	-0.215588	0.0645825	0.657229	DOWN
FAM126B	-0.244375	0.0646718	0.657708	DOWN
HS3ST5	-2.79971	0.0647623		DOWN
ERBB3	0.44249	0.0648098	0.658236	UP
WWP1	-0.234594	0.0648208	0.658236	DOWN
ACTG1	0.28411	0.0648506	0.658236	UP
GPR62	0.952924	0.0648989	0.658297	UP
BATF2	0.566327	0.064974	0.658377	UP
SLC6A17	0.860819	0.0649995	0.658377	UP
RPL14	0.179084	0.0650494	0.658377	UP
KLHDC7A	-2.72634	0.0650676		DOWN
LRP6	-0.175146	0.0651207	0.658377	DOWN
RPF1	-0.359676	0.0651373	0.658377	DOWN
STAT1	0.232479	0.0651607	0.658377	UP
RGS19	0.495962	0.0652068	0.658415	UP
MCTP2	0.69211	0.0654811	0.659655	UP
RAC2	0.787138	0.0654814	0.659655	UP
STX5	0.263459	0.065499	0.659655	UP
TMEM71	0.670225	0.0654992	0.659655	UP
ABCB1	0.565191	0.0656578	0.660774	UP
FDXR	0.534804	0.0657409	0.660774	UP
TBX20	0.411335	0.0657683	0.660774	UP
PRRG3	-0.38168	0.0658196	0.660774	DOWN
GABPA	-0.200164	0.0658235	0.660774	DOWN
STAC2	1.02352	0.0658969	0.660774	UP
POLG	0.209635	0.0659609	0.660774	UP
SLC22A3	-0.677291	0.0660453	0.660774	DOWN
CIT	0.45626	0.0660563	0.660774	UP
CCR6	1.51513	0.0660563		UP
MAJIN	2.61025	0.0660686		UP
ARRDC4	0.379495	0.0660779	0.660774	UP
NBPF1	-0.265688	0.0661104	0.660774	DOWN
GNG11	-0.313911	0.066183	0.660774	DOWN
PLXNB2	0.249176	0.066231	0.660774	UP
SHISA5	0.247289	0.0662381	0.660774	UP
SNAPC4	0.282801	0.0662828	0.660774	UP
ENOX2	-0.228915	0.0662897	0.660774	DOWN
EHD1	0.273378	0.066335	0.660802	UP
Z84488.2	6.49231	0.0663985		UP
MSX1	-0.468656	0.0664902	0.66119	DOWN
CFL2	-0.275695	0.0665139	0.66119	DOWN
PDAP1	-0.280376	0.0665144	0.66119	DOWN
TMEM256	-0.329967	0.0665601	0.66119	DOWN
FBXO44	0.352297	0.0666178	0.66119	UP
RNF11	-0.182406	0.0666311	0.66119	DOWN
MT-ND5	-0.629056	0.0666714	0.66119	DOWN
PTK7	0.439105	0.0667501	0.661255	UP
ELP5	0.346424	0.066763	0.661255	UP
ZNF474	-2.28106	0.0668583		DOWN
FDX2	0.437748	0.0669057	0.662248	UP
SMAD5	-0.204661	0.0670182	0.662527	DOWN
IQCE	0.274175	0.067035	0.662527	UP
PAG1	0.260381	0.0671247	0.662527	UP
ATL2	-0.266155	0.0671369	0.662527	DOWN
FANCG	0.427557	0.0671951	0.662527	UP
C7orf25	-0.596229	0.0672636	0.662527	DOWN
PAQR7	0.365537	0.0672712	0.662527	UP
UBE2L3	-0.168335	0.0673477	0.662527	DOWN
PIK3R5	0.494415	0.0673486	0.662527	UP
GPR174	0.606166	0.0673598	0.662527	UP
CDK5RAP3	0.215409	0.0675622	0.664043	UP
CCND3	0.290759	0.0675992	0.664043	UP
EBNA1BP2	0.256016	0.0677565	0.664197	UP
KIAA1549	0.335967	0.0677886	0.664197	UP
HRC	-0.467779	0.0678371	0.664197	DOWN
ELAC2	0.217553	0.0678826	0.664197	UP
ILDR1	0.839326	0.0678844	0.664197	UP
RIN3	0.281015	0.0679213	0.664197	UP
POU2F1	-0.177151	0.0679589	0.664197	DOWN
DAPK2	-0.310815	0.0679772	0.664197	DOWN
CXorf58	-2.31188	0.0680122		DOWN
HMGB1	-0.157494	0.0680375	0.664197	DOWN
PANX1	0.3923	0.0680996	0.664197	UP
ST3GAL2	0.237309	0.0681048	0.664197	UP
TMEM234	0.326228	0.0682177	0.664197	UP
AL162231.1	0.644565	0.0682415	0.664197	UP
CLEC17A	1.59274	0.0682624	0.664197	UP
KCTD2	0.241304	0.0683484	0.664197	UP
EBF2	-0.284921	0.0684407	0.664197	DOWN
C1orf226	0.496263	0.0684509	0.664197	UP
HP	1.26356	0.0685029	0.664197	UP
SORT1	-0.269442	0.0685222	0.664197	DOWN
ZNF516	0.207791	0.0685272	0.664197	UP
TRPV6	1.36702	0.0685666	0.664197	UP
DDX1	-0.241306	0.0686405	0.664197	DOWN
IRF3	0.314225	0.068643	0.664197	UP
AKAP11	-0.160032	0.0686473	0.664197	DOWN
AP5B1	0.343401	0.0686821	0.664197	UP
AKR1A1	0.231984	0.0688693	0.665268	UP
CDKL5	-0.193956	0.0688865	0.665268	DOWN
SNU13	0.197312	0.068929	0.665268	UP
TICRR	0.630704	0.0689639	0.665268	UP
ACE2	-0.530109	0.0690734	0.665912	DOWN
KRT14	2.59804	0.0691688		UP
COA6	-0.368972	0.0692778	0.666632	DOWN
H3F3C	4.23584	0.0693165		UP
RPP25L	0.344743	0.069324	0.666632	UP
ZBP1	0.569689	0.0693347	0.666632	UP
ST13	-0.194251	0.0693935	0.666632	DOWN
CGGBP1	-0.204136	0.0694232	0.666632	DOWN
FHL5	-0.536665	0.069438	0.666632	DOWN
TMEM56-RWDD3	-1.11102	0.069448	0.666632	DOWN
TNFSF4	-0.579912	0.069554	0.667032	DOWN
GK	0.447901	0.0696277	0.667032	UP
LMBR1	-0.19115	0.0696674	0.667032	DOWN
IL11RA	0.206623	0.069695	0.667032	UP
ZNF619	-0.211814	0.0697596	0.667032	DOWN
SP110	0.301767	0.0697723	0.667032	UP
FBXL22	0.423845	0.0697897	0.667032	UP
HIST1H1B	0.891272	0.0698894	0.667243	UP
DPP3	0.324587	0.0698976	0.667243	UP
TIMP1	0.73013	0.0700333	0.667641	UP
FCGR3B	1.33778	0.0700351	0.667641	UP
TTC22	0.733586	0.0702192	0.667641	UP
SLAIN2	-0.157872	0.0702204	0.667641	DOWN
ODF3B	0.427991	0.0702343	0.667641	UP
TCTE3	-0.739044	0.0702496		DOWN
SFXN5	0.268773	0.0702552	0.667641	UP
DCXR	-0.352119	0.0702771	0.667641	DOWN
SIDT1	0.415304	0.0702825	0.667641	UP
TTC21A	0.54963	0.070327	0.667656	UP
AGK	-0.317102	0.0704625	0.668425	DOWN
VDAC2	-0.194141	0.0704967	0.668425	DOWN
HFE	-0.283755	0.0705427	0.668425	DOWN
LURAP1L	-0.463821	0.0705943	0.668425	DOWN
DCAF4L1	-0.681347	0.0706228	0.668425	DOWN
NHLRC2	-0.235005	0.0707274	0.668843	DOWN
GNAQ	-0.208084	0.0707848	0.668843	DOWN
PPBP	1.94621	0.0707959	0.668843	UP
DPY30	-0.26279	0.0709255	0.669223	DOWN
QRICH1	0.127902	0.0709494	0.669223	UP
CECR2	-0.319643	0.0709651	0.669223	DOWN
RASGEF1B	0.487615	0.0710194	0.669329	UP
CD48	0.879342	0.0711513	0.669808	UP
ZNF804A	2.14586	0.0711527		UP
KIF18A	0.95352	0.0711564	0.669808	UP
PCMTD1	-0.226919	0.0712916	0.670459	DOWN
NSRP1	-0.255779	0.0713116	0.670459	DOWN
MAPKBP1	0.236334	0.0714566	0.670602	UP
BRMS1	0.323752	0.0714807	0.670602	UP
SIPA1	0.262793	0.0715212	0.670602	UP
ABLIM1	-0.178129	0.0715268	0.670602	DOWN
REC8	0.662944	0.0715759	0.670602	UP
EXOC5	-0.227395	0.0715854	0.670602	DOWN
SIRT1	-0.223358	0.0716967	0.671139	DOWN
TIAL1	-0.171728	0.071729	0.671139	DOWN
DDX25	0.842421	0.0717814	0.671225	UP
RCHY1	-0.247833	0.0719415	0.672318	DOWN
SLC9A3R1	0.459341	0.0720642	0.673061	UP
SH3BP5	-0.273799	0.0721208	0.673185	DOWN
MRPL27	-0.277138	0.0722163	0.673672	DOWN
GMFG	0.465559	0.0722747	0.673805	UP
DNAJC21	-0.180352	0.0723522	0.673805	DOWN
AP003108.2	-0.313658	0.0723605	0.673805	DOWN
DAAM2	-0.234825	0.072519	0.67458	DOWN
SHISA8	1.46941	0.0725348	0.67458	UP
CD300LF	1.17068	0.0725853		UP
JOSD1	0.221854	0.0725958	0.67458	UP
PTDSS1	0.283822	0.072617	0.67458	UP
TOR1A	0.245382	0.0727445	0.675044	UP
CAPN12	0.769404	0.0727559	0.675044	UP
ATP8B2	0.253848	0.0729258	0.675044	UP
FERMT3	0.501385	0.0729299	0.675044	UP
LETMD1	-0.214423	0.072937	0.675044	DOWN
TIGAR	0.39855	0.0729555	0.675044	UP
ZC3H6	-0.190009	0.0729707	0.675044	DOWN
TMEM135	-0.300829	0.073114	0.675895	DOWN
IL16	0.341544	0.07315	0.675895	UP
AAK1	-0.184648	0.073193	0.675895	DOWN
KRT26	2.7719	0.0732859		UP
MME	-0.467978	0.0733167	0.676007	DOWN
SVEP1	0.304849	0.0733699	0.676007	UP
CCNG2	-0.33277	0.073389	0.676007	DOWN
EIF2B3	-0.218765	0.0733897	0.676007	DOWN
ARL6IP6	-0.340955	0.0734495	0.676007	DOWN
SIPA1L3	0.322445	0.0734869	0.676007	UP
RPL13A	0.210693	0.0735092	0.676007	UP
PPM1A	-0.18134	0.0735572	0.676048	DOWN
DLGAP3	1.05271	0.0735666		UP
LAMP5	2	0.0736121		UP
HIST1H3E	-0.531083	0.0736288	0.676077	DOWN
ALG6	-0.516882	0.0736828	0.676077	DOWN
GTF3C1	0.143867	0.0736906	0.676077	UP
TMEM47	-0.289601	0.0738836	0.676464	DOWN
FBXO10	0.332598	0.0738878	0.676464	UP
ACCS	-0.333954	0.0738942	0.676464	DOWN
OSER1	0.216899	0.0739067	0.676464	UP
WDR77	0.218352	0.0740041	0.676656	UP
SIKE1	-0.227222	0.0741385	0.676656	DOWN
ETNPPL	0.841868	0.0741733	0.676656	UP
GLCE	-0.265905	0.0742583	0.676656	DOWN
TSHZ2	-0.298507	0.0742873	0.676656	DOWN
GOLM1	0.328665	0.0742943	0.676656	UP
TUBA1C	0.508341	0.074329	0.676656	UP
MSANTD1	0.708021	0.0743716	0.676656	UP
YWHAH	0.218924	0.0744001	0.676656	UP
UNC45B	-0.426157	0.0744659	0.676656	DOWN
DNAJA3	-0.180478	0.0744827	0.676656	DOWN
DOK5	0.724057	0.0745051	0.676656	UP
XRCC2	-0.250599	0.0745459	0.676656	DOWN
PROK2	1.80472	0.0745608	0.676656	UP
ATG14	-0.19578	0.074615	0.676656	DOWN
PGA5	-2.11767	0.0746259		DOWN
ZNF546	-0.255002	0.0746935	0.676656	DOWN
REEP6	-0.670358	0.0747389	0.676656	DOWN
FOXN2	-0.295885	0.0747793	0.676656	DOWN
PALB2	-0.297386	0.074796	0.676656	DOWN
GLIPR1L1	-0.709166	0.0748271	0.676656	DOWN
ADAMTS7	0.45768	0.0748409	0.676656	UP
CXCR2	1.02384	0.0749654	0.676742	UP
KPNA5	-0.188652	0.0750327	0.676742	DOWN
SPAG5	0.647597	0.0750464	0.676742	UP
TMEM218	-0.341665	0.0750762	0.676742	DOWN
CBX8	-0.515597	0.0751198	0.676742	DOWN
DCAF4	0.306478	0.0751253	0.676742	UP
MAML2	-0.224499	0.0751668	0.676742	DOWN
PRDX1	0.175517	0.0751984	0.676742	UP
C11orf94	1.94622	0.0752362		UP
BPHL	-0.323356	0.0752442	0.676763	DOWN
COPS7B	-0.257462	0.0753101	0.676965	DOWN
SRP14	-0.359084	0.0753966	0.677011	DOWN
NFKBIE	0.557337	0.0754024	0.677011	UP
SORCS2	0.419529	0.0755177	0.677458	UP
MS4A4E	-0.456672	0.0755561	0.677458	DOWN
CADM2	-1.08573	0.0755933	0.677458	DOWN
FAM172A	-0.184758	0.0756263	0.677458	DOWN
HSD11B2	0.697498	0.0756825	0.677572	UP
AC136616.2	-3.41177	0.07575		DOWN
SIGLEC9	0.614865	0.0758383	0.67832	UP
ZNF607	-0.363896	0.0758533	0.67832	DOWN
HEBP2	-0.237456	0.0759056	0.678398	DOWN
ITPR3	0.296172	0.0760802	0.679265	UP
FOSB	1.39529	0.0761345	0.679265	UP
AL590560.1	-0.514161	0.0762399	0.679265	DOWN
LCMT1	0.207774	0.0762427	0.679265	UP
NIPAL4	0.758268	0.0763431	0.679265	UP
ENTPD2	0.597186	0.0763495	0.679265	UP
NKD2	0.711643	0.0763638	0.679265	UP
CITED2	-0.294777	0.0763919	0.679265	DOWN
ZNF318	0.12313	0.0763955	0.679265	UP
MCOLN3	-0.548147	0.0764824	0.679649	DOWN
AMN1	-0.220383	0.0765989	0.68023	DOWN
AGO4	0.176227	0.0767027	0.68023	UP
ACOT9	0.216329	0.0767891	0.68023	UP
ZHX2	0.18989	0.0767955	0.68023	UP
CPM	-0.346856	0.0768621	0.68023	DOWN
FIGN	-0.271785	0.0768744	0.68023	DOWN
ZNF692	0.301925	0.0768769	0.68023	UP
ISYNA1	0.405203	0.0769143	0.68023	UP
NGFR	0.579513	0.0770006	0.68023	UP
CPNE4	0.829556	0.0770279	0.68023	UP
ITIH1	-1.47314	0.0770668		DOWN
FLT1	-0.194468	0.0770933	0.68023	DOWN
PTPRG	-0.192266	0.0771327	0.68023	DOWN
PLXNB1	0.349846	0.0771377	0.68023	UP
TBC1D8B	-0.177872	0.0772151	0.68023	DOWN
RALGPS2	0.535342	0.0772616	0.68023	UP
PRDM1	0.463703	0.0772852	0.68023	UP
HS3ST3A1	1.26046	0.077291	0.68023	UP
TP53BP1	0.13375	0.0774445	0.6809	UP
SPTBN5	0.478497	0.077504	0.6809	UP
SLC51A	0.366806	0.077531	0.6809	UP
UNC119	0.24447	0.0775587	0.6809	UP
SIAH2	0.250433	0.0776293	0.6809	UP
NFKB2	0.419291	0.0776296	0.6809	UP
BCL2A1	1.68103	0.077688	0.681028	UP
ZNF284	-0.361777	0.0778401	0.681978	DOWN
HSH2D	0.805881	0.0779487	0.682544	UP
TMEM120B	-0.29809	0.0780716	0.683236	DOWN
MRPS36	-0.443871	0.0782246	0.683864	DOWN
MARC2	-0.248718	0.0782814	0.683864	DOWN
SULT1A2	0.70201	0.0783836	0.683864	UP
UBP1	0.124535	0.0784137	0.683864	UP
LUC7L3	-0.190833	0.0784494	0.683864	DOWN
PBRM1	-0.169766	0.0784748	0.683864	DOWN
METTL27	-1.19536	0.0785261	0.683864	DOWN
ADAMTS15	0.472723	0.0785351	0.683864	UP
FCGR1A	0.950225	0.0785617	0.683864	UP
CSPG4	-0.340463	0.0786088	0.683864	DOWN
STAP1	1.83027	0.0786222		UP
MTERF2	-0.248991	0.0786611	0.683864	DOWN
RCSD1	0.347599	0.0786707	0.683864	UP
RUBCNL	0.779057	0.0788121	0.684294	UP
PLEKHO2	0.333951	0.0788623	0.684294	UP
NOP2	0.421546	0.0789918	0.684294	UP
SCPEP1	0.253352	0.079108	0.684294	UP
SRXN1	0.352216	0.079112	0.684294	UP
SLC22A14	1.70051	0.0791338		UP
OMA1	-0.281891	0.0791548	0.684294	DOWN
HSPB8	0.299324	0.0791707	0.684294	UP
LPP	-0.198992	0.0791754	0.684294	DOWN
ACSL3	-0.220058	0.0791849	0.684294	DOWN
MTURN	-0.303345	0.0791856	0.684294	DOWN
ID2	0.420168	0.0792373	0.684294	UP
GALNT8	0.600422	0.0792479	0.684294	UP
LRRC58	-0.251012	0.0792959	0.684329	DOWN
GADD45G	0.784914	0.0793433	0.68433	UP
AL034430.1	-1.25812	0.079384	0.68433	DOWN
RGMB	-0.20495	0.0794474	0.684497	DOWN
RGS18	1.07258	0.0796374	0.685754	UP
CNPY1	-0.820498	0.0796483		DOWN
ADIRF	-0.456367	0.0797043	0.685951	DOWN
ITK	0.400395	0.0797583	0.686036	UP
SNX16	-0.417771	0.0798473	0.686337	DOWN
TYW3	-0.226341	0.0799065	0.686337	DOWN
FAM153C	0.778638	0.0799754	0.686337	UP
ITGA3	0.451579	0.0800262	0.686337	UP
AL772284.2	-2.83853	0.0800387		DOWN
AC008770.2	1.20759	0.0800724		UP
PYCR3	0.442088	0.0800733	0.686337	UP
NONO	0.146161	0.080077	0.686337	UP
TMEM119	0.600501	0.080102	0.686337	UP
MICU3	-0.343311	0.0802887	0.687557	DOWN
SUFU	0.229695	0.0804481	0.688391	UP
PI4KA	0.177634	0.0804745	0.688391	UP
STAP2	0.441257	0.0805896	0.688479	UP
PLEKHA6	0.275179	0.0805931	0.688479	UP
SRRM4	-0.424537	0.0806711	0.688479	DOWN
CPNE3	-0.225781	0.0806998	0.688479	DOWN
PAPD7	-0.169858	0.080706	0.688479	DOWN
EDEM1	0.174226	0.080831	0.688494	UP
ABI3	0.447127	0.0808349	0.688494	UP
FYB1	0.564018	0.0808816	0.688494	UP
PLCB1	-0.24762	0.080917	0.688494	DOWN
DPM1	-0.310958	0.0809321	0.688494	DOWN
AC092647.5	-1.20582	0.0810737	0.688494	DOWN
ZNF490	0.272068	0.0810934	0.688494	UP
GTPBP10	-0.229029	0.0810941	0.688494	DOWN
GRAMD2A	0.905574	0.081106	0.688494	UP
ZNF487	0.318204	0.0811555	0.688539	UP
CDH3	1.01652	0.0812865	0.689274	UP
CARMIL3	1.19321	0.0812872		UP
ACADSB	-0.17545	0.0813995	0.689626	DOWN
ITGB7	0.779822	0.0814166	0.689626	UP
NFKBID	0.67928	0.0814839	0.689664	UP
LMNB1	0.546076	0.0816819	0.689664	UP
TMEM116	0.22327	0.0816894	0.689664	UP
NDUFS6	-0.525418	0.0816986	0.689664	DOWN
KLHL13	-0.419873	0.0818148	0.689664	DOWN
NPM1	0.154512	0.0818652	0.689664	UP
OR56B1	1.46818	0.0821169		UP
SON	0.0890662	0.0821251	0.689664	UP
GSPT1	-0.150645	0.0821476	0.689664	DOWN
ANPEP	0.704908	0.082173	0.689664	UP
DYM	-0.123627	0.0821796	0.689664	DOWN
RNF8	-0.246271	0.0821938	0.689664	DOWN
BORCS6	0.290236	0.0822148	0.689664	UP
MINDY4	0.518651	0.0822219	0.689664	UP
DDX31	0.257234	0.0822232	0.689664	UP
SLC35F1	0.537668	0.0822253	0.689664	UP
CD38	0.422286	0.0823552	0.689664	UP
CADM4	0.416084	0.0823925	0.689664	UP
P2RY2	0.451539	0.0824328	0.689664	UP
ZDHHC3	-0.190794	0.0824378	0.689664	DOWN
TWIST1	-0.732969	0.0824495	0.689664	DOWN
EMP2	-0.205442	0.0824653	0.689664	DOWN
RNF123	0.213081	0.0824919	0.689664	UP
H2AFX	0.402814	0.082504	0.689664	UP
OAZ1	0.202379	0.0825388	0.689664	UP
PPIA	0.163044	0.0826149	0.689664	UP
TAF4B	0.385597	0.0826349	0.689664	UP
ZC3H12C	-0.200504	0.0827332	0.689664	DOWN
LY9	0.665983	0.0827642	0.689664	UP
HS2ST1	-0.182416	0.0828239	0.689664	DOWN
COTL1	0.379295	0.0828467	0.689664	UP
PHC2	0.240664	0.0829378	0.689664	UP
LY6E	0.355381	0.0829395	0.689664	UP
P2RX5-TAX1BP3	0.551554	0.0829431	0.689664	UP
BTN2A1	0.159951	0.0829766	0.689664	UP
WAC	-0.113511	0.0830274	0.689664	DOWN
PTPRT	0.80003	0.0830595	0.689664	UP
CLIC1	0.209109	0.0830611	0.689664	UP
CXCR5	0.651035	0.0832418	0.690483	UP
SRPK2	0.161114	0.0832622	0.690483	UP
PELI3	0.286	0.0833307	0.690483	UP
SRSF6	0.162173	0.0833372	0.690483	UP
PSMD12	-0.187234	0.0835966	0.691719	DOWN
MCM7	0.228281	0.0836005	0.691719	UP
CD1C	0.800802	0.0836197	0.691719	UP
FOXD3	1.27203	0.0836408		UP
DDX17	-0.1176	0.0837927	0.692161	DOWN
MVD	0.350568	0.0838118	0.692161	UP
APBA1	-0.377133	0.0838275	0.692161	DOWN
DPP8	-0.170947	0.0838881	0.692161	DOWN
PTPN22	0.687159	0.0839804	0.692161	UP
SLC16A7	-0.344247	0.0840032	0.692161	DOWN
ADAMTS16	-0.595693	0.0840707	0.692161	DOWN
PEX11A	-0.310673	0.0841244	0.692161	DOWN
ZNF100	-0.772929	0.0842035	0.692161	DOWN
[truncated: 17,917 more rows]

## Sheet: DEG NDI vs Healthy
rownames	L2FC	P-VALUE	P-ADJ	DIRECTION
PHRF1	-24.756	1.03142e-21		DOWN
MRPL45	-24.1693	1.74901e-21		DOWN
PPP1R3A	8.14145	1.03455e-16	7.98466e-13	UP
PPP1R11	-23.8908	6.94979e-10		DOWN
WNK2	4.86692	4.77769e-09	1.84371e-05	UP
PGAM2	-3.28319	3.7663e-07	0.000968944	DOWN
EEF1A2	0.949984	5.14567e-07	0.000992857	UP
RNF43	0.999884	1.29204e-06		UP
TENM2	1.40408	1.32686e-06	0.00204815	UP
RIC3	0.745582	1.16602e-05		UP
KIF1A	3.29041	1.18473e-05		UP
NBEA	0.387758	2.06451e-05	0.0265565	UP
CDH2	1.14737	2.49042e-05	0.0274587	UP
MYH6	4.02961	2.97601e-05	0.0287111	UP
IP6K3	1.8103	3.528e-05	0.0302545	UP
LMO7	-1.94099	4.10456e-05	0.0307145	DOWN
CHCHD3	-0.406167	4.37755e-05	0.0307145	DOWN
LRRTM3	1.32654	8.01178e-05		UP
STRAP	-0.341477	8.42855e-05	0.048019	DOWN
EYA1	-1.06004	8.64211e-05	0.048019	DOWN
ADIPOR1	-0.390308	8.71036e-05	0.048019	DOWN
PAQR9	-3.0681	0.000114312		DOWN
GAREM1	-0.632646	0.000124129	0.0625741	DOWN
ELOVL5	-0.574233	0.000141073	0.0625741	DOWN
TRIM54	1.04782	0.000142741	0.0625741	UP
MTUS2	1.30118	0.000145936	0.0625741	UP
MLIP	-0.491427	0.000173645	0.0656712	DOWN
NEO1	0.548385	0.000174151	0.0656712	UP
CAV1	-0.438973	0.000178686	0.0656712	DOWN
MRPL12	-0.507302	0.000195882	0.0687188	DOWN
NRG1	3.19664	0.000205565		UP
ERBB4	0.779172	0.000207757	0.0697159	UP
WRB	0.522454	0.00023032		UP
SMYD1	1.50977	0.000246611	0.0788201	UP
LBH	0.723955	0.000255313	0.0788201	UP
COX6B1	-0.542346	0.000280101	0.0831468	DOWN
ATP8A2	2.12204	0.000292768		UP
ESRRG	-0.705515	0.000297402	0.0842542	DOWN
EPDR1	-0.638171	0.000309093	0.0842542	DOWN
ST6GAL1	0.513453	0.000333331	0.0842542	UP
CYP2J2	1.53651	0.00033868	0.0842542	UP
SPX	-1.17743	0.000343635	0.0842542	DOWN
MUM1L1	1.07546	0.000349331	0.0842542	UP
SMTNL2	1.26229	0.000379678		UP
LAMP1	-0.297771	0.000419424	0.0954459	DOWN
VDAC1	-0.31276	0.000420467	0.0954459	DOWN
CS	-0.462948	0.000453908	0.0974945	DOWN
CMYA5	0.71134	0.000454755	0.0974945	UP
DNAJC30	-0.543891	0.00047982		DOWN
HPR	1.03471	0.00048613	0.0996002	UP
MANF	0.494581	0.000494094		UP
ATP5PO	-0.362274	0.00049827	0.0996002	DOWN
TPM1	0.653065	0.000503292	0.0996002	UP
CHCHD10	-0.962976	0.000520857	0.100499	DOWN
MRPL40	-0.403224	0.000545313	0.10118	DOWN
FYB2	1.1129	0.000550606	0.10118	UP
RASL10B	-1.14444	0.000557354		DOWN
NFE2L3	0.599604	0.000560229		UP
TSPYL2	0.442186	0.00057485	0.103179	UP
ZBED3	-0.511121	0.00057896		DOWN
GUCY1A2	-0.488035	0.000599728	0.105198	DOWN
MAMSTR	1.12674	0.000607363		UP
CTNNA3	0.698911	0.000637397	0.10721	UP
S100A1	-0.899164	0.000638983	0.10721	DOWN
PLEKHB1	1.08041	0.000657535		UP
DDIT4	0.77367	0.00068844	0.113051	UP
NUTF2	-0.428714	0.00072546	0.116648	DOWN
TRPM5	3.06715	0.000738072		UP
SEC11C	0.573255	0.000739637		UP
C1orf43	-0.292967	0.000766613	0.120749	DOWN
AKAP6	0.485436	0.000880806	0.134364	UP
HLA-A	-5.2151	0.00088787	0.134364	DOWN
PNMA8A	1.01819	0.00092272		UP
RTL1	-2.19353	0.000936351		DOWN
CPT1B	-0.514315	0.000949712	0.140959	DOWN
PAPPA2	1.60136	0.000951001		UP
UTS2R	3.52644	0.000963151		UP
PHKA2	-0.388123	0.0010068	0.14429	DOWN
SMARCD3	0.708658	0.00100955	0.14429	UP
BRINP2	2.25017	0.00104986		UP
MFSD4B	0.394582	0.00105457		UP
GATA6	0.479493	0.00106166	0.14898	UP
BEST2	1.30777	0.00107035		UP
C11orf45	-0.715629	0.00108662		DOWN
FAM213A	-0.487155	0.00111092	0.152341	DOWN
ZC2HC1C	0.648685	0.00111154		UP
FAM181A	3.71325	0.00112151		UP
DHODH	0.485028	0.00114125	0.152341	UP
ACKR3	-0.614272	0.00114483	0.152341	DOWN
JUN	0.706229	0.00116876	0.152889	UP
GJB4	-4.13316	0.00119135		DOWN
HNRNPUL1	-0.266642	0.00123762	0.15832	DOWN
SPEG	0.989625	0.0012513	0.15832	UP
EGF	1.65185	0.00126334		UP
SNCG	-0.841175	0.00127033		DOWN
NUCB2	0.387037	0.00128489	0.159948	UP
C11orf21	0.928287	0.00130701		UP
LGMN	-0.531259	0.00132501	0.161496	DOWN
PPP3R1	-0.34409	0.0013461	0.161496	DOWN
CDK14	0.467542	0.0013601	0.161496	UP
GPR63	1.05172	0.00138795		UP
SCHIP1	-0.573818	0.00140557	0.163762	DOWN
COL21A1	0.921945	0.00142162	0.163762	UP
SAAL1	0.679478	0.00144085		UP
CDH11	0.862769	0.00145856	0.164225	UP
ASAH1	-0.357131	0.0015205	0.164225	DOWN
MINDY4	0.944836	0.00153193		UP
UVRAG	-0.254608	0.00153774	0.164225	DOWN
FNDC1	-1.07986	0.00154403	0.164225	DOWN
PDHA1	-0.435117	0.00154713	0.164225	DOWN
CTSA	-0.373881	0.00155331	0.164225	DOWN
EPN3	1.11079	0.0015782		UP
IL17RB	0.765859	0.00159845		UP
RAPGEF6	0.392946	0.00168837	0.176093	UP
PRKAR2B	-0.705239	0.00176723	0.179311	DOWN
FRAS1	1.06573	0.00179497	0.179311	UP
REEP1	0.84806	0.00179728	0.179311	UP
CDK2AP1	-0.305591	0.00181216	0.179311	DOWN
CCDC9B	0.485221	0.0018702	0.182712	UP
PLAA	-0.28227	0.00196239	0.186825	DOWN
PCSK6	-0.584493	0.00197109	0.186825	DOWN
COL4A5	0.739368	0.00198476		UP
ABCD2	-0.650902	0.00198492	0.186825	DOWN
ARHGAP39	0.807623	0.00205838		UP
CADPS	0.983511	0.00206001	0.189015	UP
RHOA	-0.208071	0.00208248	0.189015	DOWN
RHOBTB3	-0.497179	0.00212175	0.189015	DOWN
HACD2	-0.488698	0.0021302	0.189015	DOWN
CCDC174	0.368375	0.00213064	0.189015	UP
S100A4	-0.664719	0.00214808		DOWN
CDK18	0.578574	0.00220851	0.193696	UP
RAB17	1.32116	0.00227931		UP
ACLY	-0.48224	0.00228867	0.19521	DOWN
MCUR1	-0.31777	0.00238115	0.19521	DOWN
DDX10	0.256085	0.00238394	0.19521	UP
MICAL2	0.575103	0.00238971	0.19521	UP
NEDD4L	-0.401999	0.00241366	0.19521	DOWN
AL355315.1	-3.73898	0.00241447		DOWN
CD36	-0.553833	0.00245393	0.19521	DOWN
VIPR2	0.948843	0.0024737	0.19521	UP
ERCC5	0.28192	0.00247911	0.19521	UP
FTH1	-0.509418	0.00249122	0.19521	DOWN
CFAP61	-1.11356	0.00250172	0.19521	DOWN
SIK2	-0.404314	0.002504	0.19521	DOWN
PATJ	0.344419	0.00257956	0.199041	UP
CAV2	-0.464841	0.00260471	0.199041	DOWN
DMTN	-0.582619	0.00270398	0.204601	DOWN
COX5A	-0.51112	0.0027309	0.204632	DOWN
XBP1	0.417236	0.00277502	0.205938	UP
BCL11A	1.11292	0.00282879	0.20793	UP
LPAR5	0.962489	0.0028318		UP
APMAP	-0.39988	0.00295831	0.213148	DOWN
GRIN2A	1.73697	0.00296762	0.213148	UP
HBB	-1.817	0.00298264	0.213148	DOWN
PTDSS2	-0.648596	0.00302602		DOWN
GPRASP1	0.438699	0.00302759	0.213942	UP
GARNL3	0.372234	0.00304919	0.213942	UP
SNTB1	-0.630506	0.00305152		DOWN
EGFLAM	-0.630856	0.00308148	0.21426	DOWN
NDUFS2	-0.307883	0.0032114	0.218055	DOWN
SYNE1	0.509438	0.00322952	0.218055	UP
GNB1	-0.205473	0.00326814	0.218055	DOWN
ZNF592	-0.227967	0.00327322	0.218055	DOWN
CYFIP2	0.72868	0.00327733	0.218055	UP
NUGGC	0.858491	0.00337548		UP
CDS1	1.46036	0.00358016		UP
FLCN	-0.315101	0.00361765	0.235365	DOWN
UBE2QL1	-0.717106	0.00368434	0.235365	DOWN
ATP8B2	0.410942	0.00370659	0.235365	UP
ITGA11	-0.68227	0.00373792	0.235365	DOWN
GPX4	-0.566679	0.0037414	0.235365	DOWN
KDM3A	0.187143	0.00374968	0.235365	UP
NID1	-0.398878	0.00375095	0.235365	DOWN
DLAT	-0.306822	0.00378242	0.235425	DOWN
CLN8	-0.978767	0.00385162		DOWN
RORC	1.18283	0.00387897		UP
ZNF134	-0.278855	0.00397353	0.245342	DOWN
ITGB1BP1	-0.466957	0.00402671	0.246652	DOWN
TSPAN32	0.77398	0.00411026		UP
CCDC110	1.22775	0.00413614		UP
ARHGEF25	0.516951	0.00418662	0.254428	UP
FH	-0.332659	0.00422562	0.254792	DOWN
WISP1	1.40866	0.00434707		UP
MOXD1	0.990584	0.00438906		UP
GABRA3	1.44754	0.004494		UP
TXNRD1	0.398537	0.00453168	0.269861	UP
YWHAG	-0.332393	0.00456844	0.269861	DOWN
SLC29A4	-0.768763	0.00458044	0.269861	DOWN
TRANK1	0.465446	0.00469526	0.271251	UP
TXNDC15	0.267527	0.00469955	0.271251	UP
HADHB	-0.471623	0.00470946	0.271251	DOWN
POU3F2	-2.38108	0.00478231		DOWN
GDPD2	1.58816	0.00484323		UP
ATP1A3	0.767337	0.00497	0.282338	UP
ITIH5	-0.486509	0.0049839	0.282338	DOWN
CD226	0.821831	0.00502431		UP
ATF7	-0.246024	0.00504849	0.282338	DOWN
PRKACA	-0.381054	0.0050663	0.282338	DOWN
SLC6A8	-0.453643	0.00508486	0.282338	DOWN
SLC38A1	0.509743	0.00517528	0.282357	UP
WDTC1	-0.24617	0.00518414	0.282357	DOWN
AMMECR1L	-0.299184	0.00522491	0.282357	DOWN
ECHS1	-0.511437	0.00523154	0.282357	DOWN
CAPNS1	-0.252565	0.00535783	0.285486	DOWN
CDCA7L	0.547909	0.0053635	0.285486	UP
SEMA4D	0.532629	0.00542676	0.286875	UP
EHD3	0.691437	0.00546944	0.287164	UP
PDZD11	-0.496848	0.00547761		DOWN
CXCR4	1.44071	0.00550008		UP
NECAB1	0.753117	0.00552864		UP
CAT	-0.450276	0.00561547	0.288959	DOWN
TENM4	-0.780332	0.0056868	0.288959	DOWN
PSME3	-0.22682	0.00571798	0.288959	DOWN
CLEC3B	-0.754897	0.00574515	0.288959	DOWN
UBL3	-0.264562	0.00575433	0.288959	DOWN
CAP2	-0.338977	0.00575502	0.288959	DOWN
P2RX5	2.04064	0.00575757		UP
PARL	-0.262008	0.0057657	0.288959	DOWN
GNB5	0.3773	0.00577736		UP
SLC25A20	-0.467368	0.00593766	0.294084	DOWN
UBE2L3	-0.25429	0.00595828	0.294084	DOWN
RAB7A	-0.241587	0.00598227	0.294084	DOWN
SNX22	0.673997	0.00602846		UP
B4GALT2	-0.385596	0.00606499		DOWN
PCK2	-0.618388	0.00606637		DOWN
HNRNPA1	0.280312	0.00613786	0.298648	UP
TNFAIP6	-1.45609	0.0061659		DOWN
ANXA5	-0.373276	0.00616829	0.298648	DOWN
TSPOAP1	0.507317	0.0062011	0.298648	UP
NDUFC1	-0.413481	0.00622988	0.298648	DOWN
GNAI1	-0.475618	0.00629896	0.299018	DOWN
ATP8A1	0.448553	0.00635166	0.299018	UP
RYR2	0.613577	0.00638149	0.299018	UP
CD79B	1.23613	0.00638908		UP
PLEKHA6	0.429633	0.00639258	0.299018	UP
SPA17	0.804763	0.00642639		UP
ATP6V0C	-0.263783	0.00650687	0.300876	DOWN
PGRMC2	-0.438341	0.00656336	0.300876	DOWN
BRI3	-0.309357	0.00657467	0.300876	DOWN
PPP2R2D	-0.20895	0.00658824	0.300876	DOWN
GRHL1	-1.27685	0.00673163		DOWN
HERC6	0.497798	0.00681434	0.307478	UP
ARHGEF7	-0.244679	0.00683508	0.307478	DOWN
ZNF83	0.319311	0.00685231	0.307478	UP
FMN2	2.05938	0.00688807		UP
OR2A12	4.8015	0.00690646		UP
WSB2	-0.288732	0.00691624	0.308552	DOWN
PCBD1	-0.599346	0.00700071	0.310154	DOWN
TSC22D3	0.496342	0.00703711	0.310154	UP
JMJD7	-0.641466	0.00707318		DOWN
ATF7IP2	0.347312	0.00710301	0.310154	UP
IDH1	-0.406204	0.00711288	0.310154	DOWN
LYRM2	0.302971	0.00718425	0.310577	UP
SPON2	-0.495283	0.00718501		DOWN
MLX	-0.32541	0.00720307	0.310577	DOWN
TFB1M	0.620895	0.0072316		UP
ITGA4	0.762229	0.00727506		UP
CNTN1	1.47447	0.00730183		UP
MEIS2	0.784933	0.00731244	0.313541	UP
SLC5A7	2.18835	0.0073739		UP
NR6A1	-0.682796	0.00738338		DOWN
COL4A6	0.901911	0.00741601		UP
CERS2	-0.224997	0.00747418	0.318706	DOWN
GHR	-0.465976	0.00767644	0.323056	DOWN
MGST3	-0.287073	0.00772741	0.323056	DOWN
CRYM	1.0246	0.00773929	0.323056	UP
PDZD2	-0.400441	0.00777956	0.323056	DOWN
AQP1	0.561701	0.0077855	0.323056	UP
ARL4D	0.88936	0.00784265		UP
CERKL	0.777865	0.0078613		UP
NEBL	0.7941	0.00801146	0.330655	UP
KCNJ4	2.32259	0.00813716	0.331807	UP
EHD2	-0.43205	0.00814965	0.331807	DOWN
ABCB1	0.812143	0.00815036		UP
PHLDB2	-0.43345	0.00816836	0.331807	DOWN
AOC3	-0.583943	0.00823377	0.332713	DOWN
AC005832.4	-1.25218	0.00829345	0.33338	DOWN
LOXL2	-0.646253	0.00835161		DOWN
LITAF	-0.598803	0.00840155	0.334173	DOWN
MAP2K3	-0.634309	0.00844055	0.334173	DOWN
ATP1B3	-0.539477	0.0084431	0.334173	DOWN
PCP4	1.70929	0.0084468		UP
SLC25A10	-0.886409	0.00847233		DOWN
INMT	0.69482	0.00853827	0.335124	UP
XIRP1	-1.50287	0.00855394	0.335124	DOWN
HR	-0.908359	0.00857603		DOWN
ZNF286A	0.404556	0.00858945		UP
SEMA4A	-1.73488	0.00867087		DOWN
DTNA	0.36106	0.0086822	0.338431	UP
ALPK3	-0.626525	0.00881458	0.340533	DOWN
CERK	0.29353	0.00882438	0.340533	UP
CENPC	0.307107	0.00892866	0.342405	UP
NEXN	0.490088	0.00898232	0.342405	UP
SRSF6	0.244669	0.00903471	0.342405	UP
TPD52	0.657525	0.00903681		UP
DYNC1I1	0.405808	0.00905036	0.342405	UP
ILDR2	0.932725	0.0091461		UP
DNM1	-0.694102	0.00938661	0.353395	DOWN
PRKD1	0.475255	0.00942899		UP
CD209	-0.720857	0.00946329		DOWN
ACOXL	0.893143	0.00955631		UP
IFNLR1	0.859328	0.00956307		UP
GOLGA7	-0.316135	0.00959469	0.357274	DOWN
FRMD5	0.516142	0.00965442	0.357274	UP
KLHL41	-0.619481	0.0097425	0.357274	DOWN
TGIF2	0.358958	0.00975657		UP
FAT1	-0.322293	0.00976103	0.357274	DOWN
FANCC	0.37604	0.00979364	0.357274	UP
RBM20	-0.48581	0.00981897	0.357274	DOWN
CBX1	0.306794	0.00984193	0.357274	UP
TBC1D14	-0.201407	0.00991778	0.357274	DOWN
SEL1L3	0.741355	0.0099194	0.357274	UP
RALGPS2	0.780906	0.00995257	0.357274	UP
AHCYL1	-0.249984	0.0100332	0.358041	DOWN
PLCXD3	0.521454	0.0100667	0.358041	UP
OR5K1	2.46593	0.0101277		UP
PSG8	-1.60189	0.0101962		DOWN
PAK6	0.993357	0.0102517		UP
LMTK3	1.15291	0.0102586		UP
CCND1	-0.383005	0.0102787	0.363904	DOWN
C5orf30	-0.593903	0.0103061		DOWN
GVQW3	0.481998	0.0103443		UP
SNAI1	-1.5975	0.0104005		DOWN
SH2D2A	1.38685	0.0104167		UP
CDK16	-0.327668	0.0104982	0.366888	DOWN
ABL1	-0.26661	0.0105044	0.366888	DOWN
CPNE5	1.2525	0.0105056	0.366888	UP
NUP210	0.733994	0.0105319		UP
KIAA1551	0.349782	0.010696	0.371855	UP
LINGO4	1.49574	0.0107014		UP
CASKIN1	0.924386	0.0107582		UP
HSPB7	-0.484754	0.010831	0.37486	DOWN
UBXN10	0.974266	0.0109033		UP
RAB11FIP4	0.670924	0.010923		UP
MAPK7	-0.412723	0.0111209		DOWN
C2CD5	0.267345	0.0111492	0.382728	UP
RNF150	-0.454658	0.0112059	0.382728	DOWN
CARNS1	0.923803	0.0112541	0.382728	UP
PITPNM3	0.764814	0.0112995		UP
DOPEY1	0.227123	0.0113086	0.382728	UP
PALM2-AKAP2	-0.554157	0.011336	0.382728	DOWN
SORBS2	0.489708	0.0113559	0.382728	UP
TIMM44	-0.267133	0.0114771	0.383635	DOWN
COL4A2	-0.424983	0.0114936	0.383635	DOWN
TRMT11	0.407511	0.0115095		UP
ZSCAN23	0.609142	0.0115114		UP
STAP2	0.637948	0.011518		UP
RRAGC	-0.338887	0.0115319	0.383635	DOWN
GAS2L1	-0.512238	0.0115605		DOWN
DLD	-0.294585	0.011613	0.383913	DOWN
MAOB	-0.370487	0.0116397	0.383913	DOWN
ENPP5	0.782328	0.0116875		UP
AKAP1	-0.389127	0.0117095	0.384571	DOWN
ASB14	0.526561	0.011777	0.385147	UP
PCDH7	0.944122	0.0118695	0.385762	UP
NAA10	-0.392639	0.0119488		DOWN
DAPK2	-0.428871	0.0119543	0.385762	DOWN
EGLN3	0.603847	0.0119952	0.385762	UP
USP17L20	-4.01907	0.0120585		DOWN
COL4A4	0.52293	0.012086	0.385762	UP
ATP6V0A1	-0.228502	0.0120939	0.385762	DOWN
SORBS1	-0.37843	0.0120957	0.385762	DOWN
NKTR	0.249747	0.012151	0.385932	UP
SNAP91	2.54906	0.0121584		UP
RNF208	-0.699067	0.0121781		DOWN
POLR2J	-0.6183	0.0122187		DOWN
POLR2L	-0.601812	0.0122463	0.387364	DOWN
ALDOB	1.51501	0.0122919		UP
ITGB8	0.939489	0.0123264	0.387543	UP
ELF3	0.864259	0.0123342		UP
SGCG	-0.596656	0.0123789	0.387543	DOWN
GDF6	0.836349	0.012406		UP
GJC1	-0.299957	0.0124902	0.387543	DOWN
PGM1	-0.385897	0.012491	0.387543	DOWN
MCAM	-0.535948	0.0125054	0.387543	DOWN
BCL2L12	0.780446	0.0125281		UP
FZD1	0.516467	0.0126001	0.387543	UP
EHHADH	-0.375899	0.0126034	0.387543	DOWN
KRTCAP3	1.04175	0.0126904		UP
NUDT8	-0.728849	0.0126958		DOWN
RGPD2	-1.98288	0.0127701		DOWN
SPTBN2	0.681088	0.0127832		UP
THADA	0.207672	0.0128644	0.390396	UP
NFKBIZ	0.598093	0.0128804	0.390396	UP
CCDC85C	0.378301	0.0129204	0.390396	UP
TMEM184B	-0.322361	0.0129435	0.390396	DOWN
ANKRD20A1	1.09597	0.0129527		UP
SDR42E1	0.850242	0.0130218		UP
RNF11	-0.247365	0.0131303	0.390396	DOWN
FKBP5	0.585275	0.0131367	0.390396	UP
MME	-0.647918	0.0132032	0.390396	DOWN
CSGALNACT1	0.370964	0.0132153	0.390396	UP
TIMM13	-0.421317	0.0132284	0.390396	DOWN
CHRM4	-2.63986	0.0132312		DOWN
ASAP2	-0.344135	0.0132398	0.390396	DOWN
ADAM28	0.848233	0.013243		UP
ALDH9A1	-0.304014	0.0132842	0.390396	DOWN
SPOCK2	1.02105	0.0133068	0.390396	UP
BMT2	0.387549	0.013324		UP
REEP6	-0.93712	0.013345		DOWN
MPHOSPH9	0.242427	0.0133538	0.390396	UP
ANXA9	0.623053	0.0133853		UP
MYBPC3	0.670986	0.0134839	0.392711	UP
CA2	-0.882941	0.0135521		DOWN
ESYT3	0.541939	0.0136404		UP
HBA1	-2.06643	0.0136826	0.395126	DOWN
COX4I1	-0.269471	0.0136863	0.395126	DOWN
HAND2	0.424862	0.0137204	0.395126	UP
PEX5L	1.09515	0.0137225		UP
MSX2	-1.03624	0.0138874		DOWN
HTT	-0.178525	0.0138995	0.397072	DOWN
KLHL30	-0.768612	0.0140134	0.397072	DOWN
PPAN-P2RY11	2.69803	0.014043		UP
CD164	-0.402844	0.0140996	0.397072	DOWN
NPLOC4	-0.212464	0.0141349	0.397072	DOWN
AQP7	-0.445671	0.0142106	0.397072	DOWN
COL5A3	-0.490052	0.0142187	0.397072	DOWN
AGPAT2	-0.518261	0.014254	0.397072	DOWN
ZDHHC3	-0.270241	0.0143523	0.397072	DOWN
ARMCX2	0.373957	0.0143733	0.397072	UP
MAP2	0.56861	0.0143764	0.397072	UP
PHYH	-0.351051	0.0145154	0.397072	DOWN
MRPL10	-0.285521	0.014516	0.397072	DOWN
DUSP27	-0.795322	0.0145527	0.397072	DOWN
C1orf116	-1.86163	0.0145969		DOWN
PIP5K1B	0.445914	0.0146054	0.397072	UP
ARHGAP44	0.652859	0.0146056	0.397072	UP
QDPR	-0.342313	0.0146194	0.397072	DOWN
SCCPDH	-0.359182	0.0147233	0.397072	DOWN
FBN1	-0.695427	0.0148157	0.397072	DOWN
CCDC84	0.283824	0.0148492		UP
TUBB6	-0.458201	0.014853	0.397072	DOWN
ME3	-0.291821	0.0148651	0.397072	DOWN
ECHDC3	-0.512682	0.0148683	0.397072	DOWN
ACO2	-0.340233	0.0149208	0.397099	DOWN
AC025165.3	2.17407	0.0149587		UP
FASN	-0.79464	0.0150721	0.398413	DOWN
PRELID3B	-0.305872	0.0151446	0.398413	DOWN
MMD	-0.517431	0.0151705	0.398413	DOWN
OBSCN	0.494495	0.0152036	0.398413	UP
PNOC	2.12969	0.0153286		UP
TBC1D17	-0.272986	0.0153287	0.398413	DOWN
FOXN3	-0.260049	0.0153499	0.398413	DOWN
KCNJ10	0.73626	0.0153522		UP
ACTR1A	-0.17753	0.0153539	0.398413	DOWN
TPRG1L	-0.29235	0.0153832	0.398413	DOWN
CHADL	-0.62732	0.0156184		DOWN
MPHOSPH6	0.483005	0.0157933		UP
ETFA	-0.303389	0.0158183	0.405762	DOWN
C14orf180	-0.59258	0.015859	0.405762	DOWN
MARCH3	-0.713922	0.0158899		DOWN
ANK1	-0.68247	0.0159662	0.405762	DOWN
KLK11	1.01241	0.015999		UP
BMPR1B	0.754378	0.0160534		UP
ZNF44	0.268252	0.0160796	0.405762	UP
CDV3	-0.219431	0.0161123	0.405762	DOWN
TOMM22	-0.243439	0.0161804	0.405762	DOWN
EFHD1	-0.525952	0.0162412	0.405762	DOWN
OGDH	-0.307705	0.0162754	0.405762	DOWN
ZSCAN31	0.517703	0.0163003		UP
SLC20A1	0.654855	0.0163033	0.405762	UP
FCGR2B	-0.720265	0.0163148	0.405762	DOWN
SEMA3G	-0.600387	0.0164236	0.405762	DOWN
DSP	0.657605	0.0164239	0.405762	UP
TAF5L	-0.293499	0.016432	0.405762	DOWN
SRSF7	0.277637	0.0164398	0.405762	UP
GPR174	0.794996	0.0164454		UP
ZNF805	0.291882	0.0164983		UP
ZNF483	0.429234	0.0165727	0.405762	UP
ANGPTL2	-0.336057	0.0165943	0.405762	DOWN
PPFIA4	0.608338	0.0166427	0.405762	UP
OST4	-0.32922	0.016646	0.405762	DOWN
DACT2	-1.59571	0.0166489		DOWN
EXOG	0.322708	0.0166658	0.405762	UP
CD1C	1.10704	0.0166749		UP
PRSS42	-1.01447	0.0166961		DOWN
APLP1	0.890019	0.0167619		UP
GATA4	1.05968	0.0167944	0.406059	UP
CPED1	-0.326056	0.0167965	0.406059	DOWN
WT1	0.864285	0.016914		UP
NAV1	-0.342006	0.0169253	0.406059	DOWN
SAMD8	-0.27578	0.0169267	0.406059	DOWN
PLA2G15	-0.344524	0.0169644	0.406059	DOWN
AURKAIP1	-0.476446	0.0169937	0.406059	DOWN
KPNA6	-0.17234	0.0171187	0.407646	DOWN
FCGRT	-0.296685	0.0171991	0.407646	DOWN
ZNF71	-0.291871	0.0172185	0.407646	DOWN
EIF4H	-0.165933	0.0173402	0.408253	DOWN
AKT2	-0.283585	0.0173544	0.408253	DOWN
ZNF107	0.438862	0.017369		UP
COL4A1	-0.397292	0.0174028	0.408253	DOWN
SUPV3L1	-0.232386	0.0174576	0.408295	DOWN
IL15	0.536904	0.0174657		UP
S100A16	-0.31447	0.0177371	0.41358	DOWN
HLA-DQA1	1.45798	0.0177837		UP
RASGRP1	0.60893	0.0179134		UP
SNAPIN	-0.309929	0.0180164	0.416169	DOWN
PPP2R5A	-0.333016	0.0180214	0.416169	DOWN
PRDX2	-0.358519	0.0180644	0.416169	DOWN
FERMT2	-0.29034	0.0181122	0.416169	DOWN
CREB5	-0.625159	0.0181178	0.416169	DOWN
VDAC2	-0.254199	0.0181958	0.416573	DOWN
PXDNL	-0.602101	0.0182601	0.416573	DOWN
SRSF3	0.236329	0.0183504	0.416573	UP
KDM4C	0.193162	0.0183777	0.416573	UP
PRR15L	1.70893	0.0184343		UP
C4A	2.55623	0.0184455	0.416573	UP
RNASE1	-0.445927	0.0184705	0.416573	DOWN
VTI1B	-0.271159	0.0185785	0.416573	DOWN
PSAP	-0.22848	0.0185815	0.416573	DOWN
ADAMTS4	-0.967785	0.0186664		DOWN
DOK7	0.700917	0.0187013		UP
TRAK1	-0.221299	0.0187037	0.416573	DOWN
CTDSP2	-0.182947	0.0187112	0.416573	DOWN
IFT57	0.317987	0.0187143		UP
ORC2	0.212797	0.018729	0.416573	UP
PARD6B	0.536553	0.0187563		UP
DGAT2	-0.748479	0.0188006	0.416962	DOWN
CYTH4	-0.54892	0.0189012		DOWN
PRKG1	0.239212	0.0189408	0.418313	UP
TMEM11	-0.367934	0.0189634		DOWN
KCTD10	-0.247776	0.0190003	0.418313	DOWN
BDNF	-0.873969	0.0190039		DOWN
SMIM12	-0.276339	0.0190725	0.418313	DOWN
DNAJC5	-0.233329	0.0190783	0.418313	DOWN
TRIM55	-0.474447	0.0193159	0.420876	DOWN
SLC9A3R1	0.597101	0.0194062	0.420876	UP
ZSCAN26	-0.3012	0.0194134	0.420876	DOWN
AC124312.1	0.433798	0.0195108	0.420876	UP
RANBP6	0.295077	0.0195145	0.420876	UP
COQ8A	-0.470425	0.0195224	0.420876	DOWN
MSI2	0.224504	0.0199266	0.428056	UP
MPP1	-0.364951	0.0199883	0.428056	DOWN
MAPKAPK2	-0.308562	0.0200218	0.428056	DOWN
F11R	-0.352638	0.0201756	0.429199	DOWN
PLIN4	-0.487969	0.0201901	0.429199	DOWN
SLC25A1	-0.458567	0.0202421	0.429199	DOWN
TBX15	-0.62129	0.020254		DOWN
BCAS4	0.427506	0.0203809		UP
RXFP4	1.04482	0.0204511		UP
GSPT1	-0.201244	0.020467	0.432779	DOWN
FOXF2	1.33315	0.0204872		UP
CYTIP	0.89608	0.0205841		UP
TJP2	-0.439122	0.0206693	0.433302	DOWN
FAM20C	-0.329792	0.0207106	0.433302	DOWN
HYOU1	0.308877	0.0207566	0.433302	UP
IER2	0.568014	0.0207996	0.433302	UP
DOCK3	0.480975	0.0208504	0.433302	UP
IAH1	-0.224608	0.020869	0.433302	DOWN
NDUFV1	-0.30372	0.0208847	0.433302	DOWN
AC004556.1	7.13298	0.0209216		UP
SUSD3	1.63998	0.0209426		UP
MBOAT7	-0.890048	0.0209761		DOWN
DIRAS1	0.81106	0.0210197	0.434932	UP
ST3GAL5	0.423218	0.0211221	0.435884	UP
ARC	-2.34158	0.0212224		DOWN
CECR2	-0.409364	0.0212278	0.436896	DOWN
IL16	0.438994	0.021297	0.437155	UP
HSPA5	0.248294	0.0214105	0.438318	UP
ZNF487	0.420355	0.0214397		UP
IFT80	0.403708	0.0215595	0.440202	UP
CD180	0.636878	0.0215815		UP
CLCNKB	1.71568	0.0215955		UP
TNFRSF13C	1.11872	0.0216912		UP
NPFFR1	0.577312	0.0217723		UP
ZDHHC7	-0.224333	0.0217975	0.443754	DOWN
TSLP	-0.81342	0.0218246		DOWN
SELE	-2.31844	0.0218441		DOWN
SCAMP2	-0.320302	0.0218789		DOWN
TAS1R3	0.808232	0.0218808		UP
TMBIM6	-0.218753	0.0218874	0.443754	DOWN
IQCD	1.07215	0.0219611		UP
PITRM1	-0.257508	0.0219703	0.443754	DOWN
PARM1	0.354942	0.0220552	0.443754	UP
TMED3	0.320981	0.0220748	0.443754	UP
ICMT	-0.243973	0.0220785	0.443754	DOWN
MRM2	-0.321814	0.0221556		DOWN
CT55	2.69481	0.0221569		UP
UTP14A	0.294856	0.0221877		UP
TTBK1	1.04519	0.0222529		UP
TGOLN2	-0.13597	0.0222806	0.446653	DOWN
ECM1	-0.597847	0.0224269		DOWN
SLC38A7	-0.278396	0.0226464	0.45146	DOWN
SSTR5	2.32711	0.0226826		UP
SERGEF	0.328334	0.0227191		UP
FABP4	-0.594753	0.0227445	0.45146	DOWN
RTN3	-0.294059	0.0228396	0.45146	DOWN
DSG1	-1.81292	0.0228869		DOWN
CDK5RAP2	0.196934	0.0229503	0.45146	UP
IGFBP5	0.381072	0.0229972	0.45146	UP
ACOT7	-0.498195	0.0229975		DOWN
SLC41A1	-0.275876	0.0230082	0.45146	DOWN
ZNF19	0.3977	0.0230418		UP
FPR1	-1.15726	0.0231073		DOWN
PLBD2	-0.263173	0.0231236	0.45146	DOWN
FCGBP	1.10576	0.0231343		UP
ALDH2	-0.35021	0.0231632	0.45146	DOWN
SPICE1	0.224895	0.0231649	0.45146	UP
TMEM38B	0.336332	0.023239	0.45146	UP
USP42	-0.280251	0.0232721		DOWN
ZKSCAN5	0.166323	0.0233536	0.45146	UP
MRPS18A	-0.36575	0.0233552	0.45146	DOWN
MYO1D	0.547807	0.0234009	0.45146	UP
PLD3	-0.22969	0.0234063	0.45146	DOWN
EYA4	-0.533216	0.0235593	0.45146	DOWN
UQCRC1	-0.306976	0.0235913	0.45146	DOWN
IRS1	-0.317245	0.0236069	0.45146	DOWN
NDUFB3	-0.351908	0.0236092	0.45146	DOWN
SLC25A11	-0.280734	0.023704	0.45146	DOWN
IKZF3	0.637566	0.0237333		UP
BICC1	0.438927	0.023742	0.45146	UP
STK40	-0.304675	0.0237487	0.45146	DOWN
TNFRSF12A	-1.42217	0.0237821		DOWN
PTPRZ1	0.804409	0.0238346		UP
CCDC153	0.831312	0.0238367		UP
CEP104	-0.191448	0.0238503	0.452278	DOWN
LPO	-1.10884	0.0239032		DOWN
CA11	0.913163	0.0239593		UP
GOT1	-0.378089	0.0240051	0.454097	DOWN
PSME2	0.294867	0.0241933		UP
TARS	-0.232734	0.0242968	0.456332	DOWN
WASF2	-0.169543	0.0243106	0.456332	DOWN
RASSF7	1.33339	0.0244148		UP
PEX19	-0.274598	0.024474	0.456332	DOWN
MYOCD	0.506344	0.0245168	0.456332	UP
ABCA1	-0.418168	0.0245265	0.456332	DOWN
NDUFA8	-0.375781	0.0246297	0.456332	DOWN
PLD1	-0.214652	0.0246349	0.456332	DOWN
OPTN	-0.222301	0.0246959	0.456332	DOWN
AC092111.3	4.77066	0.0246998		UP
SBSPON	0.790048	0.0247098		UP
SFMBT2	0.320794	0.0247161	0.456332	UP
CTRB1	2.37766	0.0247294		UP
HDAC2	0.205335	0.0247958	0.456332	UP
CTSL	-0.387146	0.0248234	0.456332	DOWN
DLK1	-2.00642	0.0248328	0.456332	DOWN
IPMK	-0.474604	0.0248523		DOWN
ETV3	-0.244779	0.024924	0.456921	DOWN
ARHGEF33	0.662408	0.0249451		UP
NSUN4	0.226024	0.0249956	0.45702	UP
FHL3	-0.671693	0.025		DOWN
RAP1GAP	0.811372	0.025007		UP
ALDOA	-0.34263	0.025113	0.45702	DOWN
QKI	-0.224662	0.0251594	0.45702	DOWN
FKBP9	-0.19113	0.0251663	0.45702	DOWN
TASP1	0.401989	0.025208		UP
UQCRC2	-0.249122	0.0253255	0.458138	DOWN
SOCS5	0.23136	0.0253466	0.458138	UP
RNASEH2B	0.242873	0.0254329	0.458616	UP
CCDC58	0.448185	0.0254763		UP
UCN	-1.08974	0.0256096		DOWN
EDNRA	-0.66651	0.0256305	0.458616	DOWN
NDNF	-0.515969	0.0256856	0.458616	DOWN
SUCLG1	-0.285288	0.025699	0.458616	DOWN
THBS1	-1.22122	0.0257291	0.458616	DOWN
ANKRD36	0.323457	0.0257519	0.458616	UP
GPRC5A	-0.859787	0.025806		DOWN
RBM4	0.179123	0.0258419	0.458616	UP
ZDHHC11B	-0.869132	0.0258484	0.458616	DOWN
HSPE1-MOB4	-0.89172	0.0258595		DOWN
CASZ1	-0.314155	0.0259175	0.458787	DOWN
WNT16	2.54396	0.025935		UP
ARHGEF3	0.352081	0.0260079	0.459334	UP
GABRA4	1.1524	0.0260896	0.459725	UP
TMEM98	0.561473	0.0260956		UP
KRT15	1.32575	0.0261676		UP
SLC7A14	0.458841	0.0262225		UP
PLOD1	-0.270462	0.0262593	0.461661	DOWN
ZFPM2	0.219954	0.0263204	0.461683	UP
AJUBA	0.527194	0.0263268		UP
SYBU	0.419242	0.0263865		UP
TTC33	0.278465	0.0264231		UP
ARNT2	0.675732	0.0265038		UP
C19orf73	-1.63767	0.0265324		DOWN
PPP4C	-0.359382	0.0265392	0.464467	DOWN
ZNF30	0.506579	0.0265448		UP
CBARP	-1.41316	0.0265804		DOWN
ZNF436	-0.27451	0.0266052	0.464568	DOWN
MDGA1	0.772206	0.0266555		UP
AC244517.10	-3.52617	0.0267182		DOWN
PDE3B	-0.411958	0.0267186	0.465495	DOWN
FNDC9	1.32774	0.0268459		UP
CTSZ	-0.326297	0.02695	0.467394	DOWN
ATP5F1B	-0.243188	0.0270301	0.467394	DOWN
ADAMTSL3	0.161252	0.0270866	0.467394	UP
GCLC	-0.245803	0.02709	0.467394	DOWN
SMPX	-1.21177	0.0271304	0.467394	DOWN
RPP21	-1.75124	0.02721		DOWN
ZNF266	0.316935	0.0272524	0.46821	UP
CYP39A1	0.727794	0.0272689		UP
APOA1	1.70436	0.0272724		UP
STMN2	2.51614	0.0272889		UP
EBF1	-0.354419	0.0272991	0.46821	DOWN
PGA5	-2.69475	0.0273495		DOWN
GLUD1	-0.20113	0.0274588	0.469904	DOWN
HLA-DRA	4.4622	0.0275443		UP
ATF5	-0.471578	0.0275828		DOWN
CASC3	-0.196438	0.0275834	0.470993	DOWN
PEX3	0.362939	0.0276045		UP
PDCD2L	-0.677291	0.0276106		DOWN
VSIG10	-0.337677	0.0277324		DOWN
DBN1	-0.37436	0.0277406	0.472201	DOWN
CCDC157	0.760214	0.0277559		UP
YRDC	0.62331	0.0278268		UP
DNAJB9	0.333962	0.0278291	0.472201	UP
POLR2E	-0.359211	0.0278656	0.472201	DOWN
PSMD8	-0.249975	0.0279024	0.472201	DOWN
SLC25A16	-0.330335	0.0279718	0.472201	DOWN
ABHD17C	-0.660344	0.0280235		DOWN
MYO1C	-0.329101	0.0280254	0.472201	DOWN
GALNT18	0.466565	0.0280912	0.472201	UP
PPL	0.573268	0.0281783	0.472201	UP
PHLPP2	0.462869	0.0282048	0.472201	UP
CORO1C	-0.239137	0.0282734	0.472325	DOWN
LYRM9	-0.342376	0.0282934		DOWN
PNPLA2	-0.429242	0.0283448	0.472494	DOWN
SMIM29	-0.503317	0.0284017		DOWN
SGO2	0.466824	0.0285611		UP
NUDCD1	0.365732	0.0285653		UP
MGLL	-0.331738	0.0285732	0.475052	DOWN
ACSL1	-0.396038	0.0286516	0.475052	DOWN
EXTL3	0.284145	0.0287413	0.475052	UP
AC003002.3	-1.50312	0.0287773		DOWN
DAAM2	-0.28621	0.02878	0.475052	DOWN
ADIRF	-0.569507	0.0288059	0.475052	DOWN
BHMG1	2.96779	0.0288597		UP
AC104109.3	3.26185	0.0288605		UP
TVP23C-CDRT4	2.06878	0.0288819		UP
SLC29A1	-0.370727	0.0289062	0.475689	DOWN
ZMYND19	-0.396752	0.0291023		DOWN
RGN	-0.368488	0.0291357		DOWN
NSUN3	0.310302	0.029161		UP
TESPA1	0.384934	0.0292103		UP
CARMIL1	0.481358	0.029214	0.478128	UP
ZNF268	0.206259	0.0292195	0.478128	UP
POLR2G	-0.340684	0.0292425		DOWN
CDO1	-0.675327	0.0292641		DOWN
CREBZF	0.212338	0.029287	0.478128	UP
NDUFS1	-0.200712	0.0293022	0.478128	DOWN
MAP6	0.382926	0.0293163		UP
BCL7A	-0.241986	0.0293754		DOWN
MEX3B	-0.635761	0.0293952		DOWN
MST1R	0.959859	0.0294083		UP
XK	0.78674	0.0295196		UP
NFS1	-0.262333	0.0296511	0.4828	DOWN
OXSR1	-0.229177	0.0297655	0.483387	DOWN
COL4A3	0.469358	0.0298466		UP
FAH	-0.430654	0.0298818	0.483387	DOWN
FURIN	-0.303141	0.0299069	0.483387	DOWN
B9D1	0.60342	0.029912		UP
CELF1	-0.150378	0.0301049	0.483387	DOWN
LARS	0.167934	0.0301191	0.483387	UP
BBS2	0.288299	0.0301262	0.483387	UP
PKD1L3	0.869157	0.0301802		UP
ALAS2	-1.76853	0.0301931		DOWN
CCDC8	0.416731	0.0302208	0.483387	UP
SLC39A10	0.358834	0.030246	0.483387	UP
ZNF335	0.25014	0.0302993	0.483387	UP
B4GALT4	0.283371	0.0304906	0.483387	UP
PHLPP1	-0.266554	0.0305158	0.483387	DOWN
TRIM9	0.956387	0.0305241		UP
PARP8	0.327571	0.0305356	0.483387	UP
AQP4	1.65293	0.0306125	0.483387	UP
LIG4	0.303134	0.030617	0.483387	UP
MPV17L2	-0.500981	0.0307055		DOWN
ACSL4	-0.327518	0.0307363	0.483387	DOWN
VEGFB	-0.299771	0.0307779	0.483387	DOWN
TRPM3	0.540302	0.0307918		UP
MARK1	-0.303325	0.0308057	0.483387	DOWN
RNF41	-0.202734	0.0308879	0.483387	DOWN
MEX3D	-0.414715	0.030897		DOWN
KDR	0.442988	0.0309592	0.483387	UP
MYO5B	0.721315	0.0309656		UP
ACSL3	-0.270868	0.0309961	0.483387	DOWN
SLC35A4	-0.195169	0.0310024	0.483387	DOWN
CCDC78	1.04558	0.0311056		UP
HMGXB4	-0.264487	0.0313432	0.487715	DOWN
SEC22A	0.337504	0.0313709		UP
NSG1	0.836647	0.0313919		UP
FAAH2	1.1421	0.0314205		UP
NKIRAS2	-0.243801	0.0314293	0.488071	DOWN
FCRL3	0.892134	0.0316864		UP
STUB1	-0.296456	0.0316953	0.491019	DOWN
DGKH	0.269936	0.0317464	0.491019	UP
SECISBP2	0.150955	0.0319054	0.492492	UP
MSC	-0.643217	0.0320314		DOWN
RCAN3	0.386031	0.0322276	0.496472	UP
EPGN	2.47089	0.0323281		UP
CD63	-0.21205	0.032468	0.498831	DOWN
ZNF101	0.40203	0.0325048		UP
DCAF12	-0.316571	0.0325099	0.498831	DOWN
ABCB4	0.625549	0.0326605		UP
JAK1	-0.153821	0.0326678	0.500258	DOWN
SCARF1	-0.314537	0.0327047		DOWN
GPR146	-0.40979	0.0328147		DOWN
FAM110C	0.786073	0.0328683		UP
MRPL35	-0.276927	0.03287	0.502358	DOWN
RGMA	-0.301782	0.0329501	0.502574	DOWN
PPP1R13L	0.46428	0.033024	0.502574	UP
KCNB2	-2.89708	0.033034		DOWN
RALGPS1	0.279076	0.0330795	0.502574	UP
HCN1	1.15858	0.0332392		UP
GANAB	-0.154659	0.0335116	0.508139	DOWN
POLG2	0.333618	0.0335578		UP
C15orf61	0.497997	0.0336606		UP
PTTG2	1.18216	0.0336973		UP
TRAPPC5	-0.308568	0.0337421	0.509672	DOWN
THSD4	0.36745	0.0337448	0.509672	UP
CXADR	0.733935	0.0338109	0.509673	UP
ZCCHC7	0.217542	0.0339784	0.510556	UP
PIN1	-0.255787	0.0340018	0.510556	DOWN
TFR2	1.22159	0.0340451		UP
PRPF40B	0.250535	0.0340765	0.510684	UP
COPRS	-0.35296	0.0341554	0.510875	DOWN
RNF165	-0.468501	0.0342138		DOWN
GSR	0.215107	0.0342603	0.511452	UP
GCOM1	-0.30353	0.034359	0.511936	DOWN
CHMP6	-0.324163	0.0344363		DOWN
PDHX	-0.268482	0.034559	0.513924	DOWN
THOC3	0.524518	0.0346055		UP
PARP9	0.266266	0.0346741	0.514598	UP
RAB20	-0.552738	0.0348431		DOWN
DEDD	-0.245309	0.0348536	0.514598	DOWN
NIF3L1	0.256642	0.0348732		UP
RAB1B	-0.249742	0.0348968	0.514598	DOWN
NT5C1B-RDH14	4.06622	0.0349025		UP
WRN	0.277072	0.0349207	0.514598	UP
PTPRM	-0.176108	0.0349377	0.514598	DOWN
CAVIN1	-0.256238	0.0350354	0.514697	DOWN
PNP	-0.663144	0.0350427		DOWN
STAT5B	-0.185554	0.0351157	0.514697	DOWN
LRRC8B	-0.440025	0.0351165		DOWN
C1orf56	-0.349312	0.035186		DOWN
PFKM	0.319325	0.0352444	0.514697	UP
FAM102A	0.391689	0.0352807	0.514697	UP
ZNF439	0.370047	0.035304		UP
LILRB4	-2.28791	0.035359		DOWN
ROGDI	0.438395	0.0354109	0.514697	UP
PLPP5	0.363594	0.0354264		UP
PDXK	-0.271662	0.0354601	0.514697	DOWN
CSF1R	-0.43233	0.0354758	0.514697	DOWN
ZBTB3	0.334443	0.0355084		UP
DCAF4	0.362886	0.0355141		UP
CRELD1	-0.303739	0.0355665	0.514697	DOWN
TMBIM1	-0.235988	0.0355866	0.514697	DOWN
MAN2A2	-0.323736	0.0356113	0.514697	DOWN
AC073610.2	4.41516	0.0356192		UP
CDC45	1.22203	0.0356216		UP
HOOK1	0.820784	0.035651		UP
USP17L22	4.9995	0.0356959		UP
NEMP2	0.356021	0.0357503		UP
C20orf24	-0.470998	0.0357914		DOWN
AFDN	0.190326	0.0358394	0.516079	UP
CYC1	-0.333835	0.0358407	0.516079	DOWN
POLR3K	-0.366979	0.0359148		DOWN
PPP4R4	1.68049	0.0359284		UP
VAMP3	-0.200621	0.035969	0.516962	DOWN
FAM136A	0.285018	0.0360459		UP
NSFL1C	-0.19686	0.0360476	0.517016	DOWN
HSD17B7	0.346249	0.0360561		UP
FECH	-0.258573	0.0361892	0.517016	DOWN
UQCRH	-0.398726	0.0362478	0.517016	DOWN
ULK4	0.423371	0.0362749		UP
LGALS1	-0.385859	0.0362897	0.517016	DOWN
CCDC68	0.416147	0.0363065		UP
HIVEP2	-0.216284	0.0363077	0.517016	DOWN
TENM3	-0.425764	0.0365461	0.518218	DOWN
KDM6B	-0.572371	0.0365759	0.518218	DOWN
CFI	0.66777	0.0365935	0.518218	UP
SERPINB9	0.455583	0.0365973		UP
SP140	0.916616	0.0366018		UP
TTI1	0.203897	0.0368099	0.518549	UP
GPKOW	-0.260951	0.0368176	0.518549	DOWN
DRC1	3.2564	0.0368665		UP
NDST1	-0.196784	0.0368699	0.518549	DOWN
CTNNA1	-0.143711	0.0368857	0.518549	DOWN
YPEL4	0.612468	0.0371133		UP
C15orf38-AP3S2	-0.366253	0.0371184	0.519929	DOWN
SCAPER	0.192134	0.0371185	0.519929	UP
TMEM164	-0.313124	0.0372475	0.520413	DOWN
PAICS	0.221042	0.0373424	0.520413	UP
ADK	-0.304087	0.0373554	0.520413	DOWN
KLHL4	0.761832	0.0373671		UP
NUP210L	-1.28996	0.0373962		DOWN
CACNA1G	0.767649	0.0374322		UP
TMEM8B	0.241393	0.0375204	0.520923	UP
UGP2	-0.293558	0.037527	0.520923	DOWN
LDHAL6B	-1.48178	0.0375516		DOWN
LGALS8	0.292448	0.0376723	0.521098	UP
NCF2	-0.650451	0.0376823		DOWN
DOK6	0.522607	0.0377234	0.521098	UP
TNNT2	0.456099	0.0377421	0.521098	UP
RAB3B	0.451768	0.0377543		UP
RSPH1	1.65382	0.0377662		UP
PRR3	-2.233	0.0378156		DOWN
PDE10A	0.329379	0.0378839	0.521442	UP
FRMPD4	0.715338	0.0378893		UP
TUB	0.275004	0.0379344	0.521442	UP
C12orf65	0.200787	0.0379698	0.521442	UP
SYNDIG1	-0.756492	0.0380332		DOWN
SEC11A	-0.152186	0.0380446	0.521542	DOWN
CBFA2T3	-0.409126	0.0380465		DOWN
SLC16A5	0.48736	0.0381361		UP
B3GLCT	0.397937	0.0381646	0.52226	UP
RPSA	0.275718	0.0384893	0.524045	UP
ITGB1	-0.205667	0.038497	0.524045	DOWN
DKK1	-2.72166	0.038561		DOWN
FMR1	0.200913	0.0386156	0.524045	UP
AGK	-0.363348	0.0386633	0.524045	DOWN
APOL6	-0.328656	0.0386858	0.524045	DOWN
ILKAP	-0.225592	0.038706		DOWN
CLEC2D	0.438644	0.0388485	0.524045	UP
NELL1	1.81314	0.0388569		UP
CHST2	-0.536944	0.0388642		DOWN
PPP1R2	0.233821	0.038907	0.524045	UP
ARMCX5	0.274222	0.0389151		UP
SETD3	-0.179503	0.0389206	0.524045	DOWN
CACNA2D3	0.639496	0.0389347	0.524045	UP
MYCBP	-0.399871	0.0389814		DOWN
MRPS34	-0.348351	0.0389957	0.524045	DOWN
ANKRD18A	0.954507	0.0390237		UP
DECR1	-0.274971	0.039089	0.524045	DOWN
NETO2	0.585607	0.039148		UP
POLE3	-0.211444	0.0391579	0.524045	DOWN
EHF	1.61294	0.0392507		UP
DAG1	-0.200489	0.0392679	0.524045	DOWN
TLNRD1	-0.340005	0.0393779	0.524045	DOWN
TLK2	-0.143435	0.0393788	0.524045	DOWN
SHROOM3	0.394489	0.0393814	0.524045	UP
FAM71A	3.13071	0.0394394		UP
NYAP1	1.05658	0.0395138		UP
HSDL2	-0.315284	0.0395294	0.524945	DOWN
IFT172	0.182166	0.0395852	0.524945	UP
IRF9	0.300859	0.0397088		UP
CEP135	0.295562	0.039745		UP
TMEM94	-0.224762	0.0398116	0.525109	DOWN
BICRAL	0.167931	0.0398512	0.525109	UP
PGD	-0.300469	0.0398616	0.525109	DOWN
ATP5MC3	-0.248565	0.0398696	0.525109	DOWN
ERCC8	-0.360811	0.0400269		DOWN
MYL3	0.676463	0.0402009	0.527342	UP
DNMBP	-0.238575	0.0402056	0.527342	DOWN
ACO1	-0.228338	0.0402442	0.527342	DOWN
NDUFAF6	0.305428	0.0403067		UP
FCN3	1.08913	0.0403116		UP
COX6A1	-0.336074	0.0404143	0.52787	DOWN
EEPD1	-0.341812	0.0404423	0.52787	DOWN
SNN	-0.375456	0.0405394	0.52787	DOWN
RGS7BP	-0.685224	0.0407414		DOWN
PTPRN	2.60291	0.0407636		UP
SULF1	0.881368	0.0409714	0.52787	UP
RPL3L	0.296708	0.040991	0.52787	UP
FOLR2	-0.593483	0.0410134		DOWN
PALM	-0.402698	0.0410564	0.52787	DOWN
HP	1.41699	0.0410656	0.52787	UP
ZNF627	0.262378	0.0410671		UP
PRUNE1	-0.26219	0.0410713	0.52787	DOWN
SOGA1	-0.179688	0.0411098	0.52787	DOWN
ASTN1	0.753852	0.0412594		UP
LRIG3	0.345888	0.0412927	0.52787	UP
HACD1	0.370675	0.0413827	0.52787	UP
MPC2	-0.300795	0.041395	0.52787	DOWN
ZDHHC11	-0.727329	0.0414996		DOWN
IMPDH2	0.231064	0.041507	0.52787	UP
MSANTD3-TMEFF1	1.1838	0.041523		UP
CYB5D2	-0.3967	0.041524		DOWN
GBX1	1.42967	0.0415568		UP
SPARC	-0.260618	0.0415688	0.52787	DOWN
GRN	-0.293719	0.041607	0.52787	DOWN
ALDH1A2	0.371797	0.0416693	0.52787	UP
BTBD6	-0.291523	0.0417366	0.52787	DOWN
CNTNAP2	0.669017	0.0417431		UP
CTSB	-0.282725	0.0417443	0.52787	DOWN
SLC44A1	0.231661	0.0417744	0.52787	UP
COX4I2	-0.480249	0.0419078		DOWN
LRRC42	0.381988	0.0419286		UP
MFAP5	-0.862032	0.0419561	0.52787	DOWN
SIGLEC1	-0.547325	0.0419822	0.52787	DOWN
NIT2	0.203214	0.0420959	0.52787	UP
HADHA	-0.270167	0.0421454	0.52787	DOWN
STRN3	-0.181413	0.0421524	0.52787	DOWN
GNG2	-0.331437	0.0421646	0.52787	DOWN
CLEC16A	0.212715	0.042182	0.52787	UP
ZCCHC24	-0.202187	0.0421928	0.52787	DOWN
SMPD2	0.617306	0.0422118		UP
TRIB1	-0.750449	0.0422384	0.52787	DOWN
VWC2	-0.524976	0.0422679	0.52787	DOWN
SYT13	1.05148	0.0423843		UP
F10	-0.53933	0.0424151		DOWN
CD151	-0.31574	0.0424535	0.529331	DOWN
RD3L	1.96834	0.0425737		UP
PTK6	0.78134	0.0425969		UP
HNRNPH1	0.19379	0.0426609	0.530081	UP
UBE2G2	-0.168577	0.0426952	0.530081	DOWN
SEMA6B	-0.53883	0.0427123		DOWN
ROBO1	-0.361142	0.0427471	0.530081	DOWN
ADAMTS9	-0.552597	0.0427981	0.530081	DOWN
RNF215	0.362461	0.0428334		UP
BICD2	-0.243484	0.042857	0.530081	DOWN
NAPEPLD	0.287413	0.0428817		UP
LRP3	-0.331477	0.0430132	0.531162	DOWN
CBY1	0.28687	0.0430194		UP
GYPE	0.705723	0.0430678		UP
HADH	-0.297824	0.0430988	0.531369	DOWN
TCF7	0.39067	0.0432171		UP
A3GALT2	3.46421	0.0432379		UP
CRK	-0.223905	0.0432564	0.53246	DOWN
BSN	0.384812	0.0432948		UP
ABCB10	-0.256428	0.0433102		DOWN
KIZ	0.197598	0.04342	0.533301	UP
ME1	-0.413101	0.0434628	0.533301	DOWN
FAM120AOS	-0.207131	0.0435558	0.533572	DOWN
RTL8C	-0.303432	0.0436232	0.533572	DOWN
MAS1	0.70548	0.0436286		UP
C1QTNF5	-0.442642	0.0438122		DOWN
LCOR	0.153418	0.0440441	0.536796	UP
OSBPL11	-0.280924	0.0440822	0.536796	DOWN
SORT1	-0.29779	0.0441776	0.536796	DOWN
KPNA4	-0.200431	0.0442336	0.536796	DOWN
NT5DC1	0.243901	0.0442345	0.536796	UP
SPNS1	-0.359817	0.0443491		DOWN
MARCH2	-0.321167	0.0443725	0.537624	DOWN
OR2S2	1.10819	0.0443901		UP
RARG	-0.307084	0.0444676	0.537933	DOWN
TIAM2	-0.328023	0.0445636	0.53825	DOWN
NUTM2G	0.508407	0.0446329		UP
TUBB4A	1.22615	0.0446422		UP
TIMM10	-0.376532	0.0448838		DOWN
NRCAM	1.23629	0.044942		UP
BCL7B	-0.19602	0.0450723	0.542225	DOWN
TMEM14A	0.448492	0.0452294		UP
RHOU	0.555796	0.0452473		UP
DACH1	-0.474473	0.0452918		DOWN
PALMD	-0.28833	0.045311	0.542225	DOWN
KLF2	0.438045	0.045321	0.542225	UP
HSPB3	1.18767	0.0453408	0.542225	UP
WBP2	-0.264682	0.0453482	0.542225	DOWN
P4HTM	0.297822	0.0453615	0.542225	UP
STIP1	-0.195689	0.0454176	0.542225	DOWN
OXNAD1	0.221876	0.0454805	0.542225	UP
SYN1	0.998648	0.0454888		UP
ELL	-0.400541	0.0454923		DOWN
SSX2IP	0.433358	0.045525	0.542225	UP
COMTD1	0.584692	0.045587		UP
PSMF1	-0.163639	0.0457303	0.543521	DOWN
IL7R	0.93831	0.0457538		UP
MRPL38	-0.227033	0.0457746	0.543521	DOWN
WNT2B	0.500281	0.046024	0.545642	UP
SAMD4A	-0.344492	0.0462826	0.546916	DOWN
CAND2	0.328138	0.0463025	0.546916	UP
SRBD1	0.236702	0.0463995	0.546916	UP
MEGF6	0.572014	0.046482	0.546916	UP
GNG7	0.357256	0.0464857	0.546916	UP
ENO2	0.470492	0.0465177		UP
CKS1B	-0.440816	0.0465257		DOWN
MIS12	0.234779	0.0465863		UP
CKB	-0.436125	0.0465948	0.547365	DOWN
HES4	-0.383502	0.04661		DOWN
CHP2	0.382404	0.0466342		UP
SLC15A2	0.504565	0.0468518		UP
MEGF8	-0.229668	0.0469153	0.550292	DOWN
PCOLCE2	-0.366001	0.0470218	0.550704	DOWN
MSANTD1	0.788794	0.0471432		UP
ACTR3C	0.492779	0.0472082		UP
PHACTR4	0.154405	0.0473451	0.552387	UP
MED29	-0.17006	0.0473856	0.552387	DOWN
TIMP1	0.799134	0.0473947	0.552387	UP
KIAA1211L	0.571239	0.0474516		UP
CNN1	0.753222	0.0474518	0.552387	UP
H6PD	0.264116	0.0476602	0.553978	UP
NTRK3	-0.704948	0.0477845		DOWN
FAM89A	-0.521568	0.0478314		DOWN
ADIPOR2	-0.244219	0.0478983	0.554365	DOWN
RNF145	-0.214141	0.0479635	0.554365	DOWN
GNAS	-0.23412	0.0480139	0.554365	DOWN
PRICKLE1	0.333712	0.0480166	0.554365	UP
SDHD	-0.236655	0.0480527	0.554365	DOWN
FCRL1	0.962493	0.0482683		UP
HECTD3	-0.219346	0.0484061	0.557609	DOWN
SBK2	1.70471	0.048463		UP
TARBP2	0.466715	0.0485377		UP
TMEM155	1.89682	0.0485498		UP
DMKN	0.786413	0.0485556		UP
PNPLA4	0.253121	0.0485577	0.558522	UP
TMEM229B	0.467576	0.0486929		UP
ICK	-0.342418	0.0487229	0.559548	DOWN
ERV3-1	-0.364085	0.0487919	0.559548	DOWN
EFCAB7	0.421521	0.0488955		UP
SYT6	2.91393	0.0489655		UP
TMEM121B	0.618511	0.0490261		UP
HMOX1	-0.58169	0.0490436		DOWN
CRY2	-0.246599	0.0490709	0.560185	DOWN
BRK1	-0.227403	0.0490957	0.560185	DOWN
SEPT7	0.173374	0.0491761	0.560185	UP
CTAGE5	0.207507	0.0491917	0.560185	UP
GAB2	-0.276811	0.0493191	0.560185	DOWN
GHRL	0.529672	0.0493565		UP
HPS5	0.225695	0.0493588	0.560185	UP
SAMD12	0.453166	0.0494062	0.560185	UP
S1PR3	-0.384201	0.049428	0.560185	DOWN
MACROD2	0.330967	0.0494823		UP
CYP27A1	0.355623	0.0495123		UP
DDX19B	0.216256	0.0495641	0.560902	UP
GPR3	2.06582	0.0495727		UP
SARNP	0.266836	0.0496802	0.561394	UP
PAFAH1B3	0.868531	0.049693		UP
SPSB1	-0.554679	0.0498658		DOWN
CCL2	-1.00872	0.049943	0.562423	DOWN
TMEM178B	0.525035	0.0499891	0.562423	UP
ACACA	-0.571176	0.0501637	0.562423	DOWN
SRL	0.366067	0.0501637	0.562423	UP
FZD7	0.367665	0.0501888	0.562423	UP
KL	-0.421141	0.0502238		DOWN
CD274	0.544658	0.050237		UP
ITPKC	-0.499871	0.0502784	0.562423	DOWN
C20orf96	0.382703	0.0503187		UP
IMPAD1	-0.265511	0.0503305	0.562423	DOWN
DHTKD1	-0.223966	0.0503543	0.562423	DOWN
TTYH1	1.06177	0.0505681		UP
RGS6	0.370511	0.0506568	0.564285	UP
ATAD5	0.355278	0.0506762		UP
GPI	-0.199381	0.0506765	0.564285	DOWN
KIAA1549	0.360263	0.0507101		UP
CPTP	-0.358676	0.0507403	0.564285	DOWN
PLA2G4E	1.36735	0.0507437		UP
CR1	-0.597808	0.0507659		DOWN
YKT6	-0.231103	0.0509043	0.564616	DOWN
CSPG4	-0.378094	0.0509351	0.564616	DOWN
RELL1	-0.278824	0.0510168	0.564616	DOWN
ITPR3	0.325712	0.0511819	0.564616	UP
LYPD1	-2.34445	0.0512637		DOWN
WDR62	0.514034	0.0512674		UP
VKORC1L1	-0.31884	0.0512953	0.564616	DOWN
RGS1	1.33871	0.0512957		UP
PRICKLE4	1.3098	0.0513016		UP
DLEU7	1.32674	0.0513935		UP
LRBA	0.165635	0.0514042	0.564616	UP
DHRS7C	2.13433	0.0514222	0.564616	UP
PER1	0.521726	0.051423	0.564616	UP
HERPUD1	0.217138	0.0514285	0.564616	UP
FAM95C	1.00722	0.0515081		UP
TEDC1	0.670043	0.051579		UP
IGIP	0.262264	0.0516103		UP
PTGS1	0.776149	0.0516324		UP
HMGN5	0.481846	0.0518186		UP
FAM98B	0.234409	0.0518475	0.567587	UP
TCF7L2	-0.281375	0.0519552	0.567587	DOWN
RPS6KL1	0.235214	0.051961		UP
ZFP36L2	0.186943	0.0520622	0.567587	UP
MRPL51	-0.267653	0.0521216	0.567587	DOWN
ILK	-0.1791	0.0521356	0.567587	DOWN
ARPC4	-0.232461	0.0521831	0.567587	DOWN
GAL3ST3	1.42602	0.0522167		UP
ZNF525	0.272013	0.052301		UP
CERS5	0.181632	0.0523321	0.567587	UP
ATP2B4	-0.216039	0.0523384	0.567587	DOWN
CD9	0.40882	0.0524308	0.567587	UP
MDH2	-0.240575	0.0524345	0.567587	DOWN
CIB2	-0.677833	0.0526076		DOWN
ZNF804A	2.30449	0.0526746		UP
ADH7	-4.41588	0.0526891		DOWN
UBE2E2	-0.204733	0.05269	0.568602	DOWN
GAA	-0.292237	0.0527097	0.568602	DOWN
PODXL	0.250097	0.0529123	0.568602	UP
LRIF1	0.273955	0.0529417		UP
DIRC2	-0.22177	0.0529431	0.568602	DOWN
SLC16A1	0.390974	0.0529464	0.568602	UP
ITGAM	-0.471595	0.0529613		DOWN
AL138694.1	0.599442	0.0529848		UP
SMAD3	-0.175444	0.0529898	0.568602	DOWN
AGFG2	0.315803	0.0530211		UP
ITGA3	0.499203	0.053044	0.568602	UP
P2RY10	1.32991	0.0532025		UP
TMEM116	0.248739	0.053341	0.569861	UP
SLC27A6	-0.817562	0.0534798	0.569861	DOWN
ARVCF	0.375222	0.0534865		UP
ERGIC1	-0.183138	0.053514	0.569861	DOWN
ARID5A	-0.672076	0.0535597	0.569861	DOWN
KLHL32	1.06616	0.0535718		UP
EMP1	-0.481993	0.053626	0.569861	DOWN
CCDC25	0.210159	0.0536563	0.569861	UP
PDIA4	0.193392	0.0536783	0.569861	UP
SPATA32	1.56739	0.0536839		UP
ZNF605	0.217923	0.0539111	0.571547	UP
RAB26	0.752718	0.0539379		UP
RAB32	-0.505861	0.0539512		DOWN
IQUB	0.936349	0.0539704		UP
ABCC8	0.655168	0.0542484		UP
GRAMD2A	1.00027	0.0543492		UP
PXDN	-0.344564	0.0543534	0.575445	DOWN
MYBPH	1.7044	0.0544432		UP
PCDHB11	0.45109	0.0547468		UP
GLS	0.206514	0.0548738	0.577532	UP
ZDHHC14	0.315724	0.0548856	0.577532	UP
TRA2B	0.188474	0.0549801	0.577532	UP
COL15A1	-0.260061	0.0549872	0.577532	DOWN
AC005943.1	-0.481421	0.0550107	0.577532	DOWN
GSS	0.274693	0.0550623	0.577532	UP
CAMTA2	-0.195069	0.0550743	0.577532	DOWN
HOXA2	-1.50682	0.0551588		DOWN
USH1C	-2.39339	0.0552525		DOWN
PKNOX2	0.736387	0.0553597	0.579737	UP
RS1	3.41527	0.0555233		UP
CD248	-0.379575	0.055545	0.580889	DOWN
CDKN2C	-0.440108	0.0555744		DOWN
DNMT3A	0.195237	0.0556253	0.580941	UP
ADAMTS16	-0.66063	0.0557053		DOWN
FAM102B	0.2737	0.0557648	0.581574	UP
LYPD6	0.974663	0.0558758		UP
ETF1	-0.189167	0.0559102	0.581574	DOWN
NMRK2	1.6259	0.0559119	0.581574	UP
RFX8	1.18468	0.0559379		UP
CTBP2	-0.18731	0.0560807	0.582544	DOWN
SOX8	-0.827552	0.0561084		DOWN
AC009779.3	-0.439665	0.0561244		DOWN
CDC42EP3	0.264981	0.0562348	0.58336	UP
MYL4	-1.53086	0.0563839	0.583362	DOWN
ADCYAP1	1.54877	0.0564462		UP
CBL	-0.179492	0.056457	0.583362	DOWN
ACAD8	-0.196258	0.0564617	0.583362	DOWN
ANAPC7	0.177711	0.0565551	0.583546	UP
GET4	-0.326917	0.0565716		DOWN
TSEN2	0.181062	0.0567217	0.584368	UP
RAD54L	1.04777	0.0567298		UP
NCOA3	0.195176	0.0567862	0.584368	UP
PINX1	-0.537024	0.0567865		DOWN
PLXNB1	0.376934	0.0569805	0.585587	UP
SDK2	0.648954	0.0569878		UP
SLC31A1	-0.2513	0.0571493	0.585823	DOWN
L1TD1	1.16854	0.0571613		UP
FXYD7	1.69541	0.0571958		UP
FAM180A	0.907294	0.0572035		UP
PHACTR1	0.445252	0.0572157	0.585823	UP
KLF13	0.702993	0.0573156	0.585823	UP
ZNF318	0.132545	0.0573263	0.585823	UP
MED10	-0.389977	0.0573638		DOWN
ADAMTSL5	0.569553	0.0573932		UP
ATXN1L	-0.185908	0.0574158	0.585823	DOWN
USP17L17	-4.64654	0.0574674		DOWN
LDB3	0.318864	0.0576004	0.585823	UP
TGFBI	-0.436137	0.0577097	0.585823	DOWN
RASAL2	0.219784	0.0577432	0.585823	UP
TRIM22	0.261098	0.0577839	0.585823	UP
S100A14	1.24283	0.0578258		UP
FAM98A	-0.246143	0.0578266	0.585823	DOWN
CPSF3	-0.203125	0.0578518	0.585823	DOWN
ERCC6L2	0.188759	0.0579143	0.585823	UP
ELOVL2	0.571797	0.0579412		UP
SNX27	-0.13308	0.0580333	0.586258	DOWN
TMEM251	-0.583999	0.0580987		DOWN
HMCN2	-0.61429	0.058143	0.586598	DOWN
DLX6	0.941182	0.0581752		UP
PCDH20	1.02836	0.0582582		UP
TMEM187	-0.362707	0.0582906		DOWN
MCOLN1	-0.28853	0.0582976		DOWN
NETO1	1.96588	0.0585168		UP
LIMCH1	-0.229137	0.0585461	0.589762	DOWN
SLC25A23	-0.273109	0.0586094	0.589762	DOWN
WFDC2	1.96465	0.0586476		UP
CAMK2A	-0.486923	0.0587388		DOWN
REPIN1	-0.273379	0.0587407	0.590215	DOWN
DES	1.40323	0.0588074	0.590215	UP
SLC6A13	1.02112	0.0588194		UP
ST8SIA2	1.84723	0.0588736		UP
FBXW2	-0.131457	0.0589142	0.590519	DOWN
ALG2	0.266865	0.0590001		UP
WNT10B	-1.64336	0.0590525		DOWN
TXNRD2	-0.224749	0.0591053	0.590938	DOWN
PRDX3	-0.182708	0.0591211	0.590938	DOWN
DAXX	-1.92598	0.0591635		DOWN
NDC1	0.305286	0.0591882		UP
LHX2	-1.95808	0.0592099		DOWN
FKBP8	-0.268653	0.0593174	0.590938	DOWN
ZNF304	0.190932	0.0593491	0.590938	UP
ARF1	-0.117809	0.0593512	0.590938	DOWN
ERICH5	0.96849	0.0593746		UP
SLC10A1	0.660118	0.0593959		UP
ZEB2	-0.189039	0.059458	0.590938	DOWN
BTLA	1.42314	0.0594868		UP
GYS1	-0.31857	0.059492	0.590938	DOWN
AC051649.2	-0.452418	0.0598713		DOWN
IGSF6	-1.17479	0.0598804		DOWN
TTC16	0.560576	0.0599532		UP
CEACAM1	-0.419	0.0600376		DOWN
SDHA	-0.223407	0.0601035	0.596246	DOWN
ZNF469	-0.474053	0.0601662		DOWN
SIRPB2	-0.750572	0.0603684		DOWN
LAT	0.477106	0.060476		UP
CD68	-0.430578	0.0605442	0.598288	DOWN
TCAP	-0.483271	0.0605606	0.598288	DOWN
CEP128	0.32791	0.0606413		UP
BCO2	0.498589	0.0607337	0.598288	UP
SCN9A	-0.412319	0.0607449	0.598288	DOWN
KIAA1614	-0.265286	0.0608131	0.598288	DOWN
ESR2	-0.439371	0.060856		DOWN
ARRB1	-0.179081	0.0609499	0.598288	DOWN
CEP57	0.212854	0.0609623	0.598288	UP
ZPR1	0.238796	0.06102	0.598288	UP
ALDH4A1	-0.38393	0.0610206	0.598288	DOWN
CDC42BPG	0.833371	0.0610785		UP
ISYNA1	0.429823	0.0610987		UP
MARCH9	0.350808	0.061143		UP
RSBN1L	0.173181	0.0611445	0.598288	UP
METRNL	-0.452326	0.0611622	0.598288	DOWN
EEF1AKMT4	1.46513	0.061307		UP
PLXND1	-0.232359	0.0613168	0.598688	DOWN
POC5	0.313547	0.0613308		UP
CTSD	-0.260331	0.0613582	0.598688	DOWN
C7	0.542859	0.061456	0.598885	UP
PCDHGA9	0.359444	0.0615209		UP
BDKRB2	-0.920397	0.0616352		DOWN
SDHC	-0.187639	0.0617107	0.600283	DOWN
KLB	-0.610947	0.0617549	0.600283	DOWN
LY6G6E	1.29706	0.0618342		UP
ERP27	0.693312	0.0618422		UP
TSR3	-0.283913	0.0619417		DOWN
FOXE3	4.66696	0.0619919		UP
KCNJ5	-0.568308	0.0620067		DOWN
BIN3	-0.362187	0.0620761		DOWN
RRP36	-0.211341	0.062102		DOWN
RWDD3	0.31463	0.0622285		UP
CFAP46	0.831454	0.0622337		UP
PAK3	0.595043	0.0622468		UP
KIAA0355	-0.177371	0.0623049	0.60396	DOWN
C10orf71	-0.586174	0.0623098	0.60396	DOWN
FITM1	1.27379	0.0623681		UP
DUSP16	-0.186869	0.0623915	0.60396	DOWN
LMAN1L	1.4473	0.062395		UP
MPRIP	-0.166866	0.0624581	0.60396	DOWN
DPP6	0.720512	0.0625627		UP
MEST	-0.487183	0.0625848	0.60396	DOWN
ZNF394	-0.226611	0.0626177	0.60396	DOWN
PPP1R3B	-0.376139	0.062681	0.60396	DOWN
DFFA	-0.146635	0.0627982	0.604335	DOWN
ADRB1	-0.386678	0.0629816	0.605345	DOWN
PMAIP1	1.16637	0.063078		UP
RBM4B	0.274898	0.0631842		UP
NARF	0.229868	0.0632082	0.606345	UP
PTK2B	0.417178	0.0632428	0.606345	UP
DPEP2	-0.630132	0.0632453		DOWN
RFX2	-0.662314	0.0634144		DOWN
ZNF888	0.532786	0.0635504		UP
TMEM120B	-0.314213	0.0636042	0.609012	DOWN
C13orf46	0.834067	0.0636556		UP
AP2A1	-0.193014	0.0636788	0.609012	DOWN
MIEF2	0.29611	0.0636855		UP
AC011499.1	-3.80149	0.063722		DOWN
LRP1	-0.258093	0.0637941	0.60936	DOWN
GRXCR2	1.91717	0.0638811		UP
ZNF720	0.257893	0.0638935		UP
ZNF814	0.182643	0.0640075	0.610432	UP
ZFPL1	-0.334711	0.064019		DOWN
ALDH1A3	-0.829129	0.0641711		DOWN
MED19	0.343734	0.0642687		UP
LLPH	0.228935	0.0642775	0.610432	UP
COG3	0.176139	0.0644741	0.610432	UP
GRHPR	-0.216064	0.0645088	0.610432	DOWN
PCDHGA1	0.464825	0.064537		UP
BTN3A3	0.269569	0.0645953	0.610432	UP
PYGL	-0.374486	0.0646034	0.610432	DOWN
BATF2	-0.594361	0.064659		DOWN
GATA5	1.22491	0.0647022		UP
SETD6	0.289942	0.0647049		UP
DNAJB2	-0.217848	0.0647792	0.610432	DOWN
ITPK1	-0.27168	0.0648902	0.610432	DOWN
NR2C2AP	0.399549	0.064944		UP
SFTPD	0.899436	0.0650074		UP
SH3GLB1	-0.173835	0.065054	0.610432	DOWN
SPOCK3	2.66637	0.0650551		UP
ARRDC3	0.278161	0.0650652	0.610432	UP
DAB2IP	-0.202369	0.065102	0.610432	DOWN
C20orf144	0.674403	0.0651094		UP
CENPH	0.498581	0.0651919		UP
GDE1	-0.22666	0.0651981	0.610432	DOWN
MS4A1	2.11012	0.0652108		UP
TNFRSF21	-0.32702	0.0652213	0.610432	DOWN
LY6E	0.378354	0.065266		UP
THAP11	-0.250815	0.0653054		DOWN
BNC2	0.381662	0.0653154	0.610432	UP
SDC3	-0.246525	0.0653317	0.610432	DOWN
CTAGE8	1.97938	0.0653618		UP
SLC25A37	-0.271782	0.0653654	0.610432	DOWN
TMSB15A	-2.70438	0.0653755		DOWN
TXNL4A	-0.268459	0.0654412	0.610432	DOWN
DGKE	0.341694	0.0654957		UP
ENAM	0.767983	0.0655271		UP
SLITRK2	0.581694	0.0655401		UP
CWF19L2	0.21093	0.0657214	0.610432	UP
DPF3	-0.350587	0.0657458	0.610432	DOWN
PIGT	-0.161984	0.065757	0.610432	DOWN
SMIM19	-0.342821	0.0657966		DOWN
SERTAD2	-0.18425	0.0658794	0.610432	DOWN
MMP24OS	-0.306304	0.0659496	0.610432	DOWN
CCT2	0.203127	0.065969	0.610432	UP
ST5	0.209966	0.0659905	0.610432	UP
UBLCP1	0.268632	0.0661019		UP
KCNK5	0.909403	0.0663339		UP
PPP2R2A	-0.197204	0.0663529	0.610432	DOWN
PANK1	-0.32237	0.0663611	0.610432	DOWN
SLC2A13	0.290346	0.0664042	0.610432	UP
PSMD13	0.175658	0.066473	0.610432	UP
TANGO2	-0.204129	0.0666237	0.610432	DOWN
NOD1	-0.220274	0.0666448	0.610432	DOWN
DPP4	0.508925	0.0667622	0.610432	UP
MAPK4	0.550162	0.066765	0.610432	UP
ANXA10	1.52625	0.0667689		UP
UNC13B	-0.201487	0.0668051	0.610432	DOWN
TIMM21	-0.222961	0.0668637	0.610432	DOWN
CTRB2	2.32946	0.0669658		UP
ATP5MD	-0.398592	0.0669846	0.610432	DOWN
RSC1A1	-1.12351	0.0671377		DOWN
ANO6	-0.226	0.0672452	0.610432	DOWN
DLGAP4	-0.225798	0.0672557	0.610432	DOWN
PDS5A	0.0994401	0.0672706	0.610432	UP
SOX18	-0.396346	0.0672832	0.610432	DOWN
RAPGEF3	0.293635	0.0673012	0.610432	UP
MYO7A	-0.424853	0.0673284		DOWN
JADE2	0.246186	0.0673303	0.610432	UP
RAD23A	-0.26491	0.0673583	0.610432	DOWN
ESYT1	-0.207574	0.0673671	0.610432	DOWN
DOCK10	0.50574	0.0673864	0.610432	UP
WDR78	0.329096	0.0674192		UP
CAMK1	-0.362657	0.0675088		DOWN
CCND2	-0.192243	0.0677132	0.61203	DOWN
APOL1	0.312489	0.0677214	0.61203	UP
FAM83B	2.06181	0.0680381		UP
REC8	0.671786	0.0681053		UP
ALDH1L1	-0.359674	0.0681473	0.613742	DOWN
TSEN54	0.417417	0.0681875		UP
NDUFA4	-0.223763	0.0682273	0.613742	DOWN
NEU4	1.72515	0.0682468		UP
CYB5R3	-0.272147	0.0682544	0.613742	DOWN
CHMP1A	-0.236912	0.0682882	0.613742	DOWN
FAM222B	-0.237668	0.0682926		DOWN
ZBTB7C	0.581512	0.0683124		UP
TMEM238L	1.15375	0.068316		UP
ATPAF1	-0.228023	0.0683277	0.613742	DOWN
BIRC3	0.540478	0.0683879	0.613742	UP
ADORA2A	1.01493	0.0685167		UP
ARL2	-0.266741	0.0685854	0.614799	DOWN
SLC25A26	0.30064	0.0686484		UP
RERG	0.446858	0.068683		UP
CDC34	-0.307644	0.0686899	0.615021	DOWN
NHLRC1	-0.559961	0.0687803		DOWN
ANAPC11	-0.315022	0.068806		DOWN
FER1L6	-1.53602	0.0689011		DOWN
ZNF701	-0.223466	0.068931		DOWN
ANKRD40	-0.223024	0.068939	0.616537	DOWN
DNAJC12	0.560908	0.0690665		UP
SART1	-0.33567	0.0691156	0.617401	DOWN
C19orf70	-0.317472	0.0691824		DOWN
HAVCR2	-0.562671	0.0692309		DOWN
TKTL1	0.981782	0.0693199		UP
ZC3H12B	0.462186	0.06939		UP
CAPRIN1	-0.0902292	0.0694235	0.619435	DOWN
LGALS2	0.83197	0.0695224		UP
KDELR2	-0.165327	0.0697645	0.621065	DOWN
GADL1	0.292163	0.0697672	0.621065	UP
SLC2A8	-0.350628	0.0698599		DOWN
SYTL3	-0.351512	0.0698813		DOWN
SLC25A18	-0.495633	0.0699461		DOWN
PAX6	0.822019	0.0700491		UP
BCL2L13	-0.181328	0.070084	0.621965	DOWN
PYURF	-0.192291	0.0701454	0.621965	DOWN
SLC10A5	0.947218	0.0701465		UP
PCNX4	0.207197	0.0701872	0.621965	UP
RHBDD1	0.198477	0.0701907	0.621965	UP
ZNF28	0.256433	0.0704221		UP
AC004593.3	0.918548	0.0704319		UP
STK26	0.821172	0.0704516		UP
ANKS1B	0.398917	0.0704965		UP
RHOH	0.765581	0.070526		UP
PDRG1	-0.393333	0.0705341		DOWN
WDR89	0.249596	0.0705488		UP
COX7A1	-0.491042	0.0705759	0.624425	DOWN
ETNK2	0.633188	0.0705851		UP
TEKT5	3.24496	0.0706508		UP
NELL2	1.13989	0.070771		UP
IGF2R	-0.148776	0.0707882	0.624425	DOWN
OS9	-0.155855	0.0708376	0.624425	DOWN
TRIM58	-0.908661	0.0708972		DOWN
GMPS	0.168239	0.0709076	0.624425	UP
ZNF626	0.28124	0.0710114		UP
BEX1	1.50642	0.0710229		UP
APLNR	-0.412824	0.0710229	0.624425	DOWN
HEBP2	-0.24171	0.0710292	0.624425	DOWN
ZNF544	0.184774	0.0710346	0.624425	UP
BCL11B	0.823128	0.0711197		UP
RIOX2	0.212042	0.0712862		UP
PIM2	0.723227	0.0713938		UP
NAV3	0.247535	0.0714044	0.626252	UP
MYZAP	-0.314292	0.0714047	0.626252	DOWN
CSMD1	0.868029	0.0714876		UP
KIAA0232	-0.169178	0.0714936	0.62632	DOWN
ISG15	0.492474	0.0715479		UP
DAND5	-0.584209	0.0716316		DOWN
TCEAL9	0.428929	0.0718312		UP
ABCB9	0.278743	0.0718426		UP
PRPF18	0.200277	0.0718492	0.627472	UP
KCNMB3	0.382229	0.0718518		UP
ZNF813	0.328761	0.0718687		UP
OSBPL1A	-0.169265	0.0718884	0.627472	DOWN
SPHKAP	-0.661325	0.0719623	0.627472	DOWN
ADNP2	-0.20671	0.0720283	0.627472	DOWN
SLC35F1	0.558822	0.0720574		UP
FOXN4	1.26328	0.0720682		UP
ATP5PD	-0.25581	0.0720754	0.627472	DOWN
SH3BP5	-0.273941	0.0721129	0.627472	DOWN
NAT9	0.326251	0.0721405		UP
INPP5J	-0.454234	0.072287	0.627646	DOWN
MPEG1	-0.435641	0.0723028	0.627646	DOWN
CD22	1.06947	0.0723042		UP
NDUFV2	-0.242938	0.0723769	0.627646	DOWN
FGFR3	0.592282	0.0723839		UP
TMEM106C	-0.245885	0.072547		DOWN
OTUD4	0.174305	0.0726363	0.628074	UP
EIF4EBP2	-0.258951	0.0726794	0.628074	DOWN
CD300LB	-1.1714	0.0726846		DOWN
HSPG2	-0.270503	0.0727481	0.628074	DOWN
MECR	-0.270387	0.0727518	0.628074	DOWN
MROH2B	1.26395	0.0728106		UP
AC020915.5	0.5317	0.0728168		UP
DHRS13	0.646662	0.0728264		UP
CADM3	-0.561109	0.0729094		DOWN
MAIP1	-0.302332	0.0730216		DOWN
STPG3	-1.19441	0.0730509		DOWN
COPS5	0.191666	0.073052	0.629292	UP
TRAF3IP3	0.619528	0.0730569		UP
LMAN1	0.158091	0.0731205	0.629292	UP
TTC36	-0.736941	0.0731909		DOWN
SLC25A2	1.35196	0.0732082		UP
SLC22A4	0.422328	0.0732373		UP
AGGF1	0.225872	0.0733032	0.629292	UP
ANP32A	-0.214253	0.0733126	0.629292	DOWN
DBF4	0.394426	0.0733477		UP
SNIP1	0.240957	0.0733858		UP
RAB3IP	0.237804	0.0734231	0.629292	UP
CAMSAP3	1.16664	0.0734758		UP
EPHX1	-0.253036	0.0734877	0.629292	DOWN
SASH1	-0.177752	0.0735418	0.629292	DOWN
ZNF211	0.223025	0.0737578		UP
AC104662.2	1.27917	0.0738797		UP
SCN7A	0.421614	0.0738954	0.629292	UP
BPHL	-0.325324	0.073902	0.629292	DOWN
GJA4	-0.364128	0.0739123		DOWN
SCG5	1.77258	0.0739242		UP
DDX60	0.294569	0.0739691	0.629292	UP
HMGA1	-0.327474	0.0739759		DOWN
FIBCD1	-3.91395	0.0739839		DOWN
TYW1	0.193178	0.0739855	0.629292	UP
APTX	0.249559	0.0740103		UP
TAF4	-0.24014	0.0740633		DOWN
TBCE	-0.190571	0.0741229	0.629292	DOWN
NPFFR2	2.08298	0.0741895		UP
HNRNPUL2	-0.206909	0.0741979	0.629292	DOWN
TOMM5	-0.323426	0.0742107		DOWN
ATG16L2	-0.322401	0.0742341	0.629292	DOWN
PCDHGA2	-0.290024	0.074243	0.629292	DOWN
FGFR1OP2	0.225446	0.0742435	0.629292	UP
FDFT1	-0.227939	0.0742789	0.629292	DOWN
NEXMIF	0.643249	0.0743558		UP
VCL	-0.245363	0.0743845	0.629495	DOWN
HIST1H2AB	-0.923265	0.0743852		DOWN
CMPK2	0.415073	0.074681		UP
MARVELD1	0.241968	0.0746973	0.630837	UP
RELN	0.5783	0.0747936	0.630837	UP
BOK	-0.427321	0.0748032	0.630837	DOWN
CCR1	-0.725654	0.0748473		DOWN
RETSAT	-0.31172	0.0748886	0.630837	DOWN
FAM57A	-0.427341	0.0749083		DOWN
C5orf60	-0.991362	0.0749322		DOWN
DRC3	0.327859	0.0749922		UP
AC108488.2	0.560786	0.0750275		UP
IL11RA	0.203747	0.0750322	0.630837	UP
SLIT2	0.361225	0.075093	0.630837	UP
PRKCZ	0.506367	0.075098		UP
ENSA	-0.138181	0.0751789	0.630837	DOWN
NFYB	0.246732	0.075197	0.630837	UP
LRRC37B	0.248516	0.0752762		UP
SERPINE1	-1.09131	0.0753035		DOWN
FAT3	0.896006	0.0753745		UP
NR4A3	-1.37094	0.0753978	0.631835	DOWN
CHCHD5	-0.408646	0.07542		DOWN
POU2AF1	0.574923	0.0756265		UP
MAP3K9	0.596505	0.0756631		UP
KBTBD8	0.67191	0.0756703		UP
EML5	0.679857	0.0757441		UP
FCRL5	0.369152	0.0757455	0.63261	UP
RNF130	-0.214799	0.0757949	0.63261	DOWN
FIP1L1	0.166675	0.0758848	0.63261	UP
CLUH	-0.290713	0.0759566	0.63261	DOWN
APOBEC3A	-1.15034	0.0760527		DOWN
CCDC136	-0.30349	0.0761464		DOWN
PMVK	-0.258787	0.0761593	0.63261	DOWN
PXDC1	-0.3085	0.076162	0.63261	DOWN
CLEC11A	0.591038	0.0761869		UP
RCN3	-0.398555	0.0762696		DOWN
ATP5PB	-0.164873	0.0762712	0.63261	DOWN
COBL	0.518702	0.076314	0.63261	UP
RETREG2	-0.164574	0.076336	0.63261	DOWN
DYSF	-0.32856	0.076368	0.63261	DOWN
ADAM11	0.722193	0.0763919	0.63261	UP
NEDD8	-0.261729	0.0764508		DOWN
C15orf39	-0.248029	0.0764939		DOWN
AC119396.1	0.793884	0.0765018		UP
IL6	-1.5802	0.0765369		DOWN
DIRAS2	1.38177	0.0765657		UP
SGTA	-0.258184	0.0766648	0.634189	DOWN
PRTG	0.417142	0.0767404		UP
HFM1	-0.594579	0.0767566		DOWN
ROPN1B	0.976998	0.076797		UP
ARHGAP31	-0.164354	0.0768946	0.635409	DOWN
RNF181	-0.294508	0.0769697		DOWN
HOXC6	-1.78579	0.0770463		DOWN
SPSB4	-0.690868	0.0770831		DOWN
SWSAP1	0.553809	0.0770957		UP
FAM153C	0.786458	0.0771597		UP
HIPK3	-0.154275	0.0772052	0.637294	DOWN
ATP2C2	0.741247	0.0772102		UP
FBXL22	-0.438383	0.0772595		DOWN
CCDC32	0.296538	0.0773386	0.637713	UP
TMF1	0.155559	0.0775125	0.638259	UP
ZNF555	0.230043	0.0775212		UP
PLAU	-0.538401	0.0775339		DOWN
BCLAF1	0.150653	0.0775702	0.638259	UP
C9orf16	-0.408881	0.0775773		DOWN
CD69	1.28886	0.0775831		UP
ZNF251	0.612187	0.0776071		UP
EML2	0.349116	0.0777048		UP
DPYSL2	-0.164856	0.0778777	0.639682	DOWN
HIBADH	-0.223075	0.0779224	0.639682	DOWN
LY75	0.794351	0.0779773		UP
GATAD2B	-0.237289	0.0780223	0.639682	DOWN
RNF121	-0.22918	0.0780746		DOWN
ARHGEF6	-0.30533	0.0780769	0.639682	DOWN
KCNC4	0.264807	0.0781575	0.639682	UP
EDDM3A	-1.99406	0.078201		DOWN
ZNF79	0.294235	0.0782233		UP
TPD52L2	-0.194477	0.0783081	0.640077	DOWN
ORMDL3	-0.283667	0.0784144	0.640077	DOWN
PPARGC1A	-0.388865	0.0784547	0.640077	DOWN
FCGR3B	-1.30521	0.0784651		DOWN
NOS1AP	0.416011	0.0785076		UP
N4BP2	0.253861	0.0785403	0.6401	UP
MGAT4C	0.563422	0.0786144		UP
MRPL16	-0.216315	0.078733	0.640993	DOWN
RTP4	0.634018	0.078747		UP
MPP2	0.388963	0.0788974	0.641654	UP
SLITRK6	-0.934148	0.0789084		DOWN
VANGL2	0.488256	0.0790809		UP
MTMR12	-0.170958	0.0791063	0.642306	DOWN
GPATCH3	-0.29372	0.0791626		DOWN
PANK4	-1.62819	0.0792266		DOWN
LRTM1	0.841332	0.0792468		UP
PC	-0.416799	0.0793119	0.642306	DOWN
ARSB	-0.247968	0.079355	0.642306	DOWN
TLN2	-0.239908	0.079396	0.642306	DOWN
ATP9B	0.172974	0.0794083	0.642306	UP
PAWR	0.389126	0.0794769	0.642306	UP
SMAD9	0.466974	0.0794959		UP
HCAR1	-0.494445	0.0796905		DOWN
IQCK	0.275705	0.0797212		UP
DRAP1	-0.33763	0.0797613	0.642399	DOWN
ERCC6	0.160921	0.079764	0.642399	UP
AL139011.2	-1.23452	0.0797792		DOWN
MTCH2	-0.222298	0.0797908	0.642399	DOWN
TMEM105	0.842266	0.07983		UP
RPF2	-0.251661	0.0798623	0.642399	DOWN
DAGLA	0.305842	0.0798959		UP
SYNM	-0.336175	0.0799881	0.642399	DOWN
RCOR2	-0.580459	0.0801237		DOWN
RNMT	0.162356	0.0801409	0.642399	UP
GMPR	0.376947	0.08022	0.642399	UP
SLC2A4	-0.373246	0.080259	0.642399	DOWN
MAN1C1	0.24667	0.080288	0.642399	UP
POLR1B	0.223845	0.0803161		UP
NAT10	0.14434	0.0803207	0.642399	UP
MGME1	-0.275713	0.0803719		DOWN
ADGRL1	-0.294846	0.0804668	0.642901	DOWN
NAA16	0.216344	0.0805097		UP
IQGAP2	-0.418176	0.0805738	0.643091	DOWN
TPCN1	-0.209917	0.0806843	0.643307	DOWN
SCAP	-0.186549	0.0808354	0.643847	DOWN
LSM11	-0.350825	0.0809169		DOWN
LRP5	-0.304222	0.0809942	0.644447	DOWN
PARP3	-0.246449	0.0810344		DOWN
CTNNBL1	-0.208259	0.0810952	0.644586	DOWN
TGFB2	0.555076	0.0810953		UP
CACNG8	0.479625	0.0812219		UP
UNC13A	0.724082	0.0813763		UP
SELENOI	0.224242	0.0815215	0.646297	UP
ANKHD1-EIF4EBP3	0.283752	0.0816089	0.646297	UP
AC099489.1	-0.591858	0.0816125		DOWN
TRNT1	0.17914	0.0816216	0.646297	UP
TAF9	-0.335798	0.0816806		DOWN
STAU1	-0.139986	0.0816984	0.646297	DOWN
RIPOR3	0.303093	0.0817292	0.646297	UP
TUSC3	0.245633	0.0818404	0.646514	UP
FAM129C	0.397297	0.0819731		UP
CCL4L2	2.23611	0.0819796		UP
NPM1	0.154563	0.0820331	0.646835	UP
SYS1-DBNDD2	2.19388	0.0820902		UP
GFM1	-0.189202	0.0821178	0.646835	DOWN
ZNF571	0.210576	0.0821325	0.646835	UP
MPC1	-0.23592	0.0822671	0.647029	DOWN
MRE11	0.198405	0.0823248	0.647029	UP
MSRB2	-0.202071	0.0824457	0.647321	DOWN
PNPLA5	1.131	0.0824579		UP
GYPC	-0.279845	0.0825854	0.647758	DOWN
PROCR	0.599127	0.0826184		UP
COLGALT1	-0.205992	0.0827364	0.647833	DOWN
SNAPC5	-0.21982	0.0827535		DOWN
RNF213	0.128016	0.0828357	0.647833	UP
ANGPTL1	0.402149	0.0828468	0.647833	UP
PJVK	-0.749352	0.0828821		DOWN
MXRA7	-0.224895	0.0829384	0.647893	DOWN
PARD6A	0.819862	0.0829861		UP
SOX2	0.715066	0.0831706		UP
PIP5K1C	-0.225794	0.0832014	0.648735	DOWN
MAGED1	0.193386	0.0832549	0.648735	UP
JAGN1	-0.306287	0.0832602		DOWN
YBX1	-0.262081	0.0832984	0.648735	DOWN
G6PC3	-0.228907	0.0833078		DOWN
CLIC6	0.827451	0.0833616		UP
BNIP3	-0.244902	0.083496	0.649619	DOWN
VWDE	1.75538	0.0835514		UP
LPGAT1	-0.201184	0.0835917	0.649708	DOWN
INPP5E	-0.245141	0.0836497		DOWN
COL4A3BP	-0.194463	0.083677	0.649717	DOWN
ZNF74	-0.276101	0.0837055		DOWN
KAT7	0.101977	0.0838081	0.650029	UP
BEND6	0.392654	0.0838918		UP
CDYL	-0.156709	0.0839141	0.650029	DOWN
PNMT	1.12522	0.0839181		UP
ADGRB2	-0.548164	0.0840424		DOWN
IMP4	-0.246863	0.0840459	0.650029	DOWN
SNTB2	-0.244545	0.084054	0.650029	DOWN
CD14	-0.485013	0.0841798		DOWN
LGR4	-0.422039	0.0841893	0.65023	DOWN
TMEM266	0.464785	0.0842242		UP
SENP2	-0.135187	0.0842888	0.65023	DOWN
CSNK2A2	-0.140107	0.0843827	0.65023	DOWN
PDCD1LG2	0.48383	0.0844251		UP
SDC2	-0.311899	0.0844642	0.65023	DOWN
SDF2	0.258769	0.0845461		UP
PA2G4	-0.136243	0.0846116	0.65023	DOWN
KANK1	-0.236695	0.084636	0.65023	DOWN
AC002996.1	-4.40168	0.0847087		DOWN
KCTD20	-0.151054	0.0847335	0.65023	DOWN
ANK2	-0.351763	0.0847541	0.65023	DOWN
FAM24B	1.10494	0.0848083		UP
ECI1	-0.250381	0.0848473	0.650294	DOWN
MRPL28	-0.301098	0.0848846		DOWN
TMEM109	-0.171934	0.0849309	0.650294	DOWN
MATN1	0.698483	0.0849486		UP
CPPED1	-0.25321	0.0850786	0.65078	DOWN
TOX	0.820125	0.0850828		UP
C21orf62	1.3333	0.0852917		UP
WDR45B	-0.129141	0.0855755	0.652717	DOWN
PAM	-0.196091	0.0856435	0.652717	DOWN
CHP1	-0.174596	0.085657	0.652717	DOWN
TBC1D10B	-0.207158	0.0856702	0.652717	DOWN
OR2T6	-1.09323	0.0857068		DOWN
IMPG2	0.612198	0.0857667		UP
CYB5A	-0.262104	0.0859269	0.652738	DOWN
RSAD1	-0.198122	0.0859305	0.652738	DOWN
MED21	0.202308	0.0859485	0.652738	UP
TMPO	0.205854	0.0860305	0.652738	UP
FAM49A	-0.316164	0.0860746		DOWN
TOMM34	0.265186	0.086196		UP
ITLN2	1.71509	0.0862028		UP
RAPGEF4	-0.409338	0.0862176	0.652738	DOWN
ASPM	0.744936	0.0862456		UP
LRRC61	0.479652	0.0862965		UP
GAMT	-0.295581	0.0863021	0.652738	DOWN
MARCH6	-0.13121	0.0863096	0.652738	DOWN
HMSD	-1.64364	0.086319		DOWN
NXF1	0.164049	0.0863495	0.652738	UP
PDK3	0.314532	0.0865442		UP
CHPF	0.26981	0.0865462	0.653033	UP
ASB13	0.34245	0.0865808		UP
LINC00672	0.408005	0.0865964		UP
TMOD1	0.264245	0.0866886	0.653033	UP
SAMD11	1.14597	0.0866922		UP
CPNE4	0.805982	0.0868095	0.653033	UP
YAF2	0.239124	0.0868137	0.653033	UP
ZDHHC9	-0.250796	0.0868525		DOWN
METTL22	-0.175127	0.0869196	0.653033	DOWN
HSD17B1	-0.273579	0.0869515	0.653033	DOWN
TMEM135	-0.287536	0.0869808	0.653033	DOWN
SLC30A2	0.540385	0.0869816		UP
FSTL1	-0.285487	0.0871806	0.653489	DOWN
USP13	0.176369	0.0872507	0.653489	UP
HRH1	-0.419637	0.0872722		DOWN
RPS8	0.16867	0.0872956	0.653489	UP
IL22RA1	1.12287	0.0874656		UP
PARP15	0.305507	0.0875847		UP
SZT2	0.123322	0.087658	0.65535	UP
BAHD1	-0.27778	0.087788	0.65535	DOWN
RARS2	-0.22645	0.0878595	0.65535	DOWN
CHTF8	-0.17678	0.0878839	0.65535	DOWN
NUDT4B	-1.13459	0.0879796		DOWN
KCNB1	0.258099	0.0880285	0.655795	UP
FGF1	-0.322859	0.0881333	0.655943	DOWN
BUB1B-PAK6	-1.51141	0.0881349		DOWN
CCDC74B	0.864027	0.0883337		UP
ADGRL4	-0.300839	0.0884837	0.657565	DOWN
GOLPH3L	0.216119	0.0885941	0.657565	UP
STOM	-0.181311	0.0886068	0.657565	DOWN
PRLR	0.672874	0.0886935		UP
PIP4P2	-0.296846	0.0887258		DOWN
PRKCB	0.514145	0.088787		UP
RFX5	0.201072	0.0887975	0.657805	UP
NOCT	-0.432146	0.0888025		DOWN
FRZB	0.510024	0.0888168		UP
WDR53	-0.515552	0.0888221		DOWN
DDX51	0.258936	0.0888783		UP
SLC35E1	-0.122503	0.0889201	0.657805	DOWN
SP140L	0.257141	0.0889366		UP
PAX5	1.0559	0.089019		UP
ANKRD20A3	0.503196	0.0890501		UP
ADAMTS5	-0.487413	0.0891514	0.657805	DOWN
KCNC1	0.556138	0.0892761		UP
CHPF2	0.270242	0.0893636	0.657805	UP
HMGN4	0.171715	0.0893837	0.657805	UP
PEBP1	-0.203323	0.0894017	0.657805	DOWN
GCC2	0.199984	0.0894415	0.657805	UP
DGKA	0.429372	0.0894855		UP
DBNDD2	-0.275148	0.089486	0.657805	DOWN
COX8A	-0.344478	0.0895199	0.657805	DOWN
KIF3C	-0.3721	0.0895325		DOWN
NRP1	-0.155055	0.0895413	0.657805	DOWN
ZNF407	0.126991	0.0895768	0.657805	UP
POLN	-0.427388	0.0896308		DOWN
RPP25L	-0.334068	0.0896788		DOWN
FKBP15	-0.145464	0.0897435	0.658404	DOWN
DBNDD1	0.590511	0.0898437		UP
PIAS1	0.15819	0.0899941	0.659615	UP
AC084337.2	-3.17297	0.0900085		DOWN
VWA1	-0.3095	0.0900642		DOWN
GPRC5B	-0.211667	0.0900978	0.659748	DOWN
RAET1E	0.783529	0.0902682		UP
GATA3	-0.514469	0.0903626		DOWN
LTA4H	0.167714	0.0904777	0.661	UP
TPP1	-0.184324	0.0904823	0.661	DOWN
FLT1	-0.186367	0.0905543	0.661	DOWN
C19orf66	0.283378	0.0905651		UP
RASSF8	0.237813	0.0907029	0.661	UP
GNPAT	-0.148886	0.0907219	0.661	DOWN
CELSR2	0.347823	0.0908235	0.661	UP
PDZD3	1.69472	0.0908744		UP
SHBG	1.48103	0.0908909		UP
PLEKHO2	-0.322079	0.0909445	0.661	DOWN
CPA4	1.47939	0.0909679		UP
FAM160A1	0.538041	0.0910527	0.661	UP
LHFPL6	-0.187933	0.0911214	0.661	DOWN
BAG1	-0.150676	0.0911333	0.661	DOWN
RXRG	-0.645353	0.0911651		DOWN
ETFDH	-0.216214	0.0912433	0.661	DOWN
MCTP2	0.634796	0.0912584		UP
PSMD1	-0.154107	0.0912965	0.661	DOWN
C6orf136	-0.758626	0.0914331		DOWN
UPF1	-0.175128	0.0914438	0.661447	DOWN
RPS19BP1	-0.260249	0.0915325		DOWN
EEF1B2	0.156133	0.0917259	0.662132	UP
GALNT16	-0.285871	0.0918366	0.662132	DOWN
RERE	-0.188724	0.0918455	0.662132	DOWN
C4BPA	0.840244	0.0919886		UP
THAP7	0.263447	0.0921941		UP
STX4	-0.272569	0.0922303		DOWN
WWTR1	-0.165801	0.0922465	0.662132	DOWN
VASH2	-0.552628	0.0922841		DOWN
IFFO2	-0.303663	0.092345		DOWN
CCR6	1.3897	0.0923645		UP
PGAM4	-2.34627	0.0924088		DOWN
AMOTL2	-0.249392	0.0924641	0.662132	DOWN
REXO1	-0.259292	0.0925611	0.662132	DOWN
SMARCE1	-0.144231	0.0925792	0.662132	DOWN
RAMP2	-0.331306	0.0925818		DOWN
GPS1	-0.215247	0.0926929	0.662132	DOWN
MARCH8	-0.243593	0.0927656	0.662132	DOWN
HDAC1	0.211196	0.0928033	0.662132	UP
ABLIM1	-0.166222	0.0928056	0.662132	DOWN
GPR183	0.590412	0.0928166		UP
CSTF3	0.186234	0.0928377	0.662132	UP
ZDHHC23	0.480134	0.0928633		UP
CYB5B	-0.165203	0.0928782	0.662132	DOWN
RNF111	-0.124264	0.0929399	0.662132	DOWN
PTPRA	-0.15611	0.0929415	0.662132	DOWN
SP100	0.183749	0.0929686	0.662132	UP
ATP7B	0.298768	0.0929971	0.662132	UP
OR51B5	1.03535	0.0931149		UP
PCDHGA10	0.272738	0.0931187	0.662245	UP
CALB1	0.423354	0.093141		UP
KLHL31	-0.297588	0.0931845	0.662245	DOWN
DPM3	-0.513777	0.0932289		DOWN
EIF5AL1	0.776633	0.0934118		UP
EFNB3	1.21885	0.0935145		UP
SLC25A6	-0.317243	0.0936494	0.663631	DOWN
KCMF1	-0.142298	0.0937317	0.663631	DOWN
CERS6	0.194888	0.0937603	0.663631	UP
GPRIN3	0.33475	0.0937747	0.663631	UP
ETFB	-0.245953	0.0938095	0.663631	DOWN
IGSF9	0.982418	0.0938643		UP
PAX3	0.69864	0.09403		UP
ANXA3	0.358812	0.0941946	0.665334	UP
BTF3	-0.141679	0.0942226	0.665334	DOWN
ASB4	0.365452	0.0943172		UP
LIN7B	0.416074	0.0943437		UP
SLC4A1	-0.82844	0.0943677		DOWN
UBE2S	0.35438	0.0944609		UP
BLID	1.13248	0.0944892		UP
AGTRAP	0.389413	0.0945498		UP
NEIL2	-0.299538	0.0945564		DOWN
SHISAL2A	0.529437	0.0945757		UP
BCHE	0.635336	0.0946327		UP
STRBP	0.209959	0.0946349	0.666576	UP
ITPA	-0.376949	0.0946594		DOWN
MT-CYB	-0.549324	0.0947172	0.666576	DOWN
IL12RB2	-0.485954	0.0947234		DOWN
C1GALT1C1	0.24249	0.0948115		UP
PRPF39	0.209018	0.0948683	0.666576	UP
PNLIPRP1	0.690754	0.0949029		UP
ZBTB25	0.202668	0.0949979	0.666576	UP
MAST4	-0.239252	0.0950754	0.666576	DOWN
UBQLN1	-0.148022	0.0951257	0.666576	DOWN
TULP4	-0.181975	0.0951556	0.666576	DOWN
APOBEC3C	0.270604	0.0952281	0.666576	UP
POPDC2	0.315552	0.0952363	0.666576	UP
CCNDBP1	0.149534	0.0952622	0.666576	UP
HIST1H2BN	0.359107	0.095265		UP
ZNF596	0.297823	0.0952932		UP
TMEM104	-0.306524	0.0953543		DOWN
LPIN3	0.26815	0.0954393	0.666881	UP
TRAF1	0.294281	0.0955177		UP
ADAMTS12	-0.319097	0.0955196	0.666881	DOWN
LMO2	-0.439324	0.095736		DOWN
SLC35B3	0.216675	0.0957593		UP
EGR1	0.834507	0.0957731	0.666881	UP
FAM171B	0.345356	0.0958226		UP
COX10	-0.22376	0.0958332	0.666881	DOWN
ZNF350	0.261044	0.0958987		UP
COPS7A	-0.187466	0.0959326	0.666881	DOWN
DPYS	1.67348	0.0959584		UP
TSPAN18	-0.251319	0.0959721	0.666881	DOWN
YTHDF1	-0.184664	0.096021	0.666881	DOWN
PROSER3	0.241182	0.0960556		UP
GLO1	-0.206252	0.0960739	0.666881	DOWN
TPPP	-0.440354	0.0960834	0.666881	DOWN
FOXC2	-0.842356	0.0961382		DOWN
CAMKK1	0.459136	0.0965257		UP
ABCA3	-0.228265	0.096563	0.669027	DOWN
CRADD	-0.246227	0.0965787		DOWN
ZNF423	-0.268008	0.0965976	0.669027	DOWN
SEPHS2	-0.149032	0.0966526	0.669027	DOWN
FBXL16	0.73041	0.0967009		UP
C21orf59	0.320153	0.0967068		UP
HIST1H1A	-0.798767	0.0967945		DOWN
DPY19L1	0.235526	0.0968019	0.66946	UP
BUB3	0.192963	0.0969439	0.669571	UP
CFAP69	0.238543	0.0971377	0.669571	UP
TPM2	0.340016	0.0971446	0.669571	UP
FAM107A	0.281913	0.097165	0.669571	UP
COLEC10	-0.765423	0.0971691		DOWN
CCDC134	-0.425965	0.0971793		DOWN
RNF19B	-0.381864	0.097328		DOWN
WARS2	-0.207466	0.0974901		DOWN
LIPE	-0.408736	0.0975137	0.671374	DOWN
ARMC4	0.771912	0.0976806		UP
FCRL2	0.642155	0.0976911		UP
CTDSPL2	0.177473	0.0977652	0.672362	UP
UBA2	-0.20562	0.0978313	0.672362	DOWN
ERICH3	0.868083	0.0978675		UP
SERTM1	1.35001	0.0979505		UP
UBE2D2	-0.21462	0.0979626	0.672467	DOWN
RGS14	0.552845	0.0980293		UP
ACVR2A	0.206754	0.0980438		UP
WWP1	-0.210325	0.0981213	0.672467	DOWN
PCDH18	-0.407634	0.0981553	0.672467	DOWN
OR2A14	1.85837	0.0981868		UP
UQCRQ	-0.264531	0.0982201	0.672467	DOWN
C6orf226	-0.961085	0.09826		DOWN
IGKV2D-28	2.47032	0.0983566		UP
SLC2A12	0.45276	0.0983689	0.672467	UP
BACH1	-0.300383	0.0983695	0.672467	DOWN
SNX9	-0.16621	0.0984966	0.672545	DOWN
MYH14	-0.309954	0.098592	0.672545	DOWN
PSMD4	-0.157695	0.0986422	0.672545	DOWN
C6orf223	0.696967	0.0987421		UP
CCDC85A	-0.319986	0.0987494	0.672681	DOWN
ZNF852	0.344285	0.0988891		UP
TTC13	0.242431	0.0989391		UP
CPAMD8	0.596828	0.0989668	0.673024	UP
NRTN	0.910612	0.0990404		UP
MYRF	1.00616	0.0990463	0.673024	UP
SH3RF2	0.32688	0.0990809	0.673024	UP
HIPK2	-0.278396	0.0992072	0.673024	DOWN
ATP5F1D	-0.296266	0.0993137	0.673024	DOWN
KCTD14	1.054	0.0995386		UP
[truncated: 17,917 more rows]

## Sheet: KEGG DI vs Healthy
Name	# of Genes	Stats	P-Value	P-Adj	Direction
Thermogenesis	219	-5.6059	3.077e-11	9.8465e-09	DOWN
Apoptosis	141	7.2964	1.3086e-09	4.0951e-07	UP
Oxidative phosphorylation	120	-5.2244	2.2388e-09	3.582e-07	DOWN
NF-kappa B signaling pathway	102	7.1173	3.7571e-09	4.0951e-07	UP
Leishmaniasis	74	6.6689	4.4117e-09	4.0951e-07	UP
Viral protein interaction with cytokine and cytokine receptor	98	6.9502	5.1189e-09	4.0951e-07	UP
Hematopoietic cell lineage	96	6.5885	1.7513e-08	9.8995e-07	UP
Primary immunodeficiency	37	6.3001	2.0746e-08	9.8995e-07	UP
Neutrophil extracellular trap formation	108	6.5973	2.1655e-08	9.8995e-07	UP
B cell receptor signaling pathway	79	6.4561	2.5088e-08	1.0035e-06	UP
Chemokine signaling pathway	190	6.6905	1.1799e-07	4.1952e-06	UP
Citrate cycle (TCA cycle)	30	-5.0058	1.2888e-07	1.1739e-05	DOWN
Diabetic cardiomyopathy	190	-4.4496	1.4674e-07	1.1739e-05	DOWN
Cytokine-cytokine receptor interaction	293	6.8773	1.6097e-07	5.1511e-06	UP
Valine, leucine and isoleucine degradation	47	-4.8386	3.7879e-07	2.4243e-05	DOWN
Fc gamma R-mediated phagocytosis	96	5.944	4.8917e-07	1.4231e-05	UP
Yersinia infection	136	5.9337	5.3452e-07	1.4254e-05	UP
Propanoate metabolism	33	-4.3715	2.4464e-06	0.00013047	DOWN
Cell adhesion molecules	146	5.9907	2.6868e-06	6.6138e-05	UP
Pathogenic Escherichia coli infection	196	6.1508	3.8752e-06	8.2835e-05	UP
Rheumatoid arthritis	89	5.5944	3.8829e-06	8.2835e-05	UP
Epstein-Barr virus infection	199	5.7561	5.1699e-06	0.0001034	UP
Non-alcoholic fatty liver disease	151	-3.5688	7.8932e-06	0.00036083	DOWN
Kaposi sarcoma-associated herpesvirus infection	193	5.5291	8.3382e-06	0.00015696	UP
Osteoclast differentiation	126	5.6312	1.0574e-05	0.00018798	UP
Renin secretion	69	-3.7904	1.4788e-05	0.0005915	DOWN
Hepatitis B	162	5.4498	1.9125e-05	0.00031572	UP
Butanoate metabolism	28	-3.8208	1.9676e-05	0.00069959	DOWN
C-type lectin receptor signaling pathway	104	5.0687	2.0307e-05	0.00031572	UP
Human immunodeficiency virus 1 infection	210	5.6622	2.0719e-05	0.00031572	UP
Natural killer cell mediated cytotoxicity	123	5.3627	2.6175e-05	0.00037507	UP
Fatty acid degradation	43	-3.7803	2.6505e-05	0.00084816	DOWN
Coronavirus disease	230	5.4611	2.6958e-05	0.00037507	UP
Glycosaminoglycan biosynthesis	53	4.8922	2.9309e-05	0.00039078	UP
Retrograde endocannabinoid signaling	141	-3.1751	3.8813e-05	0.0011291	DOWN
T cell receptor signaling pathway	104	4.8018	6.0478e-05	0.00077411	UP
TNF signaling pathway	112	4.9671	6.8698e-05	0.00084551	UP
IL-17 signaling pathway	94	4.7693	7.4184e-05	0.00087921	UP
Antigen processing and presentation	69	4.7693	7.7812e-05	0.00088928	UP
Lipid and atherosclerosis	214	5.2238	9.7259e-05	0.0010732	UP
Bladder cancer	41	4.3133	0.00020967	0.0021268	UP
Intestinal immune network for IgA production	45	4.4646	0.00021178	0.0021268	UP
Influenza A	170	4.7282	0.00021293	0.0021268	UP
Phagosome	149	4.5891	0.00021933	0.0021268	UP
NOD-like receptor signaling pathway	179	4.7728	0.00024477	0.0022654	UP
Human T-cell leukemia virus 1 infection	217	4.8301	0.00024778	0.0022654	UP
Staphylococcus aureus infection	92	4.4135	0.00027897	0.0024798	UP
Toll-like receptor signaling pathway	102	4.4926	0.00038703	0.0033473	UP
Th17 cell differentiation	105	4.2741	0.00050267	0.004233	UP
Glyoxylate and dicarboxylate metabolism	29	-3.1474	0.00051639	0.01377	DOWN
Protein processing in endoplasmic reticulum	169	4.5512	0.00060722	0.0049823	UP
Huntington disease	293	-1.8788	0.00066423	0.01635	DOWN
Viral carcinogenesis	165	4.5183	0.00067979	0.0054383	UP
Tuberculosis	177	4.498	0.00077259	0.00603	UP
Epithelial cell signaling in Helicobacter pylori infection	70	3.9512	0.00094597	0.0072074	UP
Amoebiasis	101	4.0819	0.00097772	0.0072644	UP
Inflammatory bowel disease	63	3.8586	0.00099885	0.0072644	UP
PD-L1 expression and PD-1 checkpoint pathway in cancer	89	4.0879	0.001086	0.0077225	UP
Regulation of lipolysis in adipocytes	54	-2.4816	0.0013897	0.029734	DOWN
AMPK signaling pathway	119	-2.1373	0.0013938	0.029734	DOWN
Salmonella infection	249	4.4939	0.0014181	0.0098654	UP
Pyruvate metabolism	47	-2.6564	0.0015406	0.030812	DOWN
Leukocyte transendothelial migration	114	4.1035	0.0018316	0.012471	UP
Lysine degradation	63	-2.3176	0.0018717	0.035232	DOWN
HIF-1 signaling pathway	109	3.8714	0.0019262	0.012842	UP
Systemic lupus erythematosus	51	3.5491	0.002784	0.018181	UP
Synthesis and degradation of ketone bodies	10	-2.66	0.0028132	0.050013	DOWN
Tight junction	168	4.0517	0.0028736	0.018391	UP
Galactose metabolism	30	3.2801	0.0032776	0.020565	UP
Tryptophan metabolism	42	-2.2931	0.0033236	0.053626	DOWN
Basal transcription factors	44	-2.2286	0.0033842	0.053626	DOWN
Peroxisome	82	-2.0798	0.003529	0.053626	DOWN
Human cytomegalovirus infection	222	4.1382	0.0035477	0.021832	UP
PPAR signaling pathway	74	-2.0783	0.0037414	0.053626	DOWN
Cytosolic DNA-sensing pathway	61	3.5926	0.0038082	0.022993	UP
cGMP-PKG signaling pathway	166	-1.7635	0.0038697	0.053626	DOWN
Glucagon signaling pathway	106	-1.855	0.004022	0.053626	DOWN
p53 signaling pathway	73	3.5596	0.0042064	0.024927	UP
Fructose and mannose metabolism	31	3.1864	0.0045049	0.02621	UP
Non-small cell lung cancer	72	3.4894	0.004667	0.026668	UP
Measles	139	3.7792	0.0048461	0.026973	UP
Human papillomavirus infection	330	4.3103	0.0049054	0.026973	UP
Acute myeloid leukemia	67	3.3177	0.0049732	0.026973	UP
Other types of O-glycan biosynthesis	47	3.4086	0.0052129	0.027802	UP
AGE-RAGE signaling pathway in diabetic complications	100	3.4828	0.0055115	0.028913	UP
Prion disease	260	-1.3557	0.0055922	0.071581	DOWN
Protein digestion and absorption	103	3.5128	0.0057734	0.02969	UP
Pertussis	76	3.4477	0.00591	0.02969	UP
Toxoplasmosis	110	3.6147	0.0059379	0.02969	UP
Parkinson disease	235	-1.3593	0.0061874	0.076153	DOWN
MAPK signaling pathway	294	3.9956	0.0066766	0.03287	UP
Pyrimidine metabolism	56	3.2166	0.0077589	0.037619	UP
ErbB signaling pathway	85	3.3096	0.008769	0.041356	UP
Graft-versus-host disease	38	3.0925	0.0087881	0.041356	UP
Central carbon metabolism in cancer	70	3.1661	0.0090927	0.041633	UP
Arachidonic acid metabolism	59	3.3258	0.0091072	0.041633	UP
Necroptosis	133	3.3721	0.009409	0.041889	UP
Fc epsilon RI signaling pathway	67	3.0819	0.0094249	0.041889	UP
Vibrio cholerae infection	50	3.1423	0.0096332	0.042228	UP
Legionellosis	57	3.1216	0.0098015	0.042385	UP
Amyotrophic lateral sclerosis	351	-0.94499	0.010195	0.12083	DOWN
Hedgehog signaling pathway	55	3.1124	0.011117	0.046995	UP
Endometrial cancer	58	3.0708	0.011161	0.046995	UP
Dopaminergic synapse	132	-1.4564	0.011422	0.13054	DOWN
Lysosome	128	3.3054	0.011591	0.048171	UP
Complement and coagulation cascades	85	3.1273	0.013773	0.056504	UP
Herpes simplex virus 1 infection	493	-0.48435	0.013848	0.15281	DOWN
Rap1 signaling pathway	210	3.6342	0.013956	0.05653	UP
Phosphatidylinositol signaling system	96	3.1005	0.015078	0.060311	UP
Alzheimer disease	355	-0.67141	0.015127	0.16136	DOWN
Chronic myeloid leukemia	76	3.0655	0.015289	0.0604	UP
Glycosphingolipid biosynthesis	45	2.9148	0.016761	0.065409	UP
Glycine, serine and threonine metabolism	40	-1.7201	0.017371	0.17931	DOWN
Allograft rejection	35	2.752	0.017994	0.069376	UP
Fatty acid elongation	27	-1.7902	0.018204	0.18204	DOWN
Basal cell carcinoma	63	2.819	0.018652	0.071055	UP
Various types of N-glycan biosynthesis	38	2.7582	0.019311	0.072702	UP
Ubiquitin mediated proteolysis	139	-1.2583	0.019667	0.18964	DOWN
Pathways in cancer	529	4.1485	0.019896	0.074033	UP
Longevity regulating pathway	102	-1.3845	0.020149	0.18964	DOWN
Cell cycle	124	3.1496	0.020639	0.075912	UP
ECM-receptor interaction	88	2.8291	0.02296	0.083035	UP
Gastric acid secretion	76	2.8836	0.023094	0.083035	UP
Th1 and Th2 cell differentiation	90	2.929	0.023589	0.083872	UP
Olfactory transduction	423	-0.28389	0.024045	0.21433	DOWN
Tyrosine metabolism	36	-1.593	0.024322	0.21433	DOWN
mRNA surveillance pathway	98	-1.2561	0.024781	0.21433	DOWN
Amino sugar and nucleotide sugar metabolism	46	2.6625	0.024919	0.087525	UP
Hepatocellular carcinoma	166	3.1196	0.025163	0.087525	UP
African trypanosomiasis	36	2.5783	0.026733	0.091986	UP
Thyroid cancer	37	2.5459	0.02713	0.092356	UP
Bile secretion	90	2.8523	0.027844	0.093789	UP
Glioma	75	2.7479	0.029679	0.09893	UP
Small cell lung cancer	92	2.7552	0.030465	0.1005	UP
Neomycin, kanamycin and gentamicin biosynthesis	5	2.1459	0.030943	0.10104	UP
JAK-STAT signaling pathway	162	3.0343	0.031711	0.1025	UP
Collecting duct acid secretion	27	2.3533	0.032725	0.10391	UP
Chagas disease	101	2.7516	0.032935	0.10391	UP
Focal adhesion	201	3.0162	0.033121	0.10391	UP
Alanine, aspartate and glutamate metabolism	35	-1.4652	0.033733	0.28332	DOWN
alpha-Linolenic acid metabolism	24	2.3321	0.033856	0.10518	UP
RNA transport	165	-0.81561	0.034936	0.28332	DOWN
Linoleic acid metabolism	28	2.3454	0.035178	0.10824	UP
Cardiac muscle contraction	83	-1.0863	0.035416	0.28332	DOWN
Glycerophospholipid metabolism	97	2.6685	0.039235	0.11957	UP
Vascular smooth muscle contraction	132	-0.91476	0.039465	0.30802	DOWN
Autoimmune thyroid disease	50	2.508	0.040754	0.12303	UP
Hippo signaling pathway	160	2.9134	0.042625	0.12748	UP
Adipocytokine signaling pathway	68	-1.0443	0.043425	0.33085	DOWN
Mucin type O-glycan biosynthesis	36	2.3382	0.043964	0.13006	UP
Thyroid hormone synthesis	75	2.5512	0.044301	0.13006	UP
Other glycan degradation	17	2.1151	0.045079	0.13114	UP
beta-Alanine metabolism	30	-1.3276	0.04867	0.36219	DOWN
Transcriptional misregulation in cancer	174	2.9249	0.049994	0.14331	UP

## Sheet: KEGG NDI vs Healthy
Name	# of Genes	Stats	P-Value	P-Adj	Direction
Prion disease	260	-9.7918	0	0	DOWN
Parkinson disease	235	-10.073	0	0	DOWN
Oxidative phosphorylation	120	-10.536	0	0	DOWN
Non-alcoholic fatty liver disease	151	-8.9146	0	0	DOWN
Huntington disease	293	-9.4401	0	0	DOWN
Diabetic cardiomyopathy	190	-10.927	0	0	DOWN
Citrate cycle (TCA cycle)	30	-9.7694	0	0	DOWN
Thermogenesis	219	-9.0242	0	0	DOWN
Alzheimer disease	355	-8.6841	0	0	DOWN
Pathways of neurodegeneration	460	-8.152	2.2204e-16	7.1054e-15	DOWN
Amyotrophic lateral sclerosis	351	-7.5963	2.3315e-15	6.7825e-14	DOWN
Fatty acid degradation	43	-6.9217	3.3756e-12	9.0017e-11	DOWN
Herpes simplex virus 1 infection	493	7.2808	4.2536e-12	1.3612e-09	UP
Propanoate metabolism	33	-6.7565	1.6566e-11	4.0779e-10	DOWN
Glucagon signaling pathway	106	-6.5919	3.2239e-11	7.3689e-10	DOWN
Pyruvate metabolism	47	-6.6461	9.634e-11	2.0553e-09	DOWN
PPAR signaling pathway	74	-6.5777	1.1915e-10	2.383e-09	DOWN
Lysosome	128	-6.3811	3.0657e-10	5.7708e-09	DOWN
AMPK signaling pathway	119	-6.0867	1.58e-09	2.8089e-08	DOWN
Valine, leucine and isoleucine degradation	47	-5.7409	1.8478e-08	3.112e-07	DOWN
Phagosome	149	-5.3696	6.0769e-08	9.7231e-07	DOWN
Adipocytokine signaling pathway	68	-5.2338	9.2419e-08	1.4083e-06	DOWN
Endocytosis	252	-4.9498	6.2758e-07	9.1285e-06	DOWN
Shigellosis	219	-4.8887	6.8582e-07	9.5418e-06	DOWN
Insulin signaling pathway	136	-4.57	7.3127e-07	9.7502e-06	DOWN
Peroxisome	82	-4.7078	1.1085e-06	1.4189e-05	DOWN
Glyoxylate and dicarboxylate metabolism	29	-4.5917	3.8259e-06	4.7088e-05	DOWN
Tuberculosis	177	-4.466	4.6253e-06	5.4818e-05	DOWN
Glycolysis / Gluconeogenesis	66	-4.7121	6.0073e-06	6.8655e-05	DOWN
Glycine, serine and threonine metabolism	40	-4.171	2.3791e-05	0.00026252	DOWN
Autophagy	137	-4.044	2.5648e-05	0.00027358	DOWN
Bacterial invasion of epithelial cells	69	-3.9973	2.9458e-05	0.00030408	DOWN
Human cytomegalovirus infection	222	-3.9474	3.5761e-05	0.00035761	DOWN
Salmonella infection	249	-4.0043	4.8763e-05	0.00047285	DOWN
Fatty acid elongation	27	-3.8416	6.781e-05	0.0006285	DOWN
cGMP-PKG signaling pathway	166	-3.7039	6.8742e-05	0.0006285	DOWN
Parathyroid hormone synthesis, secretion and action	106	-3.7627	7.4455e-05	0.0006549	DOWN
Chronic myeloid leukemia	76	-3.8415	7.5722e-05	0.0006549	DOWN
Sphingolipid signaling pathway	119	-3.7681	9.763e-05	0.00082215	DOWN
FoxO signaling pathway	128	-3.6815	0.000149	0.0012152	DOWN
Mitophagy	68	-3.5834	0.0001519	0.0012152	DOWN
Malaria	50	-3.737	0.0001621	0.0012652	DOWN
Ferroptosis	41	-3.6512	0.00021082	0.0016063	DOWN
Starch and sucrose metabolism	35	-3.5844	0.00027535	0.0020491	DOWN
Renin secretion	69	-3.4172	0.00028239	0.0020538	DOWN
Neutrophil extracellular trap formation	108	-3.6724	0.00033295	0.0023677	DOWN
Primary immunodeficiency	37	3.576	0.00033605	0.053769	UP
Tryptophan metabolism	42	-3.3973	0.00037503	0.002569	DOWN
Dopaminergic synapse	132	-3.2517	0.00037733	0.002569	DOWN
Insulin resistance	106	-3.2663	0.00044892	0.0029928	DOWN
Retrograde endocannabinoid signaling	141	-3.4053	0.00049445	0.0032291	DOWN
Apelin signaling pathway	136	-3.0725	0.00051087	0.0032695	DOWN
Osteoclast differentiation	126	-3.2256	0.00055225	0.0034651	DOWN
Fluid shear stress and atherosclerosis	137	-3.2053	0.00060814	0.0037123	DOWN
Lysine degradation	63	-3.36	0.00061486	0.0037123	DOWN
Proteoglycans in cancer	202	-3.1549	0.00076965	0.0045609	DOWN
Neurotrophin signaling pathway	119	-3.0584	0.0011355	0.0066067	DOWN
Longevity regulating pathway	102	-3.0171	0.0012037	0.0068785	DOWN
Cholesterol metabolism	50	-3.066	0.0015632	0.0086879	DOWN
Regulation of lipolysis in adipocytes	54	-3.0637	0.0015747	0.0086879	DOWN
Kaposi sarcoma-associated herpesvirus infection	193	-2.8529	0.0020039	0.010868	DOWN
Pertussis	76	-2.8808	0.0020646	0.011011	DOWN
Biosynthesis of unsaturated fatty acids	27	-2.8734	0.0021033	0.011034	DOWN
Ubiquitin mediated proteolysis	139	-2.8189	0.0022914	0.011826	DOWN
Necroptosis	133	-2.8413	0.0023864	0.012121	DOWN
Lipid and atherosclerosis	214	-2.7252	0.0024391	0.012196	DOWN
Olfactory transduction	423	3.058	0.0027689	0.27133	UP
PI3K-Akt signaling pathway	351	-2.5411	0.0029471	0.014509	DOWN
Pancreatic cancer	76	-2.7512	0.0030361	0.014721	DOWN
Cellular senescence	156	-2.7488	0.0030969	0.014791	DOWN
Acute myeloid leukemia	67	-2.7794	0.0032425	0.015259	DOWN
Central carbon metabolism in cancer	70	-2.758	0.0034518	0.016008	DOWN
Linoleic acid metabolism	28	2.6866	0.0034799	0.27133	UP
Pathways in cancer	529	-2.423	0.0036296	0.016592	DOWN
NOD-like receptor signaling pathway	179	-2.5337	0.0041685	0.018508	DOWN
beta-Alanine metabolism	30	-2.6934	0.004185	0.018508	DOWN
Prostate cancer	97	-2.697	0.0042222	0.018508	DOWN
Yersinia infection	136	-2.4144	0.0044634	0.019192	DOWN
Proteasome	46	-2.6408	0.0044982	0.019192	DOWN
Homologous recombination	41	2.6432	0.0045607	0.27133	UP
Gap junction	88	-2.5209	0.0046012	0.019374	DOWN
Notch signaling pathway	59	-2.6544	0.0048856	0.020304	DOWN
Phospholipase D signaling pathway	147	-2.606	0.004986	0.020456	DOWN
Mucin type O-glycan biosynthesis	36	2.7073	0.0054239	0.27133	UP
Glycerolipid metabolism	61	-2.5594	0.0055954	0.022665	DOWN
Adherens junction	71	-2.4674	0.00567	0.02268	DOWN
Intestinal immune network for IgA production	45	2.6378	0.0059354	0.27133	UP
Galactose metabolism	30	-2.5504	0.0062497	0.02469	DOWN
Chagas disease	101	-2.5665	0.0065245	0.025461	DOWN
Arrhythmogenic right ventricular cardiomyopathy	77	2.5053	0.0079856	0.31942	UP
HIF-1 signaling pathway	109	-2.3594	0.0082862	0.031746	DOWN
Legionellosis	57	-2.4835	0.0084143	0.031746	DOWN
Butanoate metabolism	28	-2.3479	0.0084327	0.031746	DOWN
Human T-cell leukemia virus 1 infection	217	-2.2508	0.0091023	0.033869	DOWN
Glycosaminoglycan biosynthesis	53	2.387	0.0092867	0.33019	UP
Vasopressin-regulated water reabsorption	44	-2.3031	0.0093434	0.034366	DOWN
Vibrio cholerae infection	50	-2.4174	0.0097385	0.035413	DOWN
Regulation of actin cytoskeleton	218	-2.2551	0.01071	0.038507	DOWN
Toxoplasmosis	110	-2.3455	0.011216	0.039879	DOWN
Viral carcinogenesis	165	-2.1196	0.011424	0.040112	DOWN
Bladder cancer	41	-2.3495	0.011532	0.040112	DOWN
Hypertrophic cardiomyopathy	90	2.4655	0.011758	0.36321	UP
Taste transduction	85	2.4506	0.012485	0.36321	UP
Endocrine and other factor-regulated calcium reabsorption	53	-2.1771	0.013733	0.047254	DOWN
Focal adhesion	201	-2.1578	0.013917	0.047376	DOWN
Epithelial cell signaling in Helicobacter pylori infection	70	-2.2025	0.014484	0.048789	DOWN
Non-homologous end-joining	13	2.2313	0.016536	0.44097	UP
Human papillomavirus infection	330	-2.0052	0.018121	0.060404	DOWN
Dilated cardiomyopathy	95	2.2688	0.018521	0.4559	UP
Spinocerebellar ataxia	142	-2.0757	0.018673	0.061603	DOWN
Chemokine signaling pathway	190	-2.1064	0.019608	0.064026	DOWN
Fatty acid biosynthesis	18	-2.1464	0.020174	0.065208	DOWN
MicroRNAs in cancer	161	-1.9228	0.020623	0.065218	DOWN
Histidine metabolism	22	-2.0106	0.020646	0.065218	DOWN
Estrogen signaling pathway	137	-1.9712	0.020861	0.065218	DOWN
Amoebiasis	101	-2.0912	0.021101	0.065218	DOWN
Alanine, aspartate and glutamate metabolism	35	-2.084	0.021269	0.065218	DOWN
Chemical carcinogenesis	223	-1.9502	0.0214	0.065218	DOWN
C-type lectin receptor signaling pathway	104	-2.0813	0.022903	0.069142	DOWN
MAPK signaling pathway	294	-1.8378	0.023677	0.070809	DOWN
Small cell lung cancer	92	-1.936	0.024073	0.070932	DOWN
TNF signaling pathway	112	-2.0286	0.024161	0.070932	DOWN
Cushing syndrome	155	-1.9033	0.026434	0.076899	DOWN
Ascorbate and aldarate metabolism	30	-1.9367	0.028658	0.082325	DOWN
Prolactin signaling pathway	70	-1.8962	0.028814	0.082325	DOWN
Renin-angiotensin system	23	-1.7719	0.029654	0.083384	DOWN
Tyrosine metabolism	36	-1.8748	0.029706	0.083384	DOWN
Growth hormone synthesis, secretion and action	119	-1.7946	0.031854	0.088637	DOWN
Hepatitis B	162	-1.7553	0.033697	0.092957	DOWN
Influenza A	170	-1.6714	0.034328	0.093889	DOWN
Other types of O-glycan biosynthesis	47	1.9329	0.034344	0.76692	UP
AGE-RAGE signaling pathway in diabetic complications	100	-1.7419	0.034837	0.093897	DOWN
Hepatitis C	157	-1.8375	0.034918	0.093897	DOWN
Arginine biosynthesis	22	-1.7544	0.036215	0.096574	DOWN
Arginine and proline metabolism	50	-1.8371	0.037316	0.098686	DOWN
Protein export	23	1.8729	0.037615	0.76692	UP
Cysteine and methionine metabolism	50	-1.833	0.037641	0.09873	DOWN
Bile secretion	90	1.9034	0.042314	0.76692	UP
Relaxin signaling pathway	129	-1.5685	0.043048	0.112	DOWN
Arachidonic acid metabolism	59	1.8576	0.043593	0.76692	UP
Glycosphingolipid biosynthesis	45	1.7947	0.043642	0.76692	UP
Riboflavin metabolism	8	-1.666	0.043736	0.11287	DOWN
Porphyrin and chlorophyll metabolism	42	-1.7043	0.044335	0.11343	DOWN
Collecting duct acid secretion	27	-1.6925	0.044663	0.11343	DOWN
Coronavirus disease	230	1.9532	0.045536	0.76692	UP
Synaptic vesicle cycle	78	-1.7152	0.045739	0.11525	DOWN
Viral myocarditis	57	-1.7261	0.046344	0.11586	DOWN
Platelet activation	124	-1.6128	0.04687	0.11627	DOWN
