# Supplementary material for: Integrative analysis of left ventricle and epicardial adipose tissue identifies SDHA and OGDH as candidate targets for ischemic heart disease
Source: iScience. 2026 Jun 12;29(7):116370. doi: 10.1016/j.isci.2026.116370 (PMC13276791; doi:10.1016/j.isci.2026.116370)
Supplement: Data S6. GTEx sample list, their SDHA and OGDH level stratification and differential expression and functional analysis from Low vs. High comparison, related to Figure 6 [file mmc7.xlsx]

## Sheet: SampleList
	SDHA	OGDH	conds
GTEX-ZYFG-0426-SM-5E43M	425.4	301.6	High
GTEX-14PHY-0226-SM-5ZZWM	378.8	252.8	High
GTEX-146FR-0626-SM-5RQJ1	390.3	317.5	High
GTEX-OIZF-0326-SM-3MJGY	521	286.9	High
GTEX-1RB15-0326-SM-E6CQB	351.1	238	High
GTEX-16XZY-0426-SM-793BI	383.7	268.6	High
GTEX-12BJ1-0226-SM-5LUA2	453.8	285.8	High
GTEX-QLQ7-0526-SM-2I5G3	467.7	287	High
GTEX-1CB4J-0326-SM-7PBZO	344.9	245.9	High
GTEX-18A66-1226-SM-7LT8G	367.4	318.4	High
GTEX-ZF29-0226-SM-4WKHO	434	264.4	High
GTEX-1J8Q3-1226-SM-CKZPT	377.6	361	High
GTEX-1AX9J-1026-SM-72D6E	570.9	375.6	High
GTEX-14PN3-0526-SM-69LQF	437.5	313.6	High
GTEX-1122O-0826-SM-5GICV	356.2	312.6	High
GTEX-14PJ6-0726-SM-69LOL	495.5	308.8	High
GTEX-11DXX-0326-SM-5PNWC	387.4	281.4	High
GTEX-Y5V6-0826-SM-4VBRU	362.4	221.5	High
GTEX-1GN73-2426-SM-7RHFQ	402.9	239.7	High
GTEX-ZPCL-0426-SM-DNZZ4	425.5	333.6	High
GTEX-14PK6-0826-SM-5ZZVO	478	250.6	High
GTEX-1EMGI-1226-SM-793DD	420.2	245.6	High
GTEX-13PVR-1026-SM-5QGQW	411.3	320.7	High
GTEX-1CB4E-0526-SM-7MXTK	416.9	313	High
GTEX-ZDTT-0726-SM-4WKFK	406.6	361.2	High
GTEX-18D9B-1226-SM-72D6V	310.5	272.2	High
GTEX-1JK1U-0526-SM-CYPSQ	425.9	247.7	High
GTEX-SUCS-0326-SM-32PLL	419.5	522.1	High
GTEX-1J8QM-0426-SM-AHZ3X	395.2	524.9	High
GTEX-12696-1126-SM-5FQTI	447.4	319.7	High
GTEX-15RIE-1726-SM-7KUMU	409.4	306.2	High
GTEX-1KXAM-1326-SM-E9TJW	515.5	291	High
GTEX-1MUQO-1226-SM-E9TJK	545.9	473.2	High
GTEX-15CHC-0426-SM-6LLHI	573.9	367.2	High
GTEX-13O61-0526-SM-5J2M1	506.4	362	High
GTEX-1QCLZ-0926-SM-E6CQZ	437.4	329	High
GTEX-111YS-0426-SM-5987O	351	256.7	High
GTEX-132QS-0426-SM-5KLZ6	445.7	349.3	High
GTEX-1OFPY-1026-SM-EXUSO	452.7	274.2	High
GTEX-1EU9M-1826-SM-7DUGU	657.2	276.7	High
GTEX-14PJ4-1126-SM-5YY91	365.7	276.1	High
GTEX-1ICLZ-1026-SM-A9SLF	71.24	36.29	Low
GTEX-15SHW-1226-SM-6M46C	24.42	19.66	Low
GTEX-17JCI-1126-SM-7IGMM	58.93	34.39	Low
GTEX-QVJO-1926-SM-2S1QZ	41.55	34.54	Low
GTEX-1EWIQ-1426-SM-7IGOS	14.77	14.42	Low
GTEX-1JJE9-1426-SM-ARL8P	42.48	34.61	Low
GTEX-1EKGG-1126-SM-7MGXB	26.98	16.86	Low
GTEX-1JN6P-1126-SM-CKZON	7.208	5.334	Low
GTEX-148VJ-1526-SM-5Q5DU	29.1	18.09	Low
GTEX-13OW8-2126-SM-5J1OS	38.61	38.49	Low
GTEX-14JIY-1126-SM-6EU28	6.579	6.469	Low
GTEX-13FTZ-0226-SM-5K7X6	101.9	59.01	Low
GTEX-16MT8-0926-SM-6M487	43.79	26.9	Low
GTEX-1NV8Z-1526-SM-DTX8X	12.17	9.71	Low
GTEX-1JMOU-0226-SM-CNNPD	9.85	15.17	Low
GTEX-13JVG-1326-SM-5N9F8	17.29	13.61	Low
GTEX-11GSP-1326-SM-5A5KY	69.15	45.23	Low
GTEX-1399T-0426-SM-5PNVJ	7.555	6.405	Low
GTEX-13OW5-1126-SM-5J1NR	22.53	16.83	Low
GTEX-1GTWX-1026-SM-7P8QW	54.7	42.94	Low
GTEX-1A8G6-1626-SM-7MGWO	29.83	18.22	Low
GTEX-14C5O-1326-SM-5S2UW	40.73	28.37	Low
GTEX-147JS-1526-SM-5ZZWF	46.1	35.06	Low
GTEX-12ZZY-1126-SM-5DUWQ	77.63	55.34	Low
GTEX-15CHQ-1526-SM-69LPW	4.072	4.741	Low
GTEX-11ONC-0126-SM-5PNW6	68.99	41.05	Low
GTEX-1JN1M-1026-SM-CNPOS	48.79	39.61	Low
GTEX-13YAN-1326-SM-5Q5F1	45.43	29.3	Low
GTEX-1GN1V-0826-SM-9KNU6	29.01	30.69	Low
GTEX-1IDJH-1026-SM-E9TKH	11.83	8.183	Low
GTEX-1EH9U-0826-SM-7IGPT	45.05	35.72	Low
GTEX-1269C-0826-SM-5N9EM	44.94	32.78	Low
GTEX-1A3MW-1326-SM-7189P	96.64	74.69	Low
GTEX-1IKJJ-0826-SM-A96SP	15.61	10.74	Low
GTEX-1H1CY-0326-SM-9QEIZ	24.04	16.88	Low
GTEX-N7MT-1326-SM-2I3FV	16.95	11.13	Low
GTEX-1F6IF-2526-SM-7P8TV	93.32	48.92	Low
GTEX-OXRO-2026-SM-2YUMZ	23.99	20.33	Low
GTEX-1H3NZ-1126-SM-9WYT9	21.22	19.01	Low
GTEX-15DYW-1126-SM-6LPK5	71.02	47.45	Low
GTEX-1J8Q2-1226-SM-A9G2W	71.12	47.14	Low
GTEX-14E7W-1226-SM-5RQIU	19.55	15.91	Low
GTEX-1I1GV-1326-SM-A96SE	37.17	29.56	Low
GTEX-11DXY-0826-SM-5EGGR	31.26	30.28	Low
GTEX-1O97I-0826-SM-E8VNE	17.07	16	Low
GTEX-1GN2E-1326-SM-9KNVG	19.71	15.52	Low
GTEX-17F9Y-1326-SM-7MGW9	52.27	25.03	Low

## Sheet: DEGs GTeX SDHA Low vs High
rownames	L2FC	P-VALUE	P-ADJ	DIRECTION
IARS2	-1.84755	2.24339e-280	4.24517e-276	DOWN
SLC4A1AP	-1.13303	1.79821e-244	1.70138e-240	DOWN
GFM2	-2.05937	1.07271e-236	6.76628e-233	DOWN
NCOA4	-1.88933	3.70602e-230	1.75323e-226	DOWN
PSMC1	-2.16431	6.95955e-228	2.63391e-224	DOWN
PCCA	-2.33838	1.25915e-221	3.97115e-218	DOWN
MMADHC	-1.49428	4.71093e-221	1.2735e-217	DOWN
HBS1L	-1.60907	5.06127e-206	1.19718e-202	DOWN
RRM1	-1.40956	1.09612e-203	2.30465e-200	DOWN
MRPL44	-1.78289	9.1574e-202	1.73285e-198	DOWN
PCMT1	-1.79992	5.02466e-199	8.64378e-196	DOWN
IDH3A	-3.31829	3.50483e-196	5.52682e-193	DOWN
BECN1	-1.81551	4.67965e-196	6.81177e-193	DOWN
GDE1	-1.95251	5.53652e-196	7.4834e-193	DOWN
PINK1	-2.28723	1.37462e-195	1.73413e-192	DOWN
APOOL	-2.06586	6.64133e-195	7.85461e-192	DOWN
INPP5A	-1.60076	8.99048e-193	1.00075e-189	DOWN
NOMO2	-3.07707	6.52537e-192	6.85998e-189	DOWN
ACO2	-3.75334	8.88859e-192	8.85257e-189	DOWN
KIFBP	-1.82671	5.17054e-191	4.89211e-188	DOWN
SLC30A9	-1.5939	5.82178e-191	5.24598e-188	DOWN
AFG3L2	-2.77865	9.98399e-191	8.58759e-188	DOWN
ZYG11B	-1.54585	4.67115e-190	3.84313e-187	DOWN
POLR2B	-1.55057	1.63907e-188	1.29234e-185	DOWN
RNF123	-1.59013	1.79337e-188	1.35744e-185	DOWN
SUCLA2	-2.49518	6.92778e-187	5.0421e-184	DOWN
LRPPRC	-1.81611	1.48456e-185	1.04046e-182	DOWN
DLAT	-2.85384	1.20524e-184	8.14529e-182	DOWN
PRDX3	-2.16824	1.22497e-183	7.99311e-181	DOWN
TEX2	-1.43063	1.70149e-183	1.07324e-180	DOWN
PAM	-2.18948	4.5949e-182	2.80482e-179	DOWN
FASTKD2	-1.80934	4.71793e-180	2.78992e-177	DOWN
RBBP7	-1.30643	1.56706e-179	8.98593e-177	DOWN
TAX1BP1	-1.73786	5.4396e-178	3.02746e-175	DOWN
COPS4	-1.50476	5.27827e-176	2.85373e-173	DOWN
DCAF6	-2.18365	7.58785e-176	3.98847e-173	DOWN
BTBD1	-1.88213	7.6568e-175	3.91594e-172	DOWN
CSDE1	-1.54195	6.85406e-173	3.41314e-170	DOWN
HTATSF1	-1.49213	8.45606e-173	4.10292e-170	DOWN
PALLD	-2.97436	8.82658e-173	4.17564e-170	DOWN
HECTD1	-1.32157	2.57624e-170	1.18903e-167	DOWN
OPA1	-1.85791	4.69342e-170	2.11461e-167	DOWN
DNAJC11	-1.71801	1.44456e-167	6.35707e-165	DOWN
PAIP1	-1.51292	8.38807e-166	3.60744e-163	DOWN
CKAP5	-1.30602	5.94852e-165	2.50142e-162	DOWN
MMUT	-1.92797	3.32645e-164	1.3684e-161	DOWN
CUL2	-1.13473	1.82634e-162	7.35316e-160	DOWN
NUBPL	-1.96365	7.3536e-162	2.899e-159	DOWN
RNF14	-1.4206	1.24794e-161	4.81935e-159	DOWN
EGFL8	2.24689	2.44881e-160	9.26777e-158	UP
SETD3	-1.22343	3.10056e-160	1.15043e-157	DOWN
UBE3A	-1.37804	3.94228e-160	1.43461e-157	DOWN
ATXN10	-1.29386	1.26306e-158	4.5096e-156	DOWN
CTNNA1	-1.13191	1.76442e-158	6.18298e-156	DOWN
ACO1	-1.47252	4.29846e-158	1.47891e-155	DOWN
PARP1	-1.70811	4.42367e-158	1.49481e-155	DOWN
ALDH9A1	-1.36655	1.03426e-157	3.43356e-155	DOWN
FAM193B	1.75895	1.75847e-157	5.73716e-155	UP
TOMM70	-1.48377	4.02571e-157	1.29116e-154	DOWN
TMLHE	-2.09361	1.11981e-156	3.53168e-154	DOWN
NARS1	-1.41418	2.50182e-156	7.76098e-154	DOWN
PMPCB	-1.33974	4.00585e-156	1.22262e-153	DOWN
PSMD7	-1.79988	9.04799e-155	2.7177e-152	DOWN
MICU2	-1.58478	5.47243e-154	1.61804e-151	DOWN
L2HGDH	-2.37936	1.92016e-153	5.59002e-151	DOWN
EIF3A	-1.53326	4.12355e-153	1.18227e-150	DOWN
TMEM245	-1.90446	9.00498e-153	2.5433e-150	DOWN
YME1L1	-1.15913	9.94422e-153	2.76727e-150	DOWN
PCYT1A	-1.33753	2.02946e-152	5.56571e-150	DOWN
BVES	-2.76748	1.39448e-151	3.76968e-149	DOWN
GLO1	-1.21885	2.56835e-150	6.84519e-148	DOWN
CUL3	-1.49663	2.3256e-149	6.11214e-147	DOWN
FBXW11	-1.30156	5.91579e-149	1.53349e-146	DOWN
TMX4	-1.85508	1.24606e-147	3.18637e-145	DOWN
GFM1	-1.72397	4.78211e-146	1.20656e-143	DOWN
TRMT61B	-2.11467	2.54648e-145	6.34041e-143	DOWN
SHFL	2.1018	1.03579e-144	2.54548e-142	UP
INAFM1	1.78077	4.85054e-144	1.17675e-141	UP
HERC3	-1.5199	6.47347e-144	1.5506e-141	DOWN
MOAP1	-1.70146	9.35356e-144	2.21247e-141	DOWN
HCCS	-2.01793	1.7459e-143	4.07873e-141	DOWN
MTIF2	-1.82631	1.18834e-142	2.74232e-140	DOWN
ARFGEF2	-1.40644	1.49725e-142	3.41355e-140	DOWN
HSD17B4	-1.64316	4.09135e-142	9.21674e-140	DOWN
KCTD9	-1.34846	6.70423e-142	1.49252e-139	DOWN
NDUFS1	-2.68178	3.24517e-141	7.1405e-139	DOWN
PSMD1	-1.42425	7.35859e-141	1.60054e-138	DOWN
MCCC1	-2.17932	7.59069e-141	1.63226e-138	DOWN
KIAA0232	-1.73658	9.68221e-141	2.05861e-138	DOWN
UQCRC2	-2.33423	1.51503e-140	3.18544e-138	DOWN
PRORP	-1.40293	1.85298e-140	3.85318e-138	DOWN
ATP6V1H	-1.19843	3.30732e-139	6.79391e-137	DOWN
VWA8	-2.40119	3.33897e-139	6.79391e-137	DOWN
TDRD10	2.61327	4.48011e-139	9.01885e-137	UP
NPFF	2.61393	1.03999e-138	2.07156e-136	UP
COX11	-1.41804	3.4375e-138	6.77582e-136	DOWN
FBXL5	-1.19905	5.30203e-138	1.03433e-135	DOWN
GRSF1	-1.40999	7.09945e-138	1.37085e-135	DOWN
SCRN3	-2.04629	2.72216e-137	5.20317e-135	DOWN
UBE2G1	-1.4161	2.84119e-137	5.37638e-135	DOWN
LYRM2	-1.49983	3.07975e-137	5.7701e-135	DOWN
PEX19	-1.15913	6.83806e-137	1.2686e-134	DOWN
KTN1	-1.39618	8.61837e-137	1.58335e-134	DOWN
PPM1A	-1.20288	1.45412e-136	2.64579e-134	DOWN
CUL4A	-1.46811	3.80716e-136	6.86123e-134	DOWN
ANKRD13D	1.56015	3.93446e-136	7.02376e-134	UP
PRR14	1.238	9.14425e-136	1.61717e-133	UP
LAPTM4B	-2.40743	1.04388e-135	1.82902e-133	DOWN
SUCLG2	-1.91159	1.15957e-135	2.01307e-133	DOWN
GOLGA4	-1.57333	9.03673e-135	1.55456e-132	DOWN
MLH1	-1.35753	3.0269e-134	5.16018e-132	DOWN
TEAD1	-1.91459	2.3254e-133	3.92889e-131	DOWN
SVIL	-2.37667	3.16291e-133	5.29661e-131	DOWN
VPS35	-1.22089	5.31835e-133	8.82799e-131	DOWN
NBR1	-1.06048	9.00521e-133	1.48179e-130	DOWN
USP46	-1.70722	2.45943e-132	4.01204e-130	DOWN
OXCT1	-3.12483	4.74311e-132	7.67127e-130	DOWN
GPN3	-1.42251	1.18318e-131	1.8974e-129	DOWN
HUWE1	-1.08612	1.51477e-131	2.40874e-129	DOWN
CAB39	-1.35561	2.94107e-131	4.63782e-129	DOWN
GNPAT	-1.1974	5.79064e-131	9.05589e-129	DOWN
RNF20	-1.23716	6.7165e-131	1.04177e-128	DOWN
WWP1	-1.78153	7.10038e-131	1.09236e-128	DOWN
NT5DC1	-2.01445	3.9991e-130	6.10282e-128	DOWN
SLC49A4	-1.55213	4.08029e-130	6.1769e-128	DOWN
STRBP	-1.85765	6.01748e-130	9.0372e-128	DOWN
ACBD5	-1.93819	1.18447e-129	1.76485e-127	DOWN
CSNK2A1	-0.988983	2.30786e-129	3.41185e-127	DOWN
MRPS22	-1.55459	2.50385e-129	3.6729e-127	DOWN
LUC7L	1.68637	8.64155e-129	1.25788e-126	UP
DYNC1H1	-1.25153	1.26082e-128	1.82126e-126	DOWN
SGCD	-2.8673	1.65523e-128	2.37287e-126	DOWN
CAST	-1.64511	3.28412e-128	4.67259e-126	DOWN
MUTYH	1.3817	4.54777e-128	6.4222e-126	UP
AK3	-1.92659	6.07366e-128	8.51348e-126	DOWN
POU6F1	1.52589	1.04178e-127	1.44953e-125	UP
CNRIP1	1.66097	1.09358e-127	1.5105e-125	UP
METAP1	-1.51802	1.97651e-127	2.71025e-125	DOWN
NPIPB5	1.91722	4.9331e-127	6.71576e-125	UP
PLAA	-1.2947	7.2289e-127	9.7709e-125	DOWN
EMC4	-0.849971	7.88412e-127	1.05809e-124	DOWN
MRPL30	-1.37794	8.33301e-127	1.11046e-124	DOWN
MTCH2	-1.53162	1.46701e-126	1.94127e-124	DOWN
ATRN	-1.11774	7.59911e-126	9.98598e-124	DOWN
EPM2A	-2.35091	1.1691e-125	1.52571e-123	DOWN
MCCC2	-2.36294	1.18722e-125	1.53875e-123	DOWN
LIMCH1	-1.71631	1.2492e-125	1.60806e-123	DOWN
KPNA4	-1.41167	1.55879e-125	1.99304e-123	DOWN
ETFA	-2.16299	1.7587e-125	2.23355e-123	DOWN
GHITM	-2.10128	3.66947e-125	4.62917e-123	DOWN
USP9X	-1.145	4.48832e-125	5.62467e-123	DOWN
ABCD4	1.30222	1.05773e-124	1.31681e-122	UP
PSMC2	-1.09507	1.63697e-124	2.0246e-122	DOWN
TBC1D14	-2.00919	1.68554e-124	2.07114e-122	DOWN
SIPA1L2	-1.97133	2.28694e-124	2.79198e-122	DOWN
KPNA6	-1.0296	8.2545e-124	1.00128e-121	DOWN
MAP3K20	-2.45879	1.54554e-123	1.86281e-121	DOWN
ARL6IP5	-1.51521	7.60824e-123	9.11208e-121	DOWN
SLC25A46	-1.47367	9.1026e-123	1.08332e-120	DOWN
CCDC91	-1.46301	1.0372e-122	1.22668e-120	DOWN
DDX1	-1.61689	1.06956e-122	1.2571e-120	DOWN
ITFG1	-1.28094	1.82866e-122	2.13604e-120	DOWN
PLCL1	-2.75638	1.96387e-122	2.2799e-120	DOWN
CHCHD3	-2.21306	3.35245e-122	3.8682e-120	DOWN
MEF2B	2.28163	4.85844e-122	5.5719e-120	UP
SDHC	-1.42889	7.43267e-122	8.4728e-120	DOWN
MSANTD2	1.65203	1.53637e-121	1.74088e-119	UP
CLCN4	-2.46489	2.19795e-121	2.4757e-119	DOWN
RAB4A	-1.69353	2.36849e-121	2.652e-119	DOWN
DYNC1LI1	-1.28141	1.37834e-120	1.53425e-118	DOWN
PGGHG	2.06866	1.49269e-120	1.65182e-118	UP
PCM1	-1.02272	9.76857e-120	1.07471e-117	DOWN
GDPD3	2.86383	3.25081e-119	3.55579e-117	UP
ROBO3	2.44688	5.59238e-119	6.08188e-117	UP
ASCC1	-1.49727	1.17308e-118	1.26847e-116	DOWN
MFN1	-1.09123	2.74037e-118	2.94636e-116	DOWN
SLC16A1	-2.05767	5.50132e-118	5.88144e-116	DOWN
STAU2	-1.55701	1.47433e-117	1.56734e-115	DOWN
PARG	-1.09083	3.95142e-117	4.17725e-115	DOWN
KCTD13	1.25576	9.07507e-117	9.54042e-115	UP
PSMF1	-0.790141	4.97873e-116	5.20511e-114	DOWN
NBL1	2.15074	6.23183e-116	6.47939e-114	UP
RABEP1	-0.889868	7.20344e-116	7.44867e-114	DOWN
ACADSB	-2.2597	8.82476e-116	9.07559e-114	DOWN
NUP133	-0.9587	9.83737e-116	1.00623e-113	DOWN
CS	-2.13617	2.12951e-115	2.16649e-113	DOWN
CCDC43	-1.13271	2.7265e-115	2.75902e-113	DOWN
KLHDC2	-1.62719	2.94929e-115	2.96859e-113	DOWN
BCL2L13	-1.82746	4.17205e-115	4.17713e-113	DOWN
WLS	-1.43611	4.37969e-115	4.35053e-113	DOWN
EPRS1	-1.2484	4.39123e-115	4.35053e-113	DOWN
PNPO	-1.51327	5.35141e-115	5.2742e-113	DOWN
USO1	-1.37028	1.09829e-114	1.07684e-112	DOWN
PDSS2	-1.67776	1.81688e-114	1.77221e-112	DOWN
EIF4E3	-1.25709	2.07413e-114	2.01276e-112	DOWN
ANKS3	1.42467	2.85558e-114	2.75694e-112	UP
MAPRE2	-1.8964	3.29654e-114	3.16652e-112	DOWN
MTHFD1	-1.83509	5.32216e-114	5.08642e-112	DOWN
KAT7	-0.873591	1.14867e-113	1.09228e-111	DOWN
STAM	-1.4036	1.41399e-113	1.33785e-111	DOWN
TIMM17A	-1.6443	6.11167e-113	5.75379e-111	DOWN
COPS3	-1.31505	9.88043e-113	9.25581e-111	DOWN
CAPZA2	-1.32404	1.93613e-112	1.80479e-110	DOWN
HDAC7	1.46475	6.69884e-112	6.21383e-110	UP
LCAT	1.9343	7.27763e-112	6.71779e-110	UP
PTPN11	-1.64864	1.20173e-111	1.1039e-109	DOWN
CD40	1.52047	1.64319e-111	1.50213e-109	UP
EBF4	1.86006	2.01131e-111	1.82981e-109	UP
FKBP3	-1.55774	2.15811e-111	1.95397e-109	DOWN
GUF1	-1.29742	2.95257e-111	2.66055e-109	DOWN
ABCB7	-1.5485	3.29534e-111	2.95534e-109	DOWN
SCAPER	-1.92897	3.3936e-111	3.02911e-109	DOWN
PSMD6	-1.15642	4.62692e-111	4.11057e-109	DOWN
NPDC1	2.07991	9.06756e-111	8.01801e-109	UP
HIBADH	-1.85113	9.44235e-111	8.31058e-109	DOWN
FASTKD5	-1.77424	1.25067e-110	1.09566e-108	DOWN
WNK1	-1.5676	1.44962e-110	1.26411e-108	DOWN
UCHL5	-1.2208	1.81081e-110	1.57183e-108	DOWN
N4BP2L1	2.02722	2.24109e-110	1.93645e-108	UP
DIP2C	-1.28653	3.43818e-110	2.9573e-108	DOWN
GIGYF2	-0.979647	8.54739e-110	7.31865e-108	DOWN
REXO2	-1.60147	3.20482e-109	2.73175e-107	DOWN
AIMP2	-2.09457	4.44258e-109	3.76982e-107	DOWN
AIFM1	-2.37706	5.02261e-109	4.24299e-107	DOWN
ALAS1	-2.12619	5.67756e-109	4.77495e-107	DOWN
MZF1	1.50463	8.17514e-109	6.84505e-107	UP
BPNT1	-1.07707	1.03838e-108	8.65609e-107	DOWN
PDK2	-2.59145	1.68337e-108	1.39713e-106	DOWN
MRPS35	-1.62552	1.98667e-108	1.64165e-106	DOWN
PCED1A	1.70863	2.13148e-108	1.75366e-106	UP
C3orf62	1.14399	3.92363e-108	3.21415e-106	UP
DLD	-2.09995	4.60302e-108	3.75444e-106	DOWN
DMD	-2.19135	5.56924e-108	4.52304e-106	DOWN
ABCD3	-1.19821	6.40491e-108	5.17949e-106	DOWN
CUX1	-1.03039	1.51704e-107	1.22157e-105	DOWN
NAALADL1	2.18964	2.13414e-107	1.7112e-105	UP
ETFDH	-2.72767	7.01607e-107	5.6019e-105	DOWN
AGL	-2.17751	9.69131e-107	7.70541e-105	DOWN
KIF13A	-1.27179	1.00668e-106	7.97048e-105	DOWN
PDHB	-1.91092	1.05908e-106	8.31658e-105	DOWN
ITGAV	-2.07599	1.05918e-106	8.31658e-105	DOWN
METAP2	-0.873355	1.44165e-106	1.12729e-104	DOWN
TRMT10C	-1.52647	2.14959e-106	1.67394e-104	DOWN
FH	-2.29721	2.33196e-106	1.80851e-104	DOWN
GPD1L	-2.75896	2.58518e-106	1.99135e-104	DOWN
IPO7	-1.64201	2.58877e-106	1.99135e-104	DOWN
RCE1	1.73955	4.76506e-106	3.65058e-104	UP
SMAP1	-1.70523	9.67763e-106	7.38426e-104	DOWN
ZNF783	1.46955	1.32691e-105	1.0084e-103	UP
XRCC3	1.6333	1.66912e-105	1.26339e-103	UP
NDFIP2	-1.38291	2.18418e-105	1.64667e-103	DOWN
CCSER2	-1.63056	2.47175e-105	1.85606e-103	DOWN
MOV10	1.72723	3.6714e-105	2.746e-103	UP
ACOT2	-2.55137	5.97986e-105	4.455e-103	DOWN
LIME1	2.17421	7.47086e-105	5.54396e-103	UP
MRPS30	-1.47334	8.66887e-105	6.40786e-103	DOWN
LANCL1	-1.22002	1.46176e-104	1.0763e-102	DOWN
TNFRSF14	2.27361	1.49118e-104	1.0937e-102	UP
LSM1	-1.27672	2.09273e-104	1.52899e-102	DOWN
ACTR8	-1.16565	2.40244e-104	1.74851e-102	DOWN
UBA3	-1.17043	2.61487e-104	1.89583e-102	DOWN
TIMMDC1	-1.64567	2.73978e-104	1.97881e-102	DOWN
PGAM1	-1.41819	5.71223e-104	4.10998e-102	DOWN
SLMAP	-2.40695	5.75034e-104	4.12173e-102	DOWN
USP25	-1.01495	1.22942e-103	8.779e-102	DOWN
ASB8	-1.47704	2.54629e-103	1.81141e-101	DOWN
HLX	2.30539	2.63651e-103	1.86857e-101	UP
NBEA	-2.06196	5.1845e-103	3.66068e-101	DOWN
PTCD3	-1.2233	6.14285e-103	4.32123e-101	DOWN
FLT3LG	2.12109	7.11655e-103	4.98765e-101	UP
REEP5	-0.984029	7.38844e-103	5.15909e-101	DOWN
DARS2	-1.59311	9.16006e-103	6.37264e-101	DOWN
MTREX	-1.04041	1.1175e-102	7.74596e-101	DOWN
ATP6V1D	-1.88417	1.22549e-102	8.46349e-101	DOWN
SPTB	-3.23768	1.26918e-102	8.73332e-101	DOWN
LARP1	-1.17583	1.43146e-102	9.81429e-101	DOWN
VDAC2	-1.90241	1.44477e-102	9.86984e-101	DOWN
THOC1	1.10883	1.58949e-102	1.08194e-100	UP
CRYGS	2.28251	1.5963e-102	1.08268e-100	UP
FTO	-1.01443	1.70381e-102	1.15147e-100	DOWN
ATAD1	-1.41542	4.50126e-102	3.03122e-100	DOWN
RAB5B	-0.694117	4.84395e-102	3.25043e-100	DOWN
TLCD4	-1.98324	8.157e-102	5.45423e-100	DOWN
CCNL2	1.35926	8.65296e-102	5.76549e-100	UP
HK1	-1.68219	1.17325e-101	7.78999e-100	DOWN
GNRH1	2.11927	1.51164e-101	1.00016e-99	UP
TMEM216	1.34438	1.97067e-101	1.29934e-99	UP
STMN3	2.13737	3.08003e-101	2.02373e-99	UP
SAP25	2.75862	3.62403e-101	2.37292e-99	UP
USP14	-0.908708	5.25998e-101	3.43223e-99	DOWN
FILIP1	-1.80529	1.12269e-100	7.30056e-99	DOWN
HINT3	-1.37137	1.1649e-100	7.54913e-99	DOWN
CENATAC	1.52872	1.17533e-100	7.59073e-99	UP
GSDMD	1.63595	2.03951e-100	1.31271e-98	UP
HSPA9	-1.68517	2.28055e-100	1.46288e-98	DOWN
PHKB	-1.06491	4.10152e-100	2.62207e-98	DOWN
NOP9	-1.15186	5.04735e-100	3.21586e-98	DOWN
C5orf22	-1.29151	6.34207e-100	4.02721e-98	DOWN
LRBA	-1.31038	6.83818e-100	4.32772e-98	DOWN
UBR3	-1.98685	8.16109e-100	5.14774e-98	DOWN
CHMP3	-0.854929	1.00275e-99	6.30401e-98	DOWN
POLR3GL	-1.03835	1.01507e-99	6.36034e-98	DOWN
THUMPD3	-1.30223	1.04277e-99	6.5123e-98	DOWN
RHOJ	1.79343	1.75557e-99	1.09278e-97	UP
SLC25A12	-2.22231	1.84892e-99	1.14712e-97	DOWN
ASAH1	-2.06575	2.73349e-99	1.69039e-97	DOWN
CHP1	-1.5093	5.04641e-99	3.11053e-97	DOWN
IRF3	1.32799	8.83654e-99	5.42902e-97	UP
SKP1	-1.04553	1.95964e-98	1.20007e-96	DOWN
ALAD	-2.10077	2.87625e-98	1.75572e-96	DOWN
MRS2	-1.60622	6.06922e-98	3.69286e-96	DOWN
ANK2	-2.02432	7.17574e-98	4.35213e-96	DOWN
RAB34	1.73498	1.83243e-97	1.10783e-95	UP
RCAN2	-2.56225	1.92385e-97	1.15939e-95	DOWN
MEGF8	-1.29384	3.05773e-97	1.83687e-95	DOWN
MRPS27	-1.3499	3.31919e-97	1.98763e-95	DOWN
ZNF710	-1.97082	3.54192e-97	2.11431e-95	DOWN
ZNF106	-2.29928	6.32127e-97	3.76156e-95	DOWN
DSG2	-2.57487	6.35209e-97	3.76804e-95	DOWN
PFKM	-2.7412	6.3889e-97	3.77804e-95	DOWN
PAIP2	-1.5673	7.99482e-97	4.71296e-95	DOWN
TRMT1L	-1.33999	9.9817e-97	5.86595e-95	DOWN
PDHX	-2.19977	1.45326e-96	8.51394e-95	DOWN
TMEM91	1.98227	1.8231e-96	1.06477e-94	UP
TRAP1	-1.59603	2.2477e-96	1.30871e-94	DOWN
SHROOM1	2.09864	3.5407e-96	2.05524e-94	UP
IWS1	-0.852495	4.55037e-96	2.63323e-94	DOWN
VSIG2	2.63117	5.06829e-96	2.924e-94	UP
PPP1R32	1.92668	7.27653e-96	4.18522e-94	UP
MYO18A	-2.00764	8.42215e-96	4.82947e-94	DOWN
CERS5	1.41845	9.5375e-96	5.45251e-94	UP
VCL	-2.00188	1.11047e-95	6.32936e-94	DOWN
DDB1	-0.916916	1.36228e-95	7.74128e-94	DOWN
CDC5L	-0.877008	1.56226e-95	8.85109e-94	DOWN
RNF141	-1.29842	1.67891e-95	9.48358e-94	DOWN
LONP2	-0.870512	1.93435e-95	1.0894e-93	DOWN
KPNA3	-1.56313	2.10868e-95	1.18405e-93	DOWN
SRGAP2	1.43772	2.45448e-95	1.37415e-93	UP
TMEM44	1.95042	2.68088e-95	1.49647e-93	UP
DYRK1A	-0.907657	4.45433e-95	2.4791e-93	DOWN
CCDC141	-3.5073	5.4351e-95	3.01608e-93	DOWN
FITM2	-2.67511	5.63421e-95	3.11743e-93	DOWN
CARHSP1	1.75461	6.4671e-95	3.56784e-93	UP
TCIRG1	1.62994	8.1439e-95	4.47986e-93	UP
PIK3CB	-1.13445	1.27072e-94	6.96982e-93	DOWN
NNT	-2.58502	1.3572e-94	7.42263e-93	DOWN
CIPC	-1.70934	1.45854e-94	7.95386e-93	DOWN
ADPGK	1.2585	3.13596e-94	1.70522e-92	UP
ADCY9	-1.32424	4.05659e-94	2.19951e-92	DOWN
MAPK11	1.97134	4.7008e-94	2.54152e-92	UP
SSBP4	1.61428	6.15732e-94	3.31951e-92	UP
TCF7L1	1.60415	6.31801e-94	3.39647e-92	UP
PPARA	-1.92943	7.9978e-94	4.28732e-92	DOWN
TDRP	1.91678	8.33055e-94	4.45308e-92	UP
CBWD2	-1.494	9.86118e-94	5.25642e-92	DOWN
RAD51C	-1.15662	1.04461e-93	5.55255e-92	DOWN
DSP	-3.33355	1.12015e-93	5.93743e-92	DOWN
GNS	-1.15712	1.16914e-93	6.17977e-92	DOWN
TOP2B	-0.953069	1.40691e-93	7.41584e-92	DOWN
ATP2A2	-3.1565	1.65167e-93	8.68181e-92	DOWN
CTNNA3	-3.11366	1.85816e-93	9.74017e-92	DOWN
CDK3	1.73925	2.01278e-93	1.05215e-91	UP
RTCA	-1.21505	2.11038e-93	1.10013e-91	DOWN
IMMT	-1.73253	2.80373e-93	1.45755e-91	DOWN
ESD	-0.905154	3.24421e-93	1.68192e-91	DOWN
CPVL	-2.94192	3.46473e-93	1.79134e-91	DOWN
YAF2	-1.29255	3.58166e-93	1.84675e-91	DOWN
CENPT	1.07818	4.27899e-93	2.20031e-91	UP
ZNF83	1.85108	7.14593e-93	3.66457e-91	UP
ACAT1	-2.38409	7.92831e-93	4.05479e-91	DOWN
CLPX	-1.16735	8.98808e-93	4.5844e-91	DOWN
GYG1	-1.65708	1.03079e-92	5.24348e-91	DOWN
BCKDHB	-1.88875	1.50922e-92	7.65658e-91	DOWN
UBE3C	-0.943918	1.57175e-92	7.95247e-91	DOWN
FBXL17	-1.70535	1.85628e-92	9.36706e-91	DOWN
HDHD2	-1.30074	3.25909e-92	1.64021e-90	DOWN
NECAP2	1.62305	3.4853e-92	1.7494e-90	UP
NAPA	-1.07802	4.10528e-92	2.05514e-90	DOWN
NKIRAS1	-1.72667	4.19725e-92	2.09564e-90	DOWN
GALK2	-1.57003	9.69408e-92	4.82739e-90	DOWN
NUBP1	-1.26051	1.05735e-91	5.25151e-90	DOWN
CAMK2D	-1.83541	1.85407e-91	9.18443e-90	DOWN
VTA1	-1.02368	2.31439e-91	1.14348e-89	DOWN
TOX4	-0.901259	2.8993e-91	1.42874e-89	DOWN
PCCB	-2.10798	3.07889e-91	1.5133e-89	DOWN
GSR	-1.24244	6.23497e-91	3.05659e-89	DOWN
ALDH6A1	-2.38619	9.36708e-91	4.58019e-89	DOWN
PPP2R3A	-2.54432	1.07928e-90	5.2637e-89	DOWN
DBT	-1.71261	1.26347e-90	6.14616e-89	DOWN
ARAP3	1.93197	1.56057e-90	7.57198e-89	UP
SCO1	-1.02068	1.62565e-90	7.86754e-89	DOWN
VILL	2.04533	1.89266e-90	9.12998e-89	UP
MTOR	-0.885314	1.89615e-90	9.12998e-89	DOWN
TXLNB	-3.19059	3.13037e-90	1.50345e-88	DOWN
ARHGEF1	1.12685	7.05481e-90	3.3797e-88	UP
NELFA	0.878387	8.92222e-90	4.26351e-88	UP
LMO2	2.04892	9.92014e-90	4.72843e-88	UP
MCM4	-1.6334	1.32433e-89	6.29656e-88	DOWN
SDHD	-1.69629	1.47137e-89	6.97814e-88	DOWN
AMN1	-1.52952	2.42458e-89	1.14701e-87	DOWN
C1orf159	1.41626	2.54464e-89	1.20081e-87	UP
ANXA7	-0.879087	3.02773e-89	1.42522e-87	DOWN
RB1CC1	-1.39104	4.74266e-89	2.22693e-87	DOWN
RAD17	-0.967331	5.04996e-89	2.36536e-87	DOWN
ZDHHC4	-1.13073	6.90199e-89	3.22485e-87	DOWN
TRIP12	-0.875592	7.79534e-89	3.63328e-87	DOWN
USP13	-2.46751	8.83627e-89	4.10832e-87	DOWN
ANKRD10	1.12599	9.39512e-89	4.35745e-87	UP
ATP6V1E1	-1.27373	9.88171e-89	4.57192e-87	DOWN
HIGD1A	-2.12708	1.19802e-88	5.52932e-87	DOWN
PSMD14	-1.54312	1.46954e-88	6.76596e-87	DOWN
VPS45	-1.00878	2.21131e-88	1.01565e-86	DOWN
WIPI1	-2.07969	2.38744e-88	1.09389e-86	DOWN
DLST	-1.24024	2.78811e-88	1.27438e-86	DOWN
PPP5C	-1.12353	3.50014e-88	1.59598e-86	DOWN
OLA1	-1.42063	3.69349e-88	1.68009e-86	DOWN
SHISA5	1.54951	4.0554e-88	1.8403e-86	UP
NOVA2	1.99479	4.26567e-88	1.93108e-86	UP
MBTPS2	-1.20268	4.69188e-88	2.11896e-86	DOWN
QKI	-1.20558	5.37205e-88	2.42036e-86	DOWN
GSDMB	2.03696	6.75713e-88	3.03718e-86	UP
KLHL34	-3.15481	7.2022e-88	3.22955e-86	DOWN
LRP4	-2.2003	9.57433e-88	4.2831e-86	DOWN
GTF2I	-1.73594	1.19742e-87	5.34407e-86	DOWN
DNAJA3	-1.35344	1.42528e-87	6.34602e-86	DOWN
WASHC5	-1.00164	1.50386e-87	6.68017e-86	DOWN
MRPS10	-1.22783	1.74571e-87	7.73633e-86	DOWN
KIF1B	-1.19242	1.93001e-87	8.53306e-86	DOWN
RAF1	-1.13475	1.95214e-87	8.6108e-86	DOWN
CASQ2	-2.62319	2.74818e-87	1.20939e-85	DOWN
MRPS16	-1.33286	2.77559e-87	1.21862e-85	DOWN
PDE4DIP	-2.7528	4.31184e-87	1.88873e-85	DOWN
MLX	-1.36153	4.79566e-87	2.0958e-85	DOWN
SIPA1	1.56344	6.45656e-87	2.81515e-85	UP
GAK	0.999649	6.71119e-87	2.91944e-85	UP
FYCO1	-1.9037	1.08646e-86	4.71539e-85	DOWN
WBP11	-0.928385	1.12573e-86	4.87466e-85	DOWN
CNTROB	0.983297	1.15115e-86	4.97332e-85	UP
DSTN	-1.61912	1.19824e-86	5.16499e-85	DOWN
TOMM40L	-1.37546	1.3506e-86	5.80852e-85	DOWN
KRBA2	-2.06423	1.62751e-86	6.98354e-85	DOWN
IDE	-1.21068	1.67845e-86	7.18583e-85	DOWN
CEP164	1.45306	1.69415e-86	7.23668e-85	UP
CDC42EP1	2.00388	1.88398e-86	8.02941e-85	UP
CNOT1	-1.01954	1.89725e-86	8.06777e-85	DOWN
FES	1.71625	2.64631e-86	1.12278e-84	UP
SPIRE1	-1.95937	2.98745e-86	1.26469e-84	DOWN
ATG16L2	1.76232	3.21365e-86	1.35741e-84	UP
COPS8	-1.09378	3.26027e-86	1.37403e-84	DOWN
VBP1	-1.22131	4.17765e-86	1.75675e-84	DOWN
RPAP3	-1.02734	4.21428e-86	1.76822e-84	DOWN
CPNE3	-1.15314	4.65225e-86	1.94767e-84	DOWN
CCDC120	1.44536	6.3601e-86	2.65678e-84	UP
USP47	-0.902153	7.46526e-86	3.11157e-84	DOWN
UQCRFS1	-2.1112	7.50247e-86	3.1202e-84	DOWN
WDR31	-2.61374	7.56321e-86	3.13857e-84	DOWN
ARRDC1	1.15173	8.0067e-86	3.31534e-84	UP
TENM2	-3.22259	8.31465e-86	3.43533e-84	DOWN
TFB2M	-1.49832	9.81814e-86	4.04768e-84	DOWN
NCKAP1	-1.00682	1.07009e-85	4.40201e-84	DOWN
KCTD15	1.79333	1.10266e-85	4.52616e-84	UP
PSME4	-1.72991	1.10768e-85	4.53695e-84	DOWN
DHX29	-0.929712	1.25367e-85	5.12381e-84	DOWN
MAP2K4	-0.848942	1.61916e-85	6.60329e-84	DOWN
TMEM170A	1.15586	1.77335e-85	7.21658e-84	UP
POLR2H	1.08933	2.92343e-85	1.18713e-83	UP
CAMKK2	1.01521	4.74088e-85	1.92102e-83	UP
NPTN	-1.23446	7.63095e-85	3.08548e-83	DOWN
PPP2R5C	-1.19349	8.81922e-85	3.55834e-83	DOWN
FYN	1.17197	9.34916e-85	3.76413e-83	UP
CEP63	-1.12213	9.77249e-85	3.92622e-83	DOWN
ATP5F1B	-2.19429	1.01761e-84	4.07971e-83	DOWN
ELMO3	1.96155	1.16082e-84	4.644e-83	UP
CMTM3	2.05641	1.52541e-84	6.08975e-83	UP
CDK10	1.5157	1.79286e-84	7.14238e-83	UP
CISD1	-2.1033	1.99077e-84	7.91417e-83	DOWN
ADCY4	1.8771	2.27559e-84	9.02745e-83	UP
NADSYN1	1.1535	2.28738e-84	9.05525e-83	UP
DCAF11	-1.1346	2.57434e-84	1.017e-82	DOWN
ZFR	-0.906547	2.6487e-84	1.04419e-82	DOWN
ZNF700	1.29923	2.99059e-84	1.17653e-82	UP
USP28	-2.11998	3.52774e-84	1.38497e-82	DOWN
CAVIN4	-3.3614	3.6957e-84	1.4479e-82	DOWN
NARS2	-1.47799	3.83857e-84	1.50077e-82	DOWN
PPP1R3A	-3.28564	3.99125e-84	1.55725e-82	DOWN
ATP5PB	-1.83073	9.15383e-84	3.56415e-82	DOWN
C2CD2	1.44982	1.44819e-83	5.62712e-82	UP
ACAA2	-2.35367	1.49582e-83	5.80029e-82	DOWN
FCHSD1	1.69269	1.53951e-83	5.95749e-82	UP
CFL2	-2.376	1.89064e-83	7.30133e-82	DOWN
EZR	-1.49636	2.50577e-83	9.65718e-82	DOWN
HOMER1	-2.03822	2.67414e-83	1.02851e-81	DOWN
KBTBD4	-1.48955	2.90871e-83	1.11646e-81	DOWN
KPNB1	-0.941993	3.64547e-83	1.39642e-81	DOWN
CLEC1A	2.54646	3.90471e-83	1.49271e-81	UP
RAB7A	-0.79981	4.75792e-83	1.8152e-81	DOWN
IMPA1	-1.23087	4.94435e-83	1.88253e-81	DOWN
C8orf88	-2.52025	5.03958e-83	1.91494e-81	DOWN
NAA30	-0.962293	5.72236e-83	2.17002e-81	DOWN
PRR3	1.34219	6.83799e-83	2.58791e-81	UP
ARHGAP35	-1.18661	1.53707e-82	5.80557e-81	DOWN
ME2	-1.78054	1.69186e-82	6.37749e-81	DOWN
SNX33	1.16682	1.94599e-82	7.32088e-81	UP
PREPL	-1.23834	1.9873e-82	7.46145e-81	DOWN
SYNJ2BP	-1.01132	2.00236e-82	7.5031e-81	DOWN
TCF3	1.21844	2.02134e-82	7.55925e-81	UP
C1orf43	-1.05824	2.23543e-82	8.34341e-81	DOWN
PGK1	-1.50094	2.41218e-82	8.98537e-81	DOWN
SHROOM3	-1.89025	2.78233e-82	1.03438e-80	DOWN
MPZL1	1.32882	3.42476e-82	1.27072e-80	UP
SSR3	-1.50201	4.60349e-82	1.70473e-80	DOWN
ATPAF1	-1.76913	4.92756e-82	1.82117e-80	DOWN
LACTB2	-1.87715	6.07196e-82	2.23976e-80	DOWN
TYRP1	-3.23082	7.80467e-82	2.8733e-80	DOWN
SCHIP1	-2.50904	8.43049e-82	3.09767e-80	DOWN
CMYA5	-2.90192	8.55101e-82	3.13587e-80	DOWN
TMEM19	-1.09532	9.13974e-82	3.34528e-80	DOWN
XK	-3.05739	1.09976e-81	4.01752e-80	DOWN
ADAM9	-1.6518	1.12441e-81	4.09965e-80	DOWN
MRPS28	-1.52899	1.13524e-81	4.13117e-80	DOWN
SLC8A1	-2.805	1.18119e-81	4.29015e-80	DOWN
MEF2A	-1.36737	1.4951e-81	5.41987e-80	DOWN
TTLL3	1.86027	1.50257e-81	5.43654e-80	UP
FAN1	-1.5967	1.56196e-81	5.64064e-80	DOWN
PPTC7	-2.14106	1.79182e-81	6.45841e-80	DOWN
NPR1	1.90094	1.80844e-81	6.50592e-80	UP
ATE1	-1.05185	1.90315e-81	6.83363e-80	DOWN
M6PR	-1.16122	2.0145e-81	7.21975e-80	DOWN
UFSP2	-1.0932	2.52767e-81	9.0418e-80	DOWN
HOXB2	2.14526	2.73941e-81	9.78071e-80	UP
CACNB3	1.83189	3.40849e-81	1.21467e-79	UP
LMF2	1.08308	3.57184e-81	1.27049e-79	UP
ISCA1	-1.17534	4.6025e-81	1.63402e-79	DOWN
MAIP1	-1.22063	4.79471e-81	1.69907e-79	DOWN
ASH1L	-0.890243	5.09883e-81	1.80346e-79	DOWN
VCP	-1.11102	5.43132e-81	1.91748e-79	DOWN
DNAJA2	-0.98825	5.52385e-81	1.94652e-79	DOWN
SCARF1	1.48081	5.78534e-81	2.03487e-79	UP
CERS6	-2.34216	6.27397e-81	2.20264e-79	DOWN
TMOD1	-2.66749	8.06064e-81	2.82466e-79	DOWN
MAPKAP1	-1.07201	8.17502e-81	2.85944e-79	DOWN
ANK3	-2.53598	8.54809e-81	2.98442e-79	DOWN
AK4	-1.807	1.01195e-80	3.52656e-79	DOWN
FAM111A	1.74277	1.82458e-80	6.34678e-79	UP
NIF3L1	-1.2758	2.10278e-80	7.3011e-79	DOWN
ODF2L	1.45142	3.11332e-80	1.079e-78	UP
ATP5F1A	-2.23354	3.16606e-80	1.09527e-78	DOWN
AGER	2.50345	3.18604e-80	1.10017e-78	UP
PANK4	-1.06938	5.38532e-80	1.85622e-78	DOWN
FLI1	1.62799	5.42444e-80	1.8663e-78	UP
RAB9B	-2.48547	1.06802e-79	3.66791e-78	DOWN
TBX19	2.1869	1.46499e-79	5.02212e-78	UP
DOCK6	1.74278	1.5467e-79	5.29263e-78	UP
PREP	-0.945341	1.82731e-79	6.24156e-78	DOWN
FHOD3	-3.4774	1.85856e-79	6.33684e-78	DOWN
PKP2	-3.05869	2.15115e-79	7.32126e-78	DOWN
PTBP1	1.2713	2.28464e-79	7.76162e-78	UP
GBF1	-0.831787	2.38107e-79	8.07473e-78	DOWN
PTGR2	-1.98458	2.40588e-79	8.14428e-78	DOWN
NOMO3	-3.07532	2.43321e-79	8.22208e-78	DOWN
CAP2	-2.87023	2.67816e-79	9.03366e-78	DOWN
MOB4	-1.07029	3.28191e-79	1.10505e-77	DOWN
CNBP	-1.11897	3.3985e-79	1.14227e-77	DOWN
CPT2	-2.05303	3.73716e-79	1.25387e-77	DOWN
PIP5K1B	-2.81678	3.76612e-79	1.26135e-77	DOWN
AKAP1	-2.0507	3.86964e-79	1.29373e-77	DOWN
OSBPL11	-1.30289	4.7529e-79	1.58623e-77	DOWN
TRIM24	-0.941897	5.62837e-79	1.8751e-77	DOWN
DUSP3	-1.68001	5.81118e-79	1.9326e-77	DOWN
USP16	-0.910202	6.26489e-79	2.07983e-77	DOWN
ODF3B	2.56087	6.41956e-79	2.12745e-77	UP
DDX24	-1.19712	6.686e-79	2.21187e-77	DOWN
ZFYVE9	-0.90818	7.26143e-79	2.39805e-77	DOWN
LMOD3	-2.79577	8.13744e-79	2.68266e-77	DOWN
MRPL1	-1.24851	8.7972e-79	2.89512e-77	DOWN
TM4SF1	1.9771	9.60173e-79	3.1544e-77	UP
ARL8B	-0.899117	1.07738e-78	3.53331e-77	DOWN
TXNL1	-1.03453	1.11836e-78	3.66136e-77	DOWN
NACC2	-1.24446	1.48176e-78	4.84272e-77	DOWN
HLA-F	2.07578	1.98373e-78	6.47209e-77	UP
NCEH1	-2.11664	1.99899e-78	6.51065e-77	DOWN
RTL6	-1.49298	2.12466e-78	6.90805e-77	DOWN
NEXN	-2.49272	2.15473e-78	6.98369e-77	DOWN
SCP2	-1.23516	2.1553e-78	6.98369e-77	DOWN
TMEM117	-1.25313	2.23219e-78	7.22046e-77	DOWN
EML3	1.53526	2.26204e-78	7.30454e-77	UP
SORBS1	-2.25605	2.40338e-78	7.74774e-77	DOWN
MRPL45	-1.20733	2.77283e-78	8.92352e-77	DOWN
PSMB8	1.72094	2.96632e-78	9.52999e-77	UP
USP38	-1.20469	3.24267e-78	1.04002e-76	DOWN
MOCS2	-1.46687	3.52426e-78	1.12842e-76	DOWN
NIPSNAP2	-2.18698	3.75102e-78	1.199e-76	DOWN
FBXO17	1.77933	4.21458e-78	1.3449e-76	UP
CHTF18	1.49263	5.14811e-78	1.64003e-76	UP
TCAIM	-1.17728	5.29212e-78	1.68307e-76	DOWN
WDR7	-0.941743	5.63343e-78	1.78861e-76	DOWN
STRADB	-1.70817	5.81941e-78	1.84457e-76	DOWN
CASP1	2.10777	6.02058e-78	1.90514e-76	UP
MRPL35	-1.51474	7.24477e-78	2.28869e-76	DOWN
FHIP1A	-3.10691	7.81428e-78	2.46449e-76	DOWN
OSBPL7	1.76412	8.05148e-78	2.53508e-76	UP
DNAJC21	-1.14735	8.10136e-78	2.54655e-76	DOWN
EIF2AK1	-0.823663	1.01006e-77	3.16971e-76	DOWN
MRPL19	-1.24258	1.15409e-77	3.61571e-76	DOWN
GPR137B	-1.50127	1.16188e-77	3.6341e-76	DOWN
AGPAT4	1.66768	1.19082e-77	3.71847e-76	UP
SFI1	1.22847	1.2678e-77	3.95232e-76	UP
GNAQ	1.39902	1.42435e-77	4.43305e-76	UP
EEF1AKMT3	1.75163	1.58234e-77	4.9167e-76	UP
RPRD1B	-0.986787	2.35364e-77	7.30129e-76	DOWN
ME1	-2.5329	2.89828e-77	8.97613e-76	DOWN
PIK3R1	-2.12508	2.91219e-77	9.00446e-76	DOWN
HIF1AN	-0.882171	2.91748e-77	9.0061e-76	DOWN
CLTC	-0.952745	2.94862e-77	9.08741e-76	DOWN
MFN2	-1.9086	2.99365e-77	9.21118e-76	DOWN
OGDH	-2.0451	3.79556e-77	1.16596e-75	DOWN
ADK	-1.49054	4.29679e-77	1.3178e-75	DOWN
TNFRSF25	2.27554	4.46371e-77	1.36678e-75	UP
STRN	-1.18332	4.48838e-77	1.37211e-75	DOWN
FECH	-1.29893	4.76823e-77	1.45531e-75	DOWN
TFDP2	-1.22078	4.90349e-77	1.49418e-75	DOWN
RAB3GAP1	-0.788202	5.72579e-77	1.74195e-75	DOWN
CASP10	2.03576	9.24066e-77	2.80676e-75	UP
RAD21	-1.04342	1.09054e-76	3.30709e-75	DOWN
SNAP29	-0.866656	1.13951e-76	3.45008e-75	DOWN
UBR7	-0.832788	1.34679e-76	4.07115e-75	DOWN
NIBAN1	-2.42213	1.35056e-76	4.07603e-75	DOWN
ARHGEF9	-1.49307	1.36641e-76	4.1173e-75	DOWN
PGAP4	-1.68861	1.45985e-76	4.39186e-75	DOWN
TMEM39B	1.05043	1.62299e-76	4.8749e-75	UP
UGP2	-1.76833	1.85224e-76	5.55467e-75	DOWN
GSK3B	-0.838197	2.14129e-76	6.41133e-75	DOWN
PAXX	1.6989	2.15974e-76	6.45636e-75	UP
FBH1	-0.897471	2.24659e-76	6.70539e-75	DOWN
MT-ND4	2.51228	2.58463e-76	7.70219e-75	UP
UBQLN1	-0.936835	3.24594e-76	9.6577e-75	DOWN
EHHADH	-2.36853	3.42002e-76	1.01597e-74	DOWN
TRIM11	0.932201	4.34913e-76	1.28995e-74	UP
EGFL7	2.4467	4.70958e-76	1.39467e-74	UP
PHYH	-2.01257	5.30226e-76	1.56773e-74	DOWN
CMAS	-0.855022	6.26009e-76	1.84805e-74	DOWN
TAGLN2	1.66493	6.5701e-76	1.93654e-74	UP
MPDZ	-1.13001	7.02221e-76	2.06658e-74	DOWN
APLP2	-0.954266	7.56413e-76	2.22261e-74	DOWN
DYNC1I1	-2.29707	7.80768e-76	2.29062e-74	DOWN
RGP1	-0.97887	9.63789e-76	2.82318e-74	DOWN
DGKG	-2.62168	1.03869e-75	3.0379e-74	DOWN
TSPYL1	-1.2422	1.04529e-75	3.05248e-74	DOWN
LARGE1	-2.00936	1.26145e-75	3.67802e-74	DOWN
TRAPPC8	-0.941592	1.32532e-75	3.85831e-74	DOWN
CDH13	-1.96421	1.47716e-75	4.29376e-74	DOWN
CHURC1	-1.01021	1.95814e-75	5.68311e-74	DOWN
TTC37	-0.96403	2.00049e-75	5.79713e-74	DOWN
TMEM59	-0.787533	2.07235e-75	5.99618e-74	DOWN
FAM98A	-1.09911	2.30803e-75	6.66792e-74	DOWN
DIS3L	-1.28113	2.31567e-75	6.6798e-74	DOWN
CCPG1	-1.00485	2.879e-75	8.28455e-74	DOWN
SMYD1	-3.18391	2.88074e-75	8.28455e-74	DOWN
VAPB	-0.727466	3.17204e-75	9.10842e-74	DOWN
CACNA2D1	-1.57079	4.23293e-75	1.21363e-73	DOWN
HLA-B	1.81607	6.06101e-75	1.73514e-73	UP
PDZRN3	-2.49449	6.59232e-75	1.88439e-73	DOWN
RSPH3	-1.50222	7.2255e-75	2.06119e-73	DOWN
CASZ1	-1.46616	7.23264e-75	2.06119e-73	DOWN
ZNF770	-1.77636	7.76618e-75	2.20992e-73	DOWN
LRIG1	-1.42075	8.07133e-75	2.2933e-73	DOWN
SLC8B1	1.24026	9.76915e-75	2.77154e-73	UP
CLCN3	-1.36286	1.0553e-74	2.98944e-73	DOWN
RAD23A	-1.28583	1.08455e-74	3.06771e-73	DOWN
RMDN1	-1.32672	1.33421e-74	3.76826e-73	DOWN
PGM1	-2.31058	1.46226e-74	4.12375e-73	DOWN
SLC25A17	1.0557	1.69691e-74	4.77836e-73	UP
SOS2	-1.01432	1.78994e-74	5.03284e-73	DOWN
SORT1	-1.9578	2.20106e-74	6.17961e-73	DOWN
STARD3	1.11532	2.26191e-74	6.33527e-73	UP
CLEC2B	2.05787	2.26319e-74	6.33527e-73	UP
PAFAH1B1	-0.774079	2.57611e-74	7.20055e-73	DOWN
RAD50	-1.14273	3.09986e-74	8.65173e-73	DOWN
FAF1	-1.07774	4.1172e-74	1.14742e-72	DOWN
ADH5	-1.30125	4.4636e-74	1.24213e-72	DOWN
SYNPO2	-2.0262	5.96731e-74	1.65814e-72	DOWN
HAUS5	1.22767	6.07351e-74	1.68518e-72	UP
TYMP	2.17452	6.42434e-74	1.77991e-72	UP
PCED1B	2.35313	6.46628e-74	1.78891e-72	UP
LAYN	2.13167	6.53729e-74	1.80591e-72	UP
HERC2	-0.936916	6.79885e-74	1.87543e-72	DOWN
RNLS	-1.79233	6.91211e-74	1.9039e-72	DOWN
MRPS18C	-1.19631	7.36707e-74	2.02626e-72	DOWN
OCIAD1	-0.768079	8.08854e-74	2.22147e-72	DOWN
SP140L	1.47019	1.086e-73	2.97831e-72	UP
RERE	-1.24948	1.21781e-73	3.33496e-72	DOWN
TULP3	1.27787	1.30426e-73	3.56656e-72	UP
BAIAP2L1	2.04071	1.33751e-73	3.65218e-72	UP
EVA1B	2.06634	1.69678e-73	4.62653e-72	UP
TSPAN12	-1.68125	2.04598e-73	5.57065e-72	DOWN
TMED10	-0.928947	2.16842e-73	5.89556e-72	DOWN
ARMT1	-1.02517	2.55057e-73	6.9246e-72	DOWN
TNS1	-1.20798	2.60011e-73	7.04899e-72	DOWN
TNKS1BP1	1.24265	2.93635e-73	7.94915e-72	UP
GUSB	1.00094	3.01847e-73	8.1598e-72	UP
UBE2H	-1.06864	3.30091e-73	8.91057e-72	DOWN
DNM1L	-0.817001	3.31543e-73	8.93702e-72	DOWN
MT-CO3	2.55022	3.60317e-73	9.69883e-72	UP
ALDH2	-1.83978	4.13836e-73	1.11236e-71	DOWN
CHRD	1.56219	5.10568e-73	1.37042e-71	UP
PRKN	-2.2437	5.17513e-73	1.3871e-71	DOWN
MAOB	-2.43645	5.21493e-73	1.39579e-71	DOWN
TSPAN4	1.44513	7.03819e-73	1.88113e-71	UP
ZCCHC8	0.940489	8.08187e-73	2.15703e-71	UP
RBMS2	1.36391	1.02187e-72	2.72351e-71	UP
TTF1	-0.961633	1.02701e-72	2.73336e-71	DOWN
CLIP1	-1.36992	1.02903e-72	2.73487e-71	DOWN
AGAP6	1.31419	1.0464e-72	2.77714e-71	UP
HSF2	-1.19306	1.06289e-72	2.81696e-71	DOWN
ALS2	-0.826689	1.09382e-72	2.89487e-71	DOWN
ANKDD1A	1.70324	1.12261e-72	2.96692e-71	UP
LMTK2	-1.22445	1.25742e-72	3.31858e-71	DOWN
DCST2	2.4139	1.29855e-72	3.42236e-71	UP
DCUN1D5	-1.12167	1.30942e-72	3.4462e-71	DOWN
MYO15B	1.81072	1.45611e-72	3.82695e-71	UP
ADORA2A	1.88111	1.55886e-72	4.09131e-71	UP
MRPS18B	-1.43483	1.74615e-72	4.57652e-71	DOWN
RRAGA	-0.695746	1.78369e-72	4.66844e-71	DOWN
ACP1	-0.888829	1.95348e-72	5.10575e-71	DOWN
FAM120A	-0.980819	2.10717e-72	5.49987e-71	DOWN
CWC27	-0.976552	2.63857e-72	6.87737e-71	DOWN
SPATA33	1.20688	2.67432e-72	6.96096e-71	UP
PRPF3	0.930458	2.87055e-72	7.46146e-71	UP
SLC26A11	1.44081	3.07629e-72	7.98526e-71	UP
NFX1	-0.839756	3.11264e-72	8.06855e-71	DOWN
EID1	-1.2633	3.5231e-72	9.12005e-71	DOWN
KSR1	1.72247	3.8795e-72	1.00289e-70	UP
HEATR5A	-1.16101	4.93341e-72	1.2736e-70	DOWN
DAP3	-1.05611	5.25134e-72	1.35383e-70	DOWN
EFL1	-1.29746	5.34453e-72	1.37598e-70	DOWN
GABBR1	1.36965	5.49479e-72	1.41244e-70	UP
DAG1	-1.24344	5.50108e-72	1.41244e-70	DOWN
LEMD2	0.935085	5.77648e-72	1.48114e-70	UP
PSMD2	-1.14425	6.4907e-72	1.66202e-70	DOWN
ABHD2	-1.58987	7.42381e-72	1.89839e-70	DOWN
EIF3L	-1.32068	7.69629e-72	1.96541e-70	DOWN
AP3S2	-1.1943	8.46277e-72	2.15823e-70	DOWN
RAB3IL1	1.76419	8.7536e-72	2.2294e-70	UP
USP10	-0.966572	9.45517e-72	2.40484e-70	DOWN
CHPT1	-1.99182	1.03094e-71	2.61859e-70	DOWN
HADHB	-2.6388	1.20085e-71	3.04606e-70	DOWN
ZFTA	1.00348	1.27662e-71	3.23393e-70	UP
RBM18	-1.02286	1.29059e-71	3.26495e-70	DOWN
LACTB	-1.48061	1.40392e-71	3.54691e-70	DOWN
ADAL	-1.85516	1.42967e-71	3.60716e-70	DOWN
CUL1	-0.710986	1.60942e-71	4.05527e-70	DOWN
TPRA1	0.906249	1.91698e-71	4.8238e-70	UP
LZTS2	1.06063	2.61803e-71	6.57915e-70	UP
VDAC3	-1.7015	2.83365e-71	7.11157e-70	DOWN
SPRY4	1.9415	3.02347e-71	7.5779e-70	UP
JAK1	-1.0869	3.18818e-71	7.98014e-70	DOWN
ERLIN1	1.16169	3.64454e-71	9.11039e-70	UP
ZNF263	0.976415	4.54299e-71	1.13413e-69	UP
PLEKHA5	-1.39384	6.97541e-71	1.73907e-69	DOWN
TMEM186	-1.3439	8.48313e-71	2.11219e-69	DOWN
SHANK3	1.67885	9.16528e-71	2.27904e-69	UP
PPM1L	-1.88367	9.8121e-71	2.43667e-69	DOWN
ARL5A	-1.16017	1.12859e-70	2.799e-69	DOWN
RAD9A	1.2548	1.13253e-70	2.8051e-69	UP
ZFP91	-0.873303	1.64904e-70	4.07906e-69	DOWN
PRKAG1	-1.25121	1.70704e-70	4.21702e-69	DOWN
MT-ND3	2.4062	1.79703e-70	4.43353e-69	UP
RNASEH1	-1.22906	1.80211e-70	4.44027e-69	DOWN
LDHB	-2.18407	1.80989e-70	4.45364e-69	DOWN
CARD16	2.19036	1.87042e-70	4.59662e-69	UP
MMP17	2.13892	1.89342e-70	4.6471e-69	UP
IRF9	1.51722	1.9717e-70	4.83189e-69	UP
ACADM	-2.33438	1.97382e-70	4.83189e-69	DOWN
SAR1B	-0.914787	2.07171e-70	5.06498e-69	DOWN
ARHGEF18	0.866786	2.23865e-70	5.46605e-69	UP
PDHA1	-2.17166	2.27504e-70	5.54776e-69	DOWN
ORC3	-0.913003	2.50579e-70	6.10258e-69	DOWN
TMCO6	1.43455	2.72922e-70	6.63818e-69	UP
SRRD	-0.785387	3.51553e-70	8.53973e-69	DOWN
TMEM35B	1.40773	3.77699e-70	9.16308e-69	UP
AP1G2	1.40076	4.99015e-70	1.20907e-68	UP
PPP3CB	-0.857917	5.15515e-70	1.24745e-68	DOWN
ETFRF1	-1.47106	5.42301e-70	1.3106e-68	DOWN
STRAP	-1.16794	6.14792e-70	1.48389e-68	DOWN
DDX6	-0.712111	8.17591e-70	1.97086e-68	DOWN
OGFR	1.26549	8.78378e-70	2.1147e-68	UP
HLA-E	1.79053	9.49658e-70	2.2834e-68	UP
LAT	1.97599	1.04682e-69	2.51383e-68	UP
UQCRHL	-2.18532	1.06531e-69	2.55499e-68	DOWN
COQ7	-1.16787	1.14839e-69	2.75076e-68	DOWN
ITPR3	1.52406	1.22523e-69	2.9311e-68	UP
SLC41A1	-2.24071	1.25437e-69	2.99703e-68	DOWN
NLRP1	1.68457	1.31836e-69	3.14595e-68	UP
VDAC1	-1.92131	1.43749e-69	3.4259e-68	DOWN
NOA1	-1.07496	1.47746e-69	3.51673e-68	DOWN
SMARCA1	-1.19322	1.50532e-69	3.57853e-68	DOWN
EPDR1	-2.01861	2.01248e-69	4.77818e-68	DOWN
NGRN	-1.00369	2.30635e-69	5.46906e-68	DOWN
PDLIM5	-2.14396	2.68759e-69	6.36512e-68	DOWN
NEK9	-0.781586	2.77054e-69	6.55336e-68	DOWN
MRPL39	-1.43298	3.1308e-69	7.39626e-68	DOWN
FAS	1.87826	3.46185e-69	8.16816e-68	UP
PRUNE1	-1.4152	3.4996e-69	8.24693e-68	DOWN
AGGF1	-0.875133	3.67741e-69	8.65518e-68	DOWN
PEX3	-1.06744	4.5731e-69	1.07499e-67	DOWN
GHDC	1.35424	5.90957e-69	1.38743e-67	UP
DENND5B	-1.61899	6.17367e-69	1.44764e-67	DOWN
RAB18	-0.833071	7.20902e-69	1.68832e-67	DOWN
GPR162	1.97006	7.60211e-69	1.77818e-67	UP
BPNT2	-0.977297	8.07084e-69	1.88549e-67	DOWN
BBC3	1.60009	1.44243e-68	3.3656e-67	UP
SEC23A	-1.17861	1.74715e-68	4.0716e-67	DOWN
LRRC75B	1.36598	1.91713e-68	4.46221e-67	UP
LRP12	-1.3732	2.04619e-68	4.75675e-67	DOWN
CALCOCO2	-1.19234	2.28807e-68	5.31253e-67	DOWN
GTPBP8	-1.23768	2.78234e-68	6.45224e-67	DOWN
TATDN1	-1.3068	2.84517e-68	6.58987e-67	DOWN
CSF1	1.58493	3.36769e-68	7.79057e-67	UP
ARHGEF15	1.98738	3.53709e-68	8.17245e-67	UP
ZBTB48	1.05329	3.7893e-68	8.7445e-67	UP
ASPRV1	1.79439	4.19226e-68	9.66263e-67	UP
NOTCH4	1.81634	4.32686e-68	9.96072e-67	UP
GCLC	-0.99519	4.42535e-68	1.01751e-66	DOWN
DCTN4	-0.668989	4.51474e-68	1.0368e-66	DOWN
VPS37A	-1.14486	4.90355e-68	1.12473e-66	DOWN
PERP	-1.77576	5.53503e-68	1.26803e-66	DOWN
PANK1	-1.92389	5.62771e-68	1.2877e-66	DOWN
SF3A2	1.0013	5.80642e-68	1.32699e-66	UP
ANKMY1	1.04905	5.99007e-68	1.36731e-66	UP
MAP3K11	1.7117	6.07472e-68	1.38496e-66	UP
ADSL	-1.07303	6.0856e-68	1.38577e-66	DOWN
PLA2G12A	-1.39245	6.57257e-68	1.49486e-66	DOWN
RMND5A	-1.33816	7.24763e-68	1.64642e-66	DOWN
RAD1	-1.10573	7.45113e-68	1.69062e-66	DOWN
WDR90	1.20203	7.97908e-68	1.80824e-66	UP
PSMB5	-1.00015	8.38269e-68	1.89744e-66	DOWN
STAT5B	0.705763	8.72557e-68	1.97269e-66	UP
PHF11	1.01757	9.45787e-68	2.1357e-66	UP
COMMD10	-0.986512	1.05162e-67	2.37185e-66	DOWN
ACTR10	-0.847201	1.18495e-67	2.66938e-66	DOWN
BZW2	-1.9493	1.20181e-67	2.70413e-66	DOWN
MTMR11	2.12621	1.37896e-67	3.09905e-66	UP
PSMA2	-0.894953	1.71395e-67	3.84734e-66	DOWN
CLASP1	-0.9684	1.79839e-67	4.03211e-66	DOWN
PRKDC	-0.964008	1.92795e-67	4.31746e-66	DOWN
ZNF251	2.13955	2.01968e-67	4.51755e-66	UP
AGPAT3	-1.19835	2.29398e-67	5.12502e-66	DOWN
PTPN4	-1.15642	2.55841e-67	5.70905e-66	DOWN
ARHGEF25	1.60904	2.59021e-67	5.77321e-66	UP
HDLBP	-0.797707	2.69356e-67	5.99649e-66	DOWN
RYR2	-3.07045	2.78463e-67	6.19195e-66	DOWN
KAT2B	-1.36966	2.79073e-67	6.19825e-66	DOWN
NHSL2	1.71909	3.06806e-67	6.8062e-66	UP
NUDT16	-1.38205	3.3799e-67	7.48921e-66	DOWN
NUMBL	1.51015	4.57257e-67	1.01201e-65	UP
GLUD1	-0.747219	4.62676e-67	1.02281e-65	DOWN
IGF2R	-1.02628	4.86966e-67	1.07525e-65	DOWN
COG1	-1.01227	5.14826e-67	1.13544e-65	DOWN
KLHL7	-2.30193	5.20787e-67	1.14725e-65	DOWN
PLEKHG2	1.57418	5.2256e-67	1.14982e-65	UP
SBDS	-1.24722	7.44639e-67	1.63656e-65	DOWN
PPFIBP1	-1.05833	8.35211e-67	1.83349e-65	DOWN
FXR1	-1.12655	1.03262e-66	2.26422e-65	DOWN
SPG11	-0.882779	1.12015e-66	2.45182e-65	DOWN
TSHZ3	1.66187	1.12076e-66	2.45182e-65	UP
MRPL33	-1.50221	1.18669e-66	2.59304e-65	DOWN
TMEM243	1.63342	1.18823e-66	2.59341e-65	UP
UBE4B	-1.25982	1.31716e-66	2.8715e-65	DOWN
PHB	-1.41213	1.34012e-66	2.91819e-65	DOWN
CCT7	-1.15937	1.37029e-66	2.98046e-65	DOWN
ACD	1.12501	1.57918e-66	3.43087e-65	UP
TRMT2B	-1.19759	1.64716e-66	3.57445e-65	DOWN
KATNAL1	-1.32882	1.77996e-66	3.85822e-65	DOWN
PLEKHM3	-1.24771	1.9647e-66	4.25377e-65	DOWN
AUH	-1.53777	2.08629e-66	4.51188e-65	DOWN
SRP54	-0.809822	2.15904e-66	4.66388e-65	DOWN
TRAK1	-1.29355	2.48526e-66	5.36243e-65	DOWN
EIF4H	-0.608478	2.49969e-66	5.38744e-65	DOWN
DBN1	1.67947	2.52619e-66	5.43836e-65	UP
TSFM	-1.30467	2.53043e-66	5.44129e-65	DOWN
UBE3B	-0.873777	2.68363e-66	5.76417e-65	DOWN
MAPK9	-0.858924	2.70016e-66	5.79309e-65	DOWN
PSMC6	-0.719379	2.99286e-66	6.41381e-65	DOWN
NEIL1	1.30993	3.087e-66	6.60807e-65	UP
SLC25A30	-2.3467	3.09094e-66	6.60902e-65	DOWN
ECHDC1	-0.903297	3.30795e-66	7.06506e-65	DOWN
DNAH17	1.8161	3.56702e-66	7.60977e-65	UP
MAGEF1	-0.99996	3.73877e-66	7.9672e-65	DOWN
MRPL13	-1.05991	4.05858e-66	8.63898e-65	DOWN
VPS26C	-0.769416	4.39886e-66	9.35276e-65	DOWN
PML	1.18341	4.53754e-66	9.6368e-65	UP
DENND2A	1.78122	5.39498e-66	1.1445e-64	UP
ZBTB38	-1.1162	5.49582e-66	1.1641e-64	DOWN
PNN	0.921928	5.49969e-66	1.1641e-64	UP
AKAP6	-2.73937	6.00327e-66	1.26927e-64	DOWN
S100PBP	0.997357	6.68208e-66	1.41122e-64	UP
MT-ATP6	2.31845	7.05581e-66	1.48849e-64	UP
OSBPL1A	-1.24064	8.01509e-66	1.68897e-64	DOWN
CAND2	-2.24031	8.05332e-66	1.69514e-64	DOWN
CIAO1	-0.793232	8.24702e-66	1.73398e-64	DOWN
ZNF664	-0.87182	8.50168e-66	1.78554e-64	DOWN
PRKD2	1.66674	9.13997e-66	1.91747e-64	UP
PDZD4	2.36537	1.07697e-65	2.25686e-64	UP
PRSS53	1.66787	1.09123e-65	2.28422e-64	UP
GLYR1	-0.824327	1.12403e-65	2.35029e-64	DOWN
PPA2	-1.14068	1.15479e-65	2.41193e-64	DOWN
ATP11A	-1.3243	1.312e-65	2.73727e-64	DOWN
TMEM184C	-0.741023	1.41559e-65	2.95013e-64	DOWN
PTDSS1	-2.04264	1.63071e-65	3.39472e-64	DOWN
CYP27A1	1.61815	1.69303e-65	3.52057e-64	UP
AASDHPPT	-1.05935	1.82208e-65	3.78478e-64	DOWN
MPP7	-2.01634	1.82635e-65	3.78947e-64	DOWN
LYRM7	-1.40586	1.93257e-65	4.00547e-64	DOWN
TACC2	-2.10057	1.99644e-65	4.13332e-64	DOWN
ATP1B1	-2.38223	2.22478e-65	4.60104e-64	DOWN
RAD23B	-0.983259	2.30852e-65	4.76901e-64	DOWN
EIF4B	-1.08648	2.3708e-65	4.89234e-64	DOWN
CALHM2	1.42618	2.37345e-65	4.89246e-64	UP
LGALS8	-1.06248	2.39889e-65	4.93951e-64	DOWN
BRCC3	-1.22745	2.91918e-65	6.0043e-64	DOWN
PCGF3	0.947158	3.15551e-65	6.48335e-64	UP
TAF7	-0.931252	3.84917e-65	7.89999e-64	DOWN
TSEN54	1.21318	3.99278e-65	8.18585e-64	UP
ECPAS	-0.910036	4.40018e-65	9.01131e-64	DOWN
TUG1	0.809202	4.44327e-65	9.08972e-64	UP
KPNA1	-0.899827	5.25224e-65	1.07331e-63	DOWN
PGM5	-1.18486	5.43012e-65	1.10846e-63	DOWN
CLASP2	-1.03569	6.19403e-65	1.26304e-63	DOWN
TRIM38	1.43101	6.28852e-65	1.28092e-63	UP
IKBKB	1.02591	6.50035e-65	1.32265e-63	UP
LARP7	-1.01091	6.56603e-65	1.33458e-63	DOWN
FLT4	2.18872	8.06196e-65	1.63687e-63	UP
ZDHHC8	0.858478	8.29821e-65	1.68303e-63	UP
CHCHD2	-1.14686	1.05827e-64	2.14407e-63	DOWN
COG5	-1.16253	1.1623e-64	2.35233e-63	DOWN
TTC39B	1.56967	1.2892e-64	2.60636e-63	UP
PKN3	1.78913	1.30866e-64	2.64289e-63	UP
C11orf58	-0.794935	1.39341e-64	2.81103e-63	DOWN
ZRANB1	-1.37979	1.56474e-64	3.1533e-63	DOWN
SDHAF3	-1.4311	1.61452e-64	3.25016e-63	DOWN
ANO2	1.90522	1.67426e-64	3.36684e-63	UP
CASP4	1.42651	1.75606e-64	3.5276e-63	UP
ESAM	1.62103	1.84456e-64	3.70145e-63	UP
ERMP1	-1.28988	1.86075e-64	3.72997e-63	DOWN
SORBS2	-2.4866	1.95257e-64	3.90988e-63	DOWN
PALM	1.84485	2.07641e-64	4.15348e-63	UP
WDR27	1.51065	2.46483e-64	4.92524e-63	UP
MAPK3	1.07903	2.93081e-64	5.85019e-63	UP
IL10RB	1.14937	3.14005e-64	6.26125e-63	UP
ZFP36L1	1.51694	3.24363e-64	6.46096e-63	UP
IDUA	1.23351	3.25521e-64	6.47721e-63	UP
LPCAT3	-1.88749	3.32253e-64	6.60423e-63	DOWN
KIAA0100	-0.718286	3.64547e-64	7.23854e-63	DOWN
PLCG1	1.26003	3.79669e-64	7.5309e-63	UP
LIMK2	1.22741	3.90311e-64	7.73389e-63	UP
ATP1A2	-2.47996	3.92957e-64	7.77816e-63	DOWN
MXD3	1.62916	3.95363e-64	7.81761e-63	UP
SLU7	-0.756981	3.9985e-64	7.89808e-63	DOWN
HDAC10	2.11037	4.07646e-64	8.04367e-63	UP
SLC25A23	-1.61014	4.20099e-64	8.28076e-63	DOWN
TRIM37	-0.852912	4.67257e-64	9.20074e-63	DOWN
PPM1B	-1.12704	4.81116e-64	9.46378e-63	DOWN
ARGLU1	1.12937	5.14301e-64	1.0106e-62	UP
GPR155	-1.21876	5.73031e-64	1.12484e-62	DOWN
MYPN	-2.71296	5.9042e-64	1.15777e-62	DOWN
SYNC	-2.66446	6.2388e-64	1.22212e-62	DOWN
RTCB	-0.829711	7.0371e-64	1.37707e-62	DOWN
COBL	-2.24306	7.42124e-64	1.45075e-62	DOWN
FMNL3	1.76232	8.80776e-64	1.72001e-62	UP
IPO5	-1.12556	9.13436e-64	1.78195e-62	DOWN
SMARCD1	0.859202	9.62114e-64	1.87498e-62	UP
RASA2	1.32398	1.05967e-63	2.06297e-62	UP
ESRRG	-2.88717	1.07757e-63	2.09566e-62	DOWN
CUTC	-1.27588	1.12074e-63	2.17739e-62	DOWN
BRMS1L	-1.12055	1.17342e-63	2.27739e-62	DOWN
TMSB4X	1.39174	1.19665e-63	2.3201e-62	UP
PEAR1	1.33679	1.26571e-63	2.45148e-62	UP
SYNM	-1.96193	1.27553e-63	2.46798e-62	DOWN
SCN5A	-2.60918	1.32347e-63	2.55811e-62	DOWN
SCARF2	2.00881	1.41794e-63	2.73792e-62	UP
LPCAT1	1.29468	1.58435e-63	3.05614e-62	UP
PPP1R35	1.30859	1.62949e-63	3.14e-62	UP
PGR	-1.39994	1.72958e-63	3.32949e-62	DOWN
AUP1	1.00099	1.81142e-63	3.48026e-62	UP
SLC35G2	1.67025	1.81158e-63	3.48026e-62	UP
PRRT1	2.12596	1.85062e-63	3.55166e-62	UP
CPNE1	0.946633	1.91657e-63	3.67449e-62	UP
MORN2	-1.3558	1.94263e-63	3.72069e-62	DOWN
SH3GLB2	0.852411	2.0305e-63	3.88504e-62	UP
PIEZO1	1.38855	2.18217e-63	4.17103e-62	UP
DST	-1.09731	2.23518e-63	4.26804e-62	DOWN
PRKAA2	-2.21742	2.31555e-63	4.41706e-62	DOWN
TXLNA	0.956001	2.42417e-63	4.61959e-62	UP
NRN1	1.79252	2.64469e-63	5.03475e-62	UP
MAML1	0.769552	2.80154e-63	5.32799e-62	UP
CLDN15	2.0263	2.84727e-63	5.40953e-62	UP
GPSM3	1.97097	3.09459e-63	5.87352e-62	UP
CCDC47	-1.10934	3.17156e-63	6.01357e-62	DOWN
PBX3	-1.30555	3.24077e-63	6.13864e-62	DOWN
DYNC1I2	-0.863911	3.35464e-63	6.34798e-62	DOWN
ATXN3	1.03918	3.38763e-63	6.40401e-62	UP
ZNF467	2.21962	3.75204e-63	7.08581e-62	UP
SPATS2	1.15312	3.98855e-63	7.52496e-62	UP
EIF4G1	-0.944664	4.02031e-63	7.57732e-62	DOWN
CCDC74A	2.07239	4.61681e-63	8.69292e-62	UP
TARS3	-1.36937	4.91347e-63	9.2423e-62	DOWN
GJC2	2.40314	4.94132e-63	9.28546e-62	UP
VLDLR	-1.91397	5.50168e-63	1.03282e-61	DOWN
KLHL11	-2.35364	6.21151e-63	1.16492e-61	DOWN
SORBS3	1.21939	6.47983e-63	1.21404e-61	UP
AKTIP	-1.27167	6.8809e-63	1.28791e-61	DOWN
CES2	-1.94409	7.66669e-63	1.43357e-61	DOWN
BMP4	2.23087	8.15353e-63	1.52309e-61	UP
APOBEC3D	1.94265	8.98122e-63	1.67605e-61	UP
BST2	2.0413	9.1145e-63	1.69925e-61	UP
RAP1GAP2	-1.80513	9.64596e-63	1.79656e-61	DOWN
VEZT	-0.682259	1.13159e-62	2.10552e-61	DOWN
ANO5	-2.6727	1.15478e-62	2.14656e-61	DOWN
CUL5	-0.813201	1.42919e-62	2.65403e-61	DOWN
IBTK	-0.820295	1.84321e-62	3.41952e-61	DOWN
UHRF1BP1	-1.35328	1.86923e-62	3.46439e-61	DOWN
NDUFA4L2	1.63161	2.27596e-62	4.21108e-61	UP
SEC24C	-1.11563	2.27656e-62	4.21108e-61	DOWN
BMP1	1.48767	2.28673e-62	4.22577e-61	UP
COX15	-1.00495	2.55971e-62	4.7256e-61	DOWN
PRNP	-1.4327	2.70818e-62	4.99482e-61	DOWN
PHF20L1	-0.716127	2.94228e-62	5.4184e-61	DOWN
KAT2A	1.43937	2.94357e-62	5.4184e-61	UP
SLC27A3	1.83886	3.02088e-62	5.55532e-61	UP
RBM5	0.838151	3.06333e-62	5.62791e-61	UP
NIPSNAP1	-1.32711	3.30355e-62	6.06334e-61	DOWN
RFNG	0.96658	3.54121e-62	6.49325e-61	UP
UBQLN2	-0.852538	3.71014e-62	6.79641e-61	DOWN
DHX58	1.85477	4.19393e-62	7.67521e-61	UP
RDH14	-1.03293	4.4921e-62	8.21295e-61	DOWN
GNG11	1.80329	4.91824e-62	8.98338e-61	UP
MT-CYB	2.35174	4.93925e-62	9.01306e-61	UP
OPA3	-1.20967	6.6455e-62	1.21149e-60	DOWN
GON7	-1.19902	7.44484e-62	1.35591e-60	DOWN
CRKL	-0.735203	7.79561e-62	1.41843e-60	DOWN
SMYD2	-2.16369	8.4262e-62	1.53169e-60	DOWN
EBF3	1.64395	9.98059e-62	1.8125e-60	UP
ARL1	-0.850163	1.0835e-61	1.96578e-60	DOWN
RBPMS2	-1.86096	1.0968e-61	1.98801e-60	DOWN
IRF7	1.99833	1.18733e-61	2.15004e-60	UP
CARD8	1.43904	1.19299e-61	2.15822e-60	UP
CXXC1	0.810757	1.2383e-61	2.23804e-60	UP
EIF3C	-1.46144	1.24756e-61	2.25263e-60	DOWN
ATL3	1.15246	1.40242e-61	2.52983e-60	UP
TATDN3	-1.44699	1.49293e-61	2.69055e-60	DOWN
KBTBD12	-2.22963	1.52775e-61	2.75067e-60	DOWN
GUK1	1.06126	1.56461e-61	2.81437e-60	UP
COQ6	-1.29601	1.74793e-61	3.14112e-60	DOWN
ZNF407	-0.801746	1.95927e-61	3.51757e-60	DOWN
GCDH	-1.52965	2.12325e-61	3.80837e-60	DOWN
C9orf40	1.68174	2.24293e-61	4.01923e-60	UP
HSDL2	-2.1602	2.53915e-61	4.54573e-60	DOWN
DHTKD1	-1.65306	2.8077e-61	5.02174e-60	DOWN
ZFAND2B	1.00616	3.09238e-61	5.5257e-60	UP
CD200	2.37386	3.27752e-61	5.85099e-60	UP
RANBP6	-1.57906	3.40898e-61	6.07994e-60	DOWN
TTLL4	1.14581	3.94737e-61	7.03354e-60	UP
H2AZ2	-0.919171	4.46776e-61	7.95329e-60	DOWN
VPS13D	-1.58184	4.72249e-61	8.39884e-60	DOWN
ZNF841	1.35906	4.73247e-61	8.4087e-60	UP
SLC9A6	-1.00769	4.92409e-61	8.74095e-60	DOWN
EXOC6B	-1.50177	5.44515e-61	9.65684e-60	DOWN
CDR2	1.68041	6.11359e-61	1.08322e-59	UP
MT-ND4L	2.41353	6.24151e-61	1.10485e-59	UP
AFG1L	-1.46139	6.34917e-61	1.12285e-59	DOWN
GAREM2	1.55395	6.57195e-61	1.16117e-59	UP
GNPTAB	-0.766787	6.81663e-61	1.20327e-59	DOWN
SLFN11	1.6293	6.85375e-61	1.2087e-59	UP
HSD3B7	1.96587	7.11573e-61	1.25373e-59	UP
SYDE1	0.96919	9.36777e-61	1.64867e-59	UP
CATSPER2	1.82027	9.37466e-61	1.64867e-59	UP
COPS5	-1.34706	9.49378e-61	1.66807e-59	DOWN
KIAA0319L	-1.01808	1.02232e-60	1.79456e-59	DOWN
FAM229A	2.09642	1.06582e-60	1.86918e-59	UP
PCGF5	-1.11812	1.16264e-60	2.0371e-59	DOWN
TRIM3	0.898762	1.7109e-60	2.99494e-59	UP
POLR3B	-1.32195	1.86363e-60	3.25929e-59	DOWN
TIPRL	-0.688681	1.8659e-60	3.26024e-59	DOWN
ARMC1	-1.04549	2.06481e-60	3.60447e-59	DOWN
MSANTD4	-0.944153	2.15401e-60	3.7567e-59	DOWN
CHST14	1.15885	2.17024e-60	3.78154e-59	UP
ZMYND11	-0.842793	2.32556e-60	4.04844e-59	DOWN
DHX32	-0.998129	2.47062e-60	4.29702e-59	DOWN
ZNF789	1.38084	2.60315e-60	4.52336e-59	UP
RHOT1	-0.974113	2.68144e-60	4.65512e-59	DOWN
KANK3	1.8652	2.85748e-60	4.9562e-59	UP
TNFRSF10B	1.80214	2.91763e-60	5.05588e-59	UP
DDX19A	-0.606934	3.24343e-60	5.61532e-59	DOWN
ST3GAL1	-1.64624	3.46503e-60	5.99348e-59	DOWN
PLN	-2.74922	3.90084e-60	6.74116e-59	DOWN
CD99L2	-0.90221	4.17523e-60	7.20874e-59	DOWN
MTX2	-1.53111	4.39289e-60	7.57764e-59	DOWN
C17orf67	2.47711	4.7269e-60	8.14432e-59	UP
PABPN1	0.820439	4.73002e-60	8.14432e-59	UP
PAIP2B	-2.61465	4.97342e-60	8.55563e-59	DOWN
DOP1B	-1.35717	5.47922e-60	9.41719e-59	DOWN
NME3	1.23007	5.82786e-60	1.00073e-58	UP
MRPL46	-1.5202	5.94818e-60	1.02047e-58	DOWN
LDLRAD2	1.75641	6.04689e-60	1.03646e-58	UP
QRSL1	-1.14084	6.62274e-60	1.13414e-58	DOWN
KLHL38	-4.34904	7.72919e-60	1.32242e-58	DOWN
CEP95	0.838483	8.03032e-60	1.3727e-58	UP
SHC2	1.62531	8.13712e-60	1.3897e-58	UP
TRUB1	-1.4188	8.36815e-60	1.42787e-58	DOWN
ADA	1.53862	8.52595e-60	1.45348e-58	UP
PRKACB	-1.38244	8.58083e-60	1.46152e-58	DOWN
EFS	1.71818	8.65432e-60	1.47271e-58	UP
CHD3	1.25822	9.52484e-60	1.61939e-58	UP
NDUFA5	-1.72809	9.86806e-60	1.67624e-58	DOWN
ATAT1	0.950637	1.05653e-59	1.79307e-58	UP
EARS2	-1.34246	1.07823e-59	1.82825e-58	DOWN
FGFRL1	-1.45751	1.13683e-59	1.92589e-58	DOWN
MYH3	1.37671	1.13881e-59	1.92752e-58	UP
TMEM219	1.04143	1.1414e-59	1.93019e-58	UP
VAV2	1.18576	1.16942e-59	1.9758e-58	UP
GOT2	-2.09835	1.38494e-59	2.33784e-58	DOWN
ARIH2	-1.32253	1.41843e-59	2.39224e-58	DOWN
DCTN2	-0.598103	1.63807e-59	2.76021e-58	DOWN
SUPT4H1	-0.648382	1.66527e-59	2.80354e-58	DOWN
ORC4	-0.810718	1.73717e-59	2.922e-58	DOWN
C6orf89	-0.819815	1.764e-59	2.96448e-58	DOWN
TBC1D1	-0.93883	1.85056e-59	3.1072e-58	DOWN
IK	-0.638113	1.98273e-59	3.32617e-58	DOWN
LMX1B	2.63858	2.19367e-59	3.67677e-58	UP
STIM2	1.23255	2.28953e-59	3.83404e-58	UP
ASB11	-2.62594	2.43654e-59	4.0739e-58	DOWN
CYGB	1.51307	2.43706e-59	4.0739e-58	UP
CLSTN3	1.62364	2.5584e-59	4.27295e-58	UP
PLCL2	-1.77143	2.79726e-59	4.66777e-58	DOWN
TECRL	-3.01292	2.83062e-59	4.71927e-58	DOWN
MDH1	-2.36667	2.88153e-59	4.79994e-58	DOWN
PRKAG2	-1.68446	3.1365e-59	5.22006e-58	DOWN
OXR1	-0.963923	3.14597e-59	5.23122e-58	DOWN
HIPK2	-1.43465	3.29242e-59	5.46993e-58	DOWN
CDC42EP5	2.19904	3.67778e-59	6.10479e-58	UP
VRK2	-1.18652	3.9915e-59	6.61974e-58	DOWN
CDC73	-0.888061	3.99726e-59	6.62349e-58	DOWN
DSC2	-1.93939	4.02433e-59	6.66251e-58	DOWN
XPR1	-1.70669	4.20201e-59	6.95057e-58	DOWN
EFHD2	1.34586	4.25642e-59	7.03442e-58	UP
MT-ND2	2.22795	5.07375e-59	8.37788e-58	UP
STAU1	-0.680784	5.33643e-59	8.80395e-58	DOWN
ELF4	1.65804	6.35822e-59	1.04805e-57	UP
CSAD	1.41209	6.41654e-59	1.05675e-57	UP
MSRB3	-1.04913	6.94016e-59	1.14199e-57	DOWN
PPP2R5A	-0.820871	7.43633e-59	1.22257e-57	DOWN
SLC38A1	-2.48495	7.7104e-59	1.26653e-57	DOWN
CRLF3	1.03888	8.01666e-59	1.31569e-57	UP
HPS4	0.927154	8.89215e-59	1.45811e-57	UP
GATA3	2.27987	9.24619e-59	1.51485e-57	UP
LIN9	-2.1135	9.8155e-59	1.60674e-57	DOWN
TMEM192	-1.25224	1.01413e-58	1.65863e-57	DOWN
CLK2	1.02948	1.15581e-58	1.88873e-57	UP
MRPS11	-1.00991	1.17307e-58	1.91526e-57	DOWN
TMEM182	-2.82087	1.3349e-58	2.17761e-57	DOWN
CDH24	1.99018	1.38565e-58	2.25846e-57	UP
ASXL2	-0.846784	1.60594e-58	2.61525e-57	DOWN
HBP1	-1.30894	1.86249e-58	3.03043e-57	DOWN
INF2	1.21506	1.89923e-58	3.08755e-57	UP
DGKQ	1.01607	1.93754e-58	3.14714e-57	UP
LARS2	-1.1215	1.99715e-58	3.24118e-57	DOWN
TRAPPC13	-0.856482	2.27863e-58	3.69481e-57	DOWN
SMOX	1.97056	2.28185e-58	3.69688e-57	UP
PDE3A	-2.24611	2.59384e-58	4.19874e-57	DOWN
PILRB	1.50897	2.61715e-58	4.23285e-57	UP
TNPO3	-0.841411	2.79618e-58	4.51854e-57	DOWN
PAN3	1.06771	2.90664e-58	4.69304e-57	UP
PLSCR4	1.6322	2.95819e-58	4.7722e-57	UP
ACAA1	-1.20362	3.04681e-58	4.91097e-57	DOWN
GLIS2	1.58441	3.65953e-58	5.89356e-57	UP
SMARCA5	-0.655486	3.89563e-58	6.26845e-57	DOWN
MKRN1	-0.802618	4.09869e-58	6.5896e-57	DOWN
ADRA1A	-3.20618	4.1748e-58	6.70625e-57	DOWN
CDK9	0.968427	4.2228e-58	6.77762e-57	UP
UPRT	-1.01542	4.28952e-58	6.87886e-57	DOWN
SIGIRR	1.43642	4.3198e-58	6.92156e-57	UP
DPH7	0.84268	5.0785e-58	8.13033e-57	UP
CTC1	1.01502	5.11742e-58	8.18571e-57	UP
MLYCD	-2.20406	5.59557e-58	8.94299e-57	DOWN
ACSL1	-2.1254	5.66313e-58	9.04332e-57	DOWN
NCOA2	-0.924766	6.01624e-58	9.59909e-57	DOWN
AP3B1	-0.805934	6.34811e-58	1.01201e-56	DOWN
FBF1	1.29763	7.05182e-58	1.12325e-56	UP
C1QBP	-1.23484	7.12609e-58	1.13412e-56	DOWN
NUDT7	-2.29876	7.16324e-58	1.13908e-56	DOWN
OXSM	-1.24452	7.53413e-58	1.19705e-56	DOWN
GBE1	-1.95158	8.52856e-58	1.35391e-56	DOWN
NAB2	1.60854	8.83993e-58	1.40216e-56	UP
MITF	-1.66854	8.97626e-58	1.42259e-56	DOWN
GOT1	-2.47673	9.01523e-58	1.42757e-56	DOWN
NRM	1.41516	9.12303e-58	1.44344e-56	UP
SFMBT1	-1.06011	1.02983e-57	1.62802e-56	DOWN
KANK1	-1.66549	1.15797e-57	1.82907e-56	DOWN
HADH	-2.05747	1.28433e-57	2.02697e-56	DOWN
RAB10	-0.800882	1.29232e-57	2.03789e-56	DOWN
AURKA	-1.71215	1.4394e-57	2.26792e-56	DOWN
SMC2	-1.5741	1.55937e-57	2.45491e-56	DOWN
XPO4	-1.27091	1.64995e-57	2.59534e-56	DOWN
SCCPDH	-0.883786	1.85906e-57	2.92184e-56	DOWN
RBM6	1.16525	1.90988e-57	2.99923e-56	UP
PLGRKT	-1.33306	1.9301e-57	3.02847e-56	DOWN
MRFAP1	-0.622616	1.95782e-57	3.06941e-56	DOWN
CCDC25	-0.804065	2.07586e-57	3.25179e-56	DOWN
RING1	0.609926	2.49624e-57	3.90706e-56	UP
CPLX1	2.21192	2.77619e-57	4.34164e-56	UP
MEX3D	1.59291	2.83636e-57	4.43208e-56	UP
PRCD	1.72167	2.93202e-57	4.57778e-56	UP
TMEM86B	1.35056	3.10266e-57	4.84021e-56	UP
LASP1	1.38795	3.16598e-57	4.93491e-56	UP
MLIP	-2.84573	3.18604e-57	4.9621e-56	DOWN
USF1	0.851082	3.27332e-57	5.09384e-56	UP
TCEA2	1.01676	3.37257e-57	5.24398e-56	UP
NDUFA9	-1.68347	3.55058e-57	5.51623e-56	DOWN
TRA2A	0.972685	3.57298e-57	5.54647e-56	UP
NPTXR	-1.52934	3.63724e-57	5.64159e-56	DOWN
PCGF2	1.34714	3.65917e-57	5.67097e-56	UP
ALPK1	1.53929	4.15983e-57	6.44161e-56	UP
MT-ND1	2.27784	4.36536e-57	6.75436e-56	UP
TSTD2	-1.39918	5.33032e-57	8.24066e-56	DOWN
MAP4K2	1.61036	5.35359e-57	8.26988e-56	UP
AP1S2	-1.28599	5.52525e-57	8.52809e-56	DOWN
PARM1	-1.79311	5.9017e-57	9.1017e-56	DOWN
PSAP	-0.865381	6.76626e-57	1.04265e-55	DOWN
RAB3IP	-1.74958	7.33594e-57	1.12952e-55	DOWN
MYOM1	-2.55676	7.69376e-57	1.18365e-55	DOWN
MKKS	-0.899279	8.34772e-57	1.28322e-55	DOWN
NFS1	-1.09923	8.61108e-57	1.32263e-55	DOWN
MAMLD1	1.98525	8.70666e-57	1.33622e-55	UP
DKK3	-1.95838	8.97694e-57	1.37658e-55	DOWN
TPMT	-1.09125	9.4742e-57	1.45166e-55	DOWN
HBA2	4.70046	9.52036e-57	1.45756e-55	UP
MRPL47	-1.13285	1.04493e-56	1.59848e-55	DOWN
PARP10	1.653	1.05109e-56	1.6066e-55	UP
MTRNR2L12	2.81772	1.08788e-56	1.66149e-55	UP
RIN1	2.26313	1.13865e-56	1.73764e-55	UP
RASIP1	2.04662	1.15854e-56	1.76656e-55	UP
CMTM7	1.78883	1.17441e-56	1.78932e-55	UP
RNF166	0.920028	1.19212e-56	1.81484e-55	UP
IPP	-1.3205	1.21035e-56	1.84112e-55	DOWN
ENDOV	0.82622	1.36089e-56	2.06844e-55	UP
ZFAND6	-0.811899	1.37421e-56	2.08702e-55	DOWN
SYNGAP1	1.21293	1.37932e-56	2.09309e-55	UP
MIOS	-0.921331	1.48779e-56	2.25589e-55	DOWN
FAHD1	-1.75209	1.59498e-56	2.41648e-55	DOWN
ADAM33	2.19204	1.69401e-56	2.56446e-55	UP
SPRYD7	-0.999972	1.69623e-56	2.56576e-55	DOWN
INTS12	-0.815181	1.74921e-56	2.64379e-55	DOWN
FASTKD1	-1.80104	1.88837e-56	2.85184e-55	DOWN
DNAJC24	-1.35093	1.9441e-56	2.93367e-55	DOWN
LMBR1L	1.1394	1.98728e-56	2.99644e-55	UP
CHD4	-0.689451	2.26078e-56	3.40611e-55	DOWN
SLAIN2	-0.870458	2.30122e-56	3.46428e-55	DOWN
TWIST1	1.97329	2.37942e-56	3.57916e-55	UP
AP5M1	-0.98692	2.49277e-56	3.74667e-55	DOWN
LNPEP	-0.7501	2.63773e-56	3.96141e-55	DOWN
CYBC1	1.30175	2.66217e-56	3.99494e-55	UP
SOX8	2.85099	2.70741e-56	4.05962e-55	UP
ILRUN	-1.11207	2.90765e-56	4.35641e-55	DOWN
ZNF506	0.988114	2.92718e-56	4.38221e-55	UP
BTN3A1	2.27309	2.98493e-56	4.46512e-55	UP
WDR12	-1.18136	3.13014e-56	4.67864e-55	DOWN
RASGRF2	1.5495	3.21262e-56	4.79814e-55	UP
ALDH1B1	-1.85467	3.73661e-56	5.57633e-55	DOWN
PAQR7	1.27432	3.90493e-56	5.82293e-55	UP
C1QTNF12	2.31122	4.19761e-56	6.25444e-55	UP
MFF	-0.829297	4.35461e-56	6.48326e-55	DOWN
WBP4	-0.962898	4.41635e-56	6.57002e-55	DOWN
VWA7	-2.59152	4.7791e-56	7.10408e-55	DOWN
LMO7	-2.49807	4.89142e-56	7.26533e-55	DOWN
TMEM255B	2.15151	5.06146e-56	7.512e-55	UP
UBE4A	-1.17789	5.3535e-56	7.93921e-55	DOWN
NOTCH1	1.50472	5.90934e-56	8.75665e-55	UP
ZNF652	0.767015	6.87243e-56	1.01758e-54	UP
NAA20	-0.908247	7.69022e-56	1.13778e-54	DOWN
IL32	2.57332	7.93327e-56	1.17282e-54	UP
SFT2D2	0.911261	8.22541e-56	1.21506e-54	UP
LYPLA1	-1.17627	8.32004e-56	1.22808e-54	DOWN
SDHA	-2.0675	9.22073e-56	1.35997e-54	DOWN
LMBRD2	-1.0296	9.62337e-56	1.41825e-54	DOWN
BTRC	-1.01169	1.14033e-55	1.67926e-54	DOWN
RAB2A	-0.829638	1.24242e-55	1.82818e-54	DOWN
B3GAT3	1.24109	1.37247e-55	2.01797e-54	UP
PROX1	-2.6137	1.39473e-55	2.04911e-54	DOWN
PNMA8B	2.22741	1.40035e-55	2.05577e-54	UP
OXER1	2.74321	1.40145e-55	2.05578e-54	UP
STK24	-1.02053	1.47497e-55	2.16196e-54	DOWN
TENT4A	0.887144	1.48143e-55	2.16975e-54	UP
DGKE	1.88069	1.51826e-55	2.22197e-54	UP
ECSCR	1.76974	1.55418e-55	2.27278e-54	UP
NDUFAF4	-1.53012	1.71367e-55	2.50233e-54	DOWN
CLK3	0.715993	1.7138e-55	2.50233e-54	UP
EIF2A	-0.927204	1.75754e-55	2.56422e-54	DOWN
PPIL1	-2.03711	2.0576e-55	2.99969e-54	DOWN
NFE2L1	-1.52112	2.06776e-55	3.01218e-54	DOWN
GLRB	-2.31126	2.12565e-55	3.09413e-54	DOWN
ZBTB47	-1.28344	2.15814e-55	3.13901e-54	DOWN
ENKD1	1.07465	2.18999e-55	3.18289e-54	UP
TMSB10	1.52633	2.23753e-55	3.24948e-54	UP
COPG2	-1.08071	2.41628e-55	3.50638e-54	DOWN
LYSMD2	1.37553	2.47597e-55	3.59025e-54	UP
FBXO38	-0.829854	2.60645e-55	3.77656e-54	DOWN
TEPSIN	1.12501	2.62531e-55	3.80098e-54	UP
USP31	-1.34024	3.32375e-55	4.80852e-54	DOWN
PSMB9	1.85122	3.51645e-55	5.08341e-54	UP
SLC23A3	2.35661	3.66676e-55	5.29361e-54	UP
TMEM200B	1.84471	3.66746e-55	5.29361e-54	UP
DENND6B	1.59187	3.6731e-55	5.29772e-54	UP
ACHE	2.11309	3.77676e-55	5.44308e-54	UP
KLHL41	-2.91127	3.84117e-55	5.5317e-54	DOWN
PARP12	1.36903	3.90149e-55	5.61429e-54	UP
DPH5	-1.01236	3.91297e-55	5.62652e-54	DOWN
TSPYL5	-1.1478	4.02984e-55	5.79019e-54	DOWN
NLRC5	1.7395	4.04729e-55	5.81083e-54	UP
CAMK2N1	1.56375	4.07989e-55	5.8532e-54	UP
DIPK2B	1.47476	4.57018e-55	6.55162e-54	UP
RGL2	0.996482	4.77706e-55	6.84301e-54	UP
MAOA	-2.44155	5.03623e-55	7.20882e-54	DOWN
KCNMB4	1.47535	5.30561e-55	7.58866e-54	UP
NUP37	-0.865251	5.5442e-55	7.92393e-54	DOWN
DYM	-0.706232	5.61156e-55	8.01415e-54	DOWN
B3GALNT2	-1.47484	5.63705e-55	8.04449e-54	DOWN
LIMD2	1.83304	5.66476e-55	8.07794e-54	UP
NEK7	-1.64426	5.84394e-55	8.32717e-54	DOWN
CPT1C	1.93004	5.92434e-55	8.43538e-54	UP
PTPN18	1.31711	6.52836e-55	9.28843e-54	UP
NDUFS2	-1.51335	6.56189e-55	9.32913e-54	DOWN
MAP1LC3B	-1.09262	8.02088e-55	1.13948e-53	DOWN
ALDH7A1	-1.30122	8.14778e-55	1.15664e-53	DOWN
DTX1	2.17145	8.24256e-55	1.16922e-53	UP
EXD3	1.35295	8.26033e-55	1.17086e-53	UP
PARK7	-0.943874	8.28999e-55	1.17419e-53	DOWN
SC5D	-1.19131	8.32671e-55	1.17851e-53	DOWN
NFATC4	1.43113	8.5015e-55	1.20235e-53	UP
MYOZ2	-2.14903	8.64962e-55	1.22238e-53	DOWN
UQCRH	-1.63524	8.72271e-55	1.23179e-53	DOWN
SLC2A12	-2.78005	9.31807e-55	1.31488e-53	DOWN
OSBP	-0.637902	1.13455e-54	1.59978e-53	DOWN
PEX7	-1.61593	1.15025e-54	1.62071e-53	DOWN
SIAE	-1.67027	1.18347e-54	1.66629e-53	DOWN
CLEC4A	1.64196	1.20974e-54	1.702e-53	UP
LY6E	1.90143	1.25506e-54	1.76445e-53	UP
SLC50A1	1.27172	1.26211e-54	1.77304e-53	UP
NBPF15	1.47218	1.29104e-54	1.81234e-53	UP
ZNF814	0.892841	1.31083e-54	1.83876e-53	UP
PITRM1	-0.984456	1.34283e-54	1.88225e-53	DOWN
FARS2	-1.16996	1.4587e-54	2.04315e-53	DOWN
ABCD2	-2.85739	1.49138e-54	2.08737e-53	DOWN
FBXO30	-0.935439	1.49599e-54	2.09228e-53	DOWN
PIGS	-0.871439	1.54259e-54	2.15586e-53	DOWN
ATP5F1C	-1.77359	1.63075e-54	2.2774e-53	DOWN
COX10	-1.63718	1.64218e-54	2.29167e-53	DOWN
ACAD8	-0.884691	1.73827e-54	2.42397e-53	DOWN
FHL1	-2.17563	1.79515e-54	2.50145e-53	DOWN
TMEM69	-1.03708	1.86968e-54	2.60339e-53	DOWN
PLD2	1.17089	1.92379e-54	2.67675e-53	UP
RALBP1	-0.803298	1.99851e-54	2.77868e-53	DOWN
MAP3K5	-1.5666	2.33615e-54	3.24574e-53	DOWN
ZNF287	-1.4278	2.3541e-54	3.26828e-53	DOWN
RETSAT	-1.37775	2.36308e-54	3.27834e-53	DOWN
OSBPL5	1.00549	2.53621e-54	3.51594e-53	UP
HADHA	-1.86005	2.60756e-54	3.61222e-53	DOWN
KLHL31	-3.45874	2.81708e-54	3.8996e-53	DOWN
DFFB	1.14797	2.82773e-54	3.91149e-53	UP
TRAF5	1.72249	3.01101e-54	4.16197e-53	UP
CCNDBP1	-0.722234	3.02753e-54	4.18175e-53	DOWN
PROSER2	1.86174	3.18561e-54	4.39688e-53	UP
FUNDC1	-1.33345	3.44524e-54	4.75178e-53	DOWN
SQSTM1	-1.2053	3.55071e-54	4.89367e-53	DOWN
CAMSAP1	-0.703685	3.64296e-54	5.01716e-53	DOWN
KIDINS220	-0.833514	3.78391e-54	5.20748e-53	DOWN
OXNAD1	-1.03625	4.15445e-54	5.71327e-53	DOWN
STIMATE	0.808271	4.22199e-54	5.80194e-53	UP
TSR1	-1.13571	4.67362e-54	6.41792e-53	DOWN
FDFT1	-0.92313	4.75332e-54	6.52263e-53	DOWN
MRPS31	-0.944886	4.88215e-54	6.69456e-53	DOWN
TIMM21	-1.61156	4.97159e-54	6.81227e-53	DOWN
TREX1	1.55526	5.07591e-54	6.95018e-53	UP
NUDT3	-1.06344	5.17909e-54	7.08632e-53	DOWN
FOXP1	1.04512	5.36492e-54	7.33529e-53	UP
ATAD3B	1.34129	5.39305e-54	7.36842e-53	UP
PPM1M	1.27181	5.62316e-54	7.67727e-53	UP
LPAR6	1.83751	6.01556e-54	8.2071e-53	UP
KRBOX4	1.01989	6.4529e-54	8.79742e-53	UP
MT-ATP8	2.21447	6.51967e-54	8.88205e-53	UP
BTN2A2	1.58628	6.59664e-54	8.98045e-53	UP
MSX1	2.48265	6.62513e-54	9.01274e-53	UP
DIABLO	-0.79552	6.81313e-54	9.26184e-53	DOWN
CDH2	-2.07939	7.02858e-54	9.54788e-53	DOWN
RASSF1	2.01145	7.11863e-54	9.66325e-53	UP
RTRAF	-0.872788	7.17438e-54	9.73195e-53	DOWN
KBTBD13	-4.04351	7.33026e-54	9.93628e-53	DOWN
ZDHHC18	1.1491	7.33586e-54	9.93676e-53	UP
VIP	2.55276	7.39929e-54	1.00155e-52	UP
KIF1C	-1.39271	7.4083e-54	1.00205e-52	DOWN
UBE2L6	1.58084	7.42978e-54	1.00419e-52	UP
LUC7L3	1.01775	7.43469e-54	1.00419e-52	UP
TAL1	1.81734	7.66572e-54	1.03465e-52	UP
PIGT	-0.894215	8.11811e-54	1.09493e-52	DOWN
MRPL3	-1.2085	8.12459e-54	1.09503e-52	DOWN
MRPS33	-1.52037	8.72883e-54	1.17563e-52	DOWN
ZNF600	1.40478	9.65259e-54	1.29912e-52	UP
NMNAT1	-1.10454	9.97662e-54	1.34177e-52	DOWN
VEZF1	-0.581095	1.00642e-53	1.35259e-52	DOWN
DERL1	-1.02394	1.13842e-53	1.52891e-52	DOWN
TACR2	-2.18521	1.28062e-53	1.71866e-52	DOWN
CAT	-1.39393	1.50358e-53	2.01646e-52	DOWN
NR1H3	1.60539	1.61787e-53	2.1682e-52	UP
PEX13	-0.818964	1.65518e-53	2.21663e-52	DOWN
YWHAG	-1.2108	1.67851e-53	2.24628e-52	DOWN
MFSD10	1.26507	1.76281e-53	2.35744e-52	UP
FMNL1	1.24721	1.82646e-53	2.44082e-52	UP
YJU2B	0.809523	1.90016e-53	2.53752e-52	UP
EIF3M	-0.865099	1.91477e-53	2.55524e-52	DOWN
SMPX	-2.55769	1.93034e-53	2.57419e-52	DOWN
SLC25A40	-0.95282	2.12235e-53	2.82826e-52	DOWN
APOL3	1.50588	2.37072e-53	3.15702e-52	UP
CPNE2	1.53312	2.39726e-53	3.1901e-52	UP
UNC45B	-2.76591	2.41314e-53	3.20898e-52	DOWN
TCP11L2	-1.80261	2.42599e-53	3.22381e-52	DOWN
NUDT12	-1.24022	2.57642e-53	3.42131e-52	DOWN
TRUB2	-1.21716	2.98065e-53	3.95532e-52	DOWN
NTN1	-2.21448	3.6519e-53	4.84267e-52	DOWN
GM2A	-1.11228	3.96386e-53	5.25267e-52	DOWN
PPP1R9B	1.06441	4.05139e-53	5.3649e-52	UP
UBE2A	-0.802834	4.13906e-53	5.47716e-52	DOWN
FEM1C	-1.40086	4.68066e-53	6.18953e-52	DOWN
PLAGL1	1.629	5.3341e-53	7.04869e-52	UP
CCM2L	1.98029	5.57615e-53	7.36339e-52	UP
C17orf80	-0.935025	6.03261e-53	7.96061e-52	DOWN
COPS7A	-0.713057	6.73123e-53	8.87631e-52	DOWN
KAZN	1.85598	6.8163e-53	8.98223e-52	UP
KIF21A	-2.14687	7.29856e-53	9.61104e-52	DOWN
ZDHHC1	1.12771	7.60118e-53	1.00026e-51	UP
UBAP1L	1.54937	8.07704e-53	1.06214e-51	UP
CDRT4	1.23367	8.21843e-53	1.07998e-51	UP
TMEM138	0.953881	8.65095e-53	1.13603e-51	UP
PTPRN2	1.78508	8.9048e-53	1.16855e-51	UP
CLCC1	-0.725811	9.30919e-53	1.22078e-51	DOWN
STX3	1.15612	9.58017e-53	1.25544e-51	UP
ASPH	-0.99556	9.78787e-53	1.28177e-51	DOWN
TGFBR1	1.23024	9.79832e-53	1.28225e-51	UP
ZNF692	1.27672	9.87231e-53	1.29104e-51	UP
PRPS2	1.34766	1.01028e-52	1.32027e-51	UP
DPP8	-0.931093	1.18101e-52	1.54233e-51	DOWN
PSMA3	-0.932947	1.21993e-52	1.59205e-51	DOWN
PRKAR2A	-0.887392	1.49549e-52	1.95032e-51	DOWN
CASQ1	-2.70788	1.55819e-52	2.03069e-51	DOWN
PHKA1	-1.27809	1.72793e-52	2.25035e-51	DOWN
TMEM74B	1.86815	1.73106e-52	2.25288e-51	UP
PPP1R12B	-2.23855	1.78825e-52	2.32571e-51	DOWN
REPS1	-0.568517	2.00279e-52	2.60294e-51	DOWN
SH3GLB1	-0.972697	2.13877e-52	2.77776e-51	DOWN
PIP4P2	-0.980891	2.14148e-52	2.77938e-51	DOWN
ARHGEF2	0.941339	2.22756e-52	2.88911e-51	UP
CEP85	-2.02598	2.315e-52	3.00046e-51	DOWN
DUSP6	1.97693	2.32711e-52	3.01409e-51	UP
USP24	-0.746384	2.9508e-52	3.81929e-51	DOWN
SATB1	-1.2094	2.98775e-52	3.86447e-51	DOWN
PPP1CB	-1.08697	3.16339e-52	4.08886e-51	DOWN
ARHGAP19	1.01828	3.23248e-52	4.1753e-51	UP
LDB2	1.68715	3.48206e-52	4.49462e-51	UP
TRIM65	1.09837	3.76646e-52	4.8584e-51	UP
UQCC1	-1.0496	3.97986e-52	5.13017e-51	DOWN
TCIM	2.44476	3.99908e-52	5.15143e-51	UP
PPFIA3	1.50638	4.20904e-52	5.4182e-51	UP
RUSC1	1.12687	4.31306e-52	5.54833e-51	UP
GDPD5	1.73509	4.34417e-52	5.58456e-51	UP
ZFAND3	-0.625201	4.37158e-52	5.61599e-51	DOWN
STT3B	-0.720444	4.53941e-52	5.82763e-51	DOWN
HAT1	-0.887567	5.11541e-52	6.56264e-51	DOWN
PARVA	-0.989189	5.41205e-52	6.9385e-51	DOWN
TSG101	-0.600369	5.51857e-52	7.07027e-51	DOWN
CORO1B	1.09236	5.64033e-52	7.22138e-51	UP
PRR5	1.62253	5.93718e-52	7.5963e-51	UP
USP34	-1.0722	7.5667e-52	9.67465e-51	DOWN
XRCC6	-0.740679	7.7117e-52	9.85338e-51	DOWN
SRL	-2.11409	8.05252e-52	1.02819e-50	DOWN
LURAP1L	2.13597	8.68156e-52	1.10776e-50	UP
SDHB	-1.73095	9.20385e-52	1.17361e-50	DOWN
PIGP	-1.11646	9.36715e-52	1.19363e-50	DOWN
IFITM1	1.51913	9.49115e-52	1.20862e-50	UP
PFKP	-1.6062	9.57689e-52	1.21872e-50	DOWN
OPTN	-0.94978	9.99674e-52	1.27129e-50	DOWN
DRAM1	1.47931	1.05524e-51	1.34106e-50	UP
GSPT1	-0.922275	1.14414e-51	1.45305e-50	DOWN
TCF4	1.34322	1.20394e-51	1.52742e-50	UP
TRIM4	0.931125	1.20431e-51	1.52742e-50	UP
SLC20A2	-1.3357	1.2376e-51	1.5686e-50	DOWN
PRKRIP1	0.866238	1.36259e-51	1.72586e-50	UP
NOL12	1.06561	1.37634e-51	1.74211e-50	UP
RHOQ	-1.3379	1.38461e-51	1.7514e-50	DOWN
PATJ	-2.29468	1.40922e-51	1.78134e-50	DOWN
RAB24	0.853379	1.41661e-51	1.78949e-50	UP
NUDT6	-1.87086	1.58564e-51	2.00167e-50	DOWN
KIAA1191	-0.647701	1.66869e-51	2.1051e-50	DOWN
SLC35C2	0.803548	1.76183e-51	2.22113e-50	UP
NLGN2	1.08206	1.94352e-51	2.44855e-50	UP
DOK4	1.39983	1.96294e-51	2.47137e-50	UP
SEPHS2	-0.83076	2.17717e-51	2.73926e-50	DOWN
ICMT	-1.00173	2.3023e-51	2.89478e-50	DOWN
MRPS9	-1.48661	2.35717e-51	2.9618e-50	DOWN
SLC25A22	1.54991	2.43983e-51	3.06364e-50	UP
NLGN1	-1.75315	2.53828e-51	3.18513e-50	DOWN
ZNF26	1.29361	2.65463e-51	3.32893e-50	UP
RPS6KA2	-1.3716	2.86552e-51	3.59101e-50	DOWN
FBRS	0.69338	4.08384e-51	5.1144e-50	UP
CRADD	-1.25329	4.13153e-51	5.1707e-50	DOWN
NDRG4	-2.0403	4.2701e-51	5.34058e-50	DOWN
TBC1D2B	1.23014	4.41118e-51	5.51339e-50	UP
TAP2	1.27366	4.95849e-51	6.19337e-50	UP
NUP88	-0.836282	5.20108e-51	6.49208e-50	DOWN
RANBP9	-0.716696	5.45882e-51	6.80931e-50	DOWN
DOK1	1.45689	5.73313e-51	7.14678e-50	UP
ASB6	0.664715	5.83134e-51	7.26442e-50	UP
PEX1	-1.10843	6.08946e-51	7.58097e-50	DOWN
FZD4	1.36476	6.12757e-51	7.6234e-50	UP
TMEM204	1.5379	6.14654e-51	7.64198e-50	UP
STMP1	-0.727033	6.33826e-51	7.87517e-50	DOWN
FAM210A	-1.32665	7.25324e-51	9.00611e-50	DOWN
CDKL5	-1.31764	7.95531e-51	9.87137e-50	DOWN
SGPP2	-4.05882	8.54207e-51	1.05925e-49	DOWN
ARSB	-1.09638	8.54994e-51	1.05953e-49	DOWN
PPIF	-1.80537	8.86526e-51	1.09789e-49	DOWN
DNAJC7	-0.886523	9.2196e-51	1.14102e-49	DOWN
TGFB1I1	1.51664	1.00876e-50	1.24763e-49	UP
CEP70	-0.96028	1.04236e-50	1.28834e-49	DOWN
DTNA	-1.96192	1.05874e-50	1.30773e-49	DOWN
RAMP3	1.82892	1.10421e-50	1.36301e-49	UP
RNF135	1.23642	1.23338e-50	1.52146e-49	UP
CCDC149	0.767685	1.24959e-50	1.54046e-49	UP
MBOAT7	1.17829	1.27094e-50	1.56575e-49	UP
MORF4L1	-0.566526	1.28971e-50	1.58785e-49	DOWN
TNFRSF1B	1.52428	1.3045e-50	1.60501e-49	UP
MEIS3	1.50349	1.30615e-50	1.606e-49	UP
SLC25A20	-1.77485	1.31268e-50	1.61298e-49	DOWN
TSHZ2	1.92438	1.32546e-50	1.62762e-49	UP
BPGM	-0.940448	1.33855e-50	1.64263e-49	DOWN
NIPAL3	-1.26194	1.34332e-50	1.64741e-49	DOWN
AKNA	1.25972	1.37266e-50	1.68231e-49	UP
GET3	-0.917319	1.38167e-50	1.69226e-49	DOWN
CYCS	-1.95645	1.39162e-50	1.70334e-49	DOWN
ANXA2R	2.03462	1.43e-50	1.74918e-49	UP
PRKAB2	-1.28336	1.45158e-50	1.77444e-49	DOWN
ALDH5A1	-1.68409	1.48603e-50	1.81538e-49	DOWN
PRRT2	2.46034	1.53349e-50	1.87214e-49	UP
RABL2B	1.03297	1.56854e-50	1.9137e-49	UP
TLCD3A	1.61628	1.64457e-50	2.00517e-49	UP
SRGAP2C	1.38891	1.70419e-50	2.07652e-49	UP
PTPN12	1.06501	1.73478e-50	2.11243e-49	UP
MDM4	0.884587	1.81591e-50	2.2098e-49	UP
RAMP2	2.06677	1.81794e-50	2.21085e-49	UP
IPO11	-0.982738	1.87585e-50	2.27982e-49	DOWN
PLSCR3	0.948728	1.90427e-50	2.31287e-49	UP
MSH3	-1.13563	1.98327e-50	2.40728e-49	DOWN
POLB	-1.04596	2.18497e-50	2.65039e-49	DOWN
PLCB3	1.06416	2.19013e-50	2.65496e-49	UP
PHACTR1	-2.07591	2.40334e-50	2.91155e-49	DOWN
CDS2	-0.938193	2.40734e-50	2.91453e-49	DOWN
KIFAP3	-1.40508	2.42991e-50	2.93997e-49	DOWN
CFAP91	1.92316	2.76993e-50	3.34923e-49	UP
TCF7L2	0.894293	2.79009e-50	3.37145e-49	UP
RPS19	1.14706	2.84624e-50	3.4371e-49	UP
NAB1	1.08869	2.99931e-50	3.61964e-49	UP
TLNRD1	1.76473	3.26768e-50	3.941e-49	UP
PLPBP	-0.963395	3.3699e-50	4.0617e-49	DOWN
PDE8A	1.10026	3.56662e-50	4.29606e-49	UP
SLC2A6	1.52815	3.59795e-50	4.33104e-49	UP
NSMF	1.19573	3.61079e-50	4.34374e-49	UP
CAPS	1.25337	3.67454e-50	4.41762e-49	UP
GRPEL1	-1.34563	3.80465e-50	4.57114e-49	DOWN
OAF	2.06837	3.90842e-50	4.69283e-49	UP
PRKX	1.50488	3.9561e-50	4.74707e-49	UP
NDFIP1	-0.682263	4.03415e-50	4.83765e-49	DOWN
OVGP1	1.74439	4.09349e-50	4.90571e-49	UP
LENG8	1.09801	4.24666e-50	5.08605e-49	UP
ACSS3	-1.16248	5.1663e-50	6.18355e-49	DOWN
FGD5	1.44097	5.36311e-50	6.41505e-49	UP
FBXO21	-0.869192	5.68884e-50	6.80037e-49	DOWN
CWC25	0.803295	5.9326e-50	7.08728e-49	UP
CLGN	-2.73545	5.94999e-50	7.10357e-49	DOWN
PCNX1	-0.761809	6.19987e-50	7.39724e-49	DOWN
ZNF316	0.795728	6.32687e-50	7.54401e-49	UP
TTC13	1.03522	6.49402e-50	7.73843e-49	UP
GEMIN5	-0.882659	7.12931e-50	8.49011e-49	DOWN
FAM20B	-0.712547	7.30819e-50	8.69766e-49	DOWN
NAA35	-0.757871	7.45214e-50	8.86341e-49	DOWN
PRPF38A	0.754578	7.7869e-50	9.25575e-49	UP
EIF1B	-1.70893	7.91592e-50	9.4032e-49	DOWN
GBP2	1.57139	8.59455e-50	1.02029e-48	UP
SPACA6	1.3761	9.28603e-50	1.10169e-48	UP
VIM	1.69914	9.95782e-50	1.18065e-48	UP
EPS15L1	-1.05908	1.08019e-49	1.27992e-48	DOWN
PINLYP	1.64871	1.10292e-49	1.30604e-48	UP
VWA1	1.79679	1.16519e-49	1.37891e-48	UP
ABLIM1	-1.52082	1.2732e-49	1.5058e-48	DOWN
MT-CO2	2.18623	1.29771e-49	1.53383e-48	UP
PTMA	1.14858	1.49702e-49	1.76829e-48	UP
PCDH7	-2.59554	1.51387e-49	1.78709e-48	DOWN
NRGN	1.61173	1.52183e-49	1.79536e-48	UP
MAP3K12	1.38062	1.52396e-49	1.79675e-48	UP
CHMP2B	-0.843567	1.62628e-49	1.9162e-48	DOWN
MICAL1	1.3754	1.63105e-49	1.92063e-48	UP
FAM171A1	1.36182	1.63899e-49	1.92876e-48	UP
RNF150	-2.12215	1.7891e-49	2.10411e-48	DOWN
ANKRD26	-1.10646	1.99071e-49	2.33976e-48	DOWN
VEGFC	2.29759	2.04625e-49	2.40354e-48	UP
CDK5RAP2	-1.01893	2.07641e-49	2.43746e-48	DOWN
RILPL1	-1.79128	2.10457e-49	2.46899e-48	DOWN
PSMA1	-0.724006	2.13102e-49	2.49847e-48	DOWN
RNF10	-1.05362	2.20071e-49	2.57857e-48	DOWN
CTNNAL1	-1.1561	2.24983e-49	2.6345e-48	DOWN
HID1	1.74432	2.29956e-49	2.69107e-48	UP
ATXN2L	0.719372	2.3093e-49	2.7008e-48	UP
ECI2	-1.27994	2.32924e-49	2.72244e-48	DOWN
CPPED1	-0.946814	2.42676e-49	2.83467e-48	DOWN
DCLRE1A	-1.26778	2.44023e-49	2.84864e-48	DOWN
GRHPR	-0.904359	2.44542e-49	2.85294e-48	DOWN
NOL4L	1.49874	2.73829e-49	3.19265e-48	UP
REC8	1.94245	3.03269e-49	3.53372e-48	UP
CANX	-0.978313	3.24211e-49	3.77541e-48	DOWN
ANAPC13	-1.12364	3.27959e-49	3.8167e-48	DOWN
ZNF34	0.889688	3.33424e-49	3.87792e-48	UP
CDH5	1.66184	3.47288e-49	4.03669e-48	UP
ABTB1	1.22823	3.58067e-49	4.15943e-48	UP
RAD51D	0.908263	3.8981e-49	4.52538e-48	UP
ADAM23	-2.0659	3.93184e-49	4.56176e-48	DOWN
MYZAP	-2.5829	3.98698e-49	4.6229e-48	DOWN
OFD1	0.770852	4.00557e-49	4.6416e-48	UP
ZNF300	1.46845	4.23623e-49	4.90588e-48	UP
DDO	-2.18444	4.2589e-49	4.92912e-48	DOWN
ACOT9	-0.699296	4.30507e-49	4.97951e-48	DOWN
FGD6	-1.30079	4.58032e-49	5.29465e-48	DOWN
SFXN3	1.38905	4.82054e-49	5.56893e-48	UP
C18orf54	1.43424	4.9323e-49	5.69456e-48	UP
MYO6	1.11462	6.1619e-49	7.10985e-48	UP
FBXL12	0.683603	6.2287e-49	7.18255e-48	UP
NDRG1	1.66801	7.90853e-49	9.11407e-48	UP
ATP2A3	1.87886	8.04892e-49	9.27021e-48	UP
AFAP1	1.45612	8.15875e-49	9.391e-48	UP
THBS3	1.76557	8.84293e-49	1.01723e-47	UP
RNF215	1.02895	9.15231e-49	1.05218e-47	UP
PLRG1	-0.578915	9.22028e-49	1.05935e-47	DOWN
TRIM22	1.62088	9.46535e-49	1.08685e-47	UP
THAP10	-1.5025	1.06335e-48	1.22024e-47	DOWN
THTPA	-1.09128	1.07685e-48	1.23499e-47	DOWN
EFCC1	2.65777	1.11949e-48	1.28311e-47	UP
C20orf204	2.41976	1.25591e-48	1.4386e-47	UP
DNAAF5	-0.916244	1.34875e-48	1.54401e-47	DOWN
TBC1D4	-1.62198	1.3619e-48	1.55812e-47	DOWN
FXYD5	1.64195	1.43745e-48	1.64355e-47	UP
PTBP3	1.2269	1.50628e-48	1.72122e-47	UP
MTMR9	-0.707416	1.76126e-48	2.01136e-47	DOWN
CCT8	-1.0519	1.77195e-48	2.02235e-47	DOWN
MGAT1	1.0949	1.84489e-48	2.10433e-47	UP
FAM110A	1.62801	2.1144e-48	2.41029e-47	UP
FAM50B	-1.29027	2.21914e-48	2.52816e-47	DOWN
PDXDC1	-0.757226	2.25236e-48	2.56447e-47	DOWN
AKAP17A	1.25003	2.26467e-48	2.57693e-47	UP
CAPN7	-0.726753	2.3115e-48	2.62863e-47	DOWN
F11R	1.61394	2.32917e-48	2.64714e-47	UP
RPL18	0.879926	2.33657e-48	2.65395e-47	UP
DNM1	2.07553	2.46696e-48	2.80038e-47	UP
DYNLT5	2.34139	2.47054e-48	2.80168e-47	UP
IDH3B	-1.16039	2.47107e-48	2.80168e-47	DOWN
DTX2	1.12949	2.47673e-48	2.80642e-47	UP
PARP14	1.63997	2.53219e-48	2.86754e-47	UP
SHF	1.18677	2.72671e-48	3.08597e-47	UP
NHLRC2	-1.16823	2.876e-48	3.253e-47	DOWN
AKT1	-0.724759	3.06666e-48	3.46638e-47	DOWN
TMEM260	0.941905	3.06867e-48	3.46638e-47	UP
EIF3H	-0.706851	3.07016e-48	3.46638e-47	DOWN
TOR2A	1.2203	3.31346e-48	3.73886e-47	UP
AGTPBP1	-1.19781	3.70179e-48	4.17455e-47	DOWN
MYH14	-2.39288	3.72287e-48	4.19583e-47	DOWN
FOCAD	-0.924957	3.82164e-48	4.30457e-47	DOWN
SAMD11	2.5997	3.83714e-48	4.31946e-47	UP
MYOM3	-2.60247	3.96009e-48	4.45522e-47	DOWN
ZNF785	1.14085	4.04024e-48	4.54269e-47	UP
STAMBPL1	1.83989	4.26832e-48	4.79628e-47	UP
SETD9	-1.4476	4.37427e-48	4.91243e-47	DOWN
TFG	-0.701156	4.45294e-48	4.99659e-47	DOWN
CKMT2	-2.61012	4.4545e-48	4.99659e-47	DOWN
JAK2	-1.60744	4.61471e-48	5.17324e-47	DOWN
SNRPC	-1.14577	5.14568e-48	5.76505e-47	DOWN
ZSCAN9	0.785928	5.23758e-48	5.86454e-47	UP
HBB	4.54179	5.45482e-48	6.10417e-47	UP
MLLT6	0.903257	5.56966e-48	6.229e-47	UP
CHCHD7	-1.07046	5.74249e-48	6.4185e-47	DOWN
LRRC47	-0.773931	6.80077e-48	7.59687e-47	DOWN
DEAF1	0.905235	7.09036e-48	7.91569e-47	UP
C8orf58	1.39525	7.2076e-48	8.04182e-47	UP
HLA-A	1.30973	7.46104e-48	8.31969e-47	UP
PIGK	-0.898818	7.8352e-48	8.73177e-47	DOWN
HHEX	1.89416	7.85717e-48	8.7511e-47	UP
USP19	-0.701944	8.4621e-48	9.41932e-47	DOWN
CLEC2D	1.71006	8.49163e-48	9.44662e-47	UP
ACTN2	-2.21101	8.65829e-48	9.62637e-47	DOWN
PKM	-1.18902	1.13035e-47	1.256e-46	DOWN
NOMO1	-1.02731	1.29531e-47	1.43845e-46	DOWN
DDAH2	1.14632	1.44861e-47	1.60774e-46	UP
LRRK1	1.34621	1.5352e-47	1.70285e-46	UP
WSB2	-0.916402	1.57241e-47	1.7431e-46	DOWN
GREB1L	-2.63648	1.66028e-47	1.83943e-46	DOWN
DZIP1	1.42113	1.66975e-47	1.84885e-46	UP
ACVRL1	1.53266	1.90523e-47	2.10834e-46	UP
IL34	2.50108	2.01121e-47	2.22433e-46	UP
SND1	-0.94536	2.12598e-47	2.34988e-46	DOWN
EMID1	2.31952	2.14922e-47	2.37418e-46	UP
SSBP1	-0.868762	2.56975e-47	2.83706e-46	DOWN
CHMP4B	-0.872013	2.62801e-47	2.8997e-46	DOWN
BBS2	-1.14008	2.79908e-47	3.08666e-46	DOWN
MRAS	-1.49558	2.8569e-47	3.14858e-46	DOWN
EIF4G2	-0.849151	2.90708e-47	3.20201e-46	DOWN
CDK5RAP3	0.920704	2.99243e-47	3.29411e-46	UP
MITD1	0.775336	3.07674e-47	3.38495e-46	UP
CXCL12	2.02553	3.09724e-47	3.40553e-46	UP
KCNC4	1.25715	3.21583e-47	3.53386e-46	UP
B3GALNT1	-1.51537	3.66688e-47	4.02719e-46	DOWN
CCNG1	-1.12557	3.6859e-47	4.04572e-46	DOWN
ZCRB1	-0.93427	3.80707e-47	4.1763e-46	DOWN
ZHX2	-0.887409	3.8502e-47	4.22117e-46	DOWN
SYDE2	-1.97213	4.09369e-47	4.48552e-46	DOWN
ERAL1	-0.719261	4.41303e-47	4.83262e-46	DOWN
FDX1	-1.22878	4.42017e-47	4.83764e-46	DOWN
LPCAT2	1.34398	4.51676e-47	4.9405e-46	UP
BTN3A3	1.71923	4.57871e-47	5.00536e-46	UP
TNFRSF10D	2.52579	4.6226e-47	5.05043e-46	UP
MYL5	1.21581	4.68594e-47	5.11668e-46	UP
ERVMER34-1	-2.65204	4.90648e-47	5.3544e-46	DOWN
MICU1	-0.728275	5.25839e-47	5.73513e-46	DOWN
ALG6	0.887419	5.26937e-47	5.74379e-46	UP
NRDC	-0.78543	5.42879e-47	5.91416e-46	DOWN
PPP1R18	1.52121	5.62126e-47	6.12031e-46	UP
PDP1	-1.57954	6.71321e-47	7.30501e-46	DOWN
HSD17B12	-1.40375	6.88211e-47	7.4845e-46	DOWN
DTX4	2.42063	7.17474e-47	7.79826e-46	UP
SMC1A	-0.838471	7.35394e-47	7.98844e-46	DOWN
CRPPA	-1.51928	7.6376e-47	8.29182e-46	DOWN
LYG1	1.76411	8.7587e-47	9.50349e-46	UP
NFKB2	1.87487	9.66005e-47	1.04755e-45	UP
NPEPPS	-0.782306	1.00636e-46	1.09069e-45	DOWN
HIC1	2.22783	1.01909e-46	1.10385e-45	UP
ZNF133	0.883016	1.02864e-46	1.11355e-45	UP
FXYD2	2.42576	1.04129e-46	1.12661e-45	UP
ACOX1	-1.08414	1.18845e-46	1.28509e-45	DOWN
FOXN3	-1.03936	1.39742e-46	1.51019e-45	DOWN
IER5L	2.70785	1.44988e-46	1.56599e-45	UP
DECR1	-1.88486	1.54697e-46	1.6699e-45	DOWN
VTI1B	-0.651512	1.5844e-46	1.70933e-45	DOWN
SLC25A4	-2.19154	1.75956e-46	1.89722e-45	DOWN
STOML2	-1.08936	1.81241e-46	1.95309e-45	DOWN
COPS2	-0.861253	1.84765e-46	1.98993e-45	DOWN
CMTM8	1.59578	1.89899e-46	2.04406e-45	UP
SLC5A1	-3.05497	1.91803e-46	2.06338e-45	DOWN
STBD1	-2.23383	2.0322e-46	2.18496e-45	DOWN
MPP1	-1.17117	2.03772e-46	2.18966e-45	DOWN
ZNF135	1.06565	2.06729e-46	2.22017e-45	UP
NXPE3	-1.03157	2.08714e-46	2.24021e-45	DOWN
FKBP1B	1.74213	2.09355e-46	2.24581e-45	UP
AKT3	1.13466	2.12188e-46	2.27492e-45	UP
ADARB1	0.960023	2.15514e-46	2.30927e-45	UP
SH3D19	-1.29503	2.1905e-46	2.34583e-45	DOWN
ZNF385A	1.49662	2.35124e-46	2.51654e-45	UP
RTL5	1.2086	2.58206e-46	2.76203e-45	UP
LZIC	-0.832867	2.59612e-46	2.7755e-45	DOWN
C17orf75	-0.968655	2.66455e-46	2.84705e-45	DOWN
FANCG	1.36291	2.77152e-46	2.95967e-45	UP
TNFRSF6B	1.74629	2.84683e-46	3.03838e-45	UP
YWHAE	-0.720417	2.92361e-46	3.11857e-45	DOWN
PKIA	-2.25531	3.02742e-46	3.22749e-45	DOWN
HNRNPA3	0.744502	3.21857e-46	3.42934e-45	UP
TMEM164	-1.39469	3.28608e-46	3.4993e-45	DOWN
ID3	1.51001	3.39811e-46	3.61656e-45	UP
TIMP2	1.39437	3.55058e-46	3.77671e-45	UP
STON2	2.06266	3.7642e-46	4.00168e-45	UP
DNAJC13	-0.806071	3.90601e-46	4.15011e-45	DOWN
CLIC2	1.73721	3.92319e-46	4.16602e-45	UP
RDX	-0.878265	3.99915e-46	4.2443e-45	DOWN
ALDOC	-2.34553	4.01219e-46	4.25575e-45	DOWN
TMOD3	1.11623	4.18773e-46	4.43947e-45	UP
TEDC1	1.42326	4.36948e-46	4.62954e-45	UP
LRRC32	1.9552	4.49843e-46	4.7635e-45	UP
AASS	-1.50901	4.54403e-46	4.8091e-45	DOWN
GRM8	-3.33959	4.82063e-46	5.09898e-45	DOWN
TUFM	-1.0724	4.89214e-46	5.17173e-45	DOWN
NUDT19	-1.15105	4.94293e-46	5.22251e-45	DOWN
VSNL1	-2.5368	4.9681e-46	5.24617e-45	DOWN
DDX28	-1.33551	5.01239e-46	5.28998e-45	DOWN
RPP25	1.63423	5.02399e-46	5.29928e-45	UP
PLXDC1	2.03194	5.20045e-46	5.48234e-45	UP
NDUFB5	-1.41537	5.22953e-46	5.50993e-45	DOWN
MRPS5	-0.995361	5.26565e-46	5.5449e-45	DOWN
MTA2	0.924079	5.86545e-46	6.17308e-45	UP
NAT9	0.994271	6.49724e-46	6.83421e-45	UP
TRAK2	-1.01656	6.86295e-46	7.21486e-45	DOWN
VPS51	-0.726103	6.95545e-46	7.30805e-45	DOWN
PEX2	-0.661164	6.96302e-46	7.31194e-45	DOWN
TRIM52	0.925381	7.25023e-46	7.60932e-45	UP
INPP5D	1.79728	7.3501e-46	7.70986e-45	UP
CLPTM1	-0.737209	7.37166e-46	7.72819e-45	DOWN
GPHN	-0.837226	7.43083e-46	7.78592e-45	DOWN
PPP1CC	-0.878191	7.93603e-46	8.31065e-45	DOWN
RUFY3	0.801526	8.0936e-46	8.47098e-45	UP
EGLN2	0.783687	8.27118e-46	8.65205e-45	UP
PREX2	1.4504	8.54501e-46	8.93355e-45	UP
PDE1C	-1.86187	8.80648e-46	9.20182e-45	DOWN
INPP5E	0.792137	8.9943e-46	9.39288e-45	UP
ZNF335	0.66088	9.29463e-46	9.70118e-45	UP
SUCLG1	-1.4527	1.05542e-45	1.10097e-44	DOWN
BOK	1.72833	1.08613e-45	1.13239e-44	UP
PUDP	-1.40707	1.10178e-45	1.14807e-44	DOWN
PON3	1.72785	1.10362e-45	1.14935e-44	UP
PDGFB	1.63718	1.10845e-45	1.15376e-44	UP
LSM14B	-0.725879	1.17574e-45	1.22312e-44	DOWN
CROCC	1.16673	1.18613e-45	1.23325e-44	UP
FUT11	1.00958	1.27442e-45	1.32432e-44	UP
DDX56	0.645311	1.32444e-45	1.37554e-44	UP
IGFBP4	1.85467	1.38181e-45	1.43433e-44	UP
RIC8B	-0.776828	1.39075e-45	1.44282e-44	DOWN
ZNF224	1.06412	1.41531e-45	1.4675e-44	UP
MOB3C	1.07231	1.4378e-45	1.49e-44	UP
ADI1	-1.52346	1.44825e-45	1.50002e-44	DOWN
ZNRF3	-0.989664	1.47759e-45	1.52957e-44	DOWN
DCTN1	-0.977481	1.54578e-45	1.59927e-44	DOWN
HLA-DMA	1.7472	1.55242e-45	1.60527e-44	UP
ZNF622	-1.63196	1.57324e-45	1.62591e-44	DOWN
MARVELD1	1.60226	1.58962e-45	1.64194e-44	UP
CX3CL1	2.38833	1.60392e-45	1.65581e-44	UP
XPO7	-0.535922	1.62574e-45	1.67742e-44	DOWN
NAA15	-1.14688	1.65237e-45	1.70397e-44	DOWN
CLOCK	-0.955866	1.65752e-45	1.70835e-44	DOWN
SH3GL1	1.22254	1.69788e-45	1.74899e-44	UP
GGT1	1.5535	1.71514e-45	1.76581e-44	UP
TOMM20	-0.784129	1.72464e-45	1.77463e-44	DOWN
ZNF330	-1.70607	1.79606e-45	1.84712e-44	DOWN
JAG1	1.19496	1.89037e-45	1.94305e-44	UP
PYROXD1	-0.834524	1.96017e-45	2.0137e-44	DOWN
WTIP	1.1696	1.98498e-45	2.03807e-44	UP
BRF2	-1.11549	2.05398e-45	2.10778e-44	DOWN
GLRX3	-0.914485	2.15323e-45	2.20843e-44	DOWN
FGF17	2.56288	2.16464e-45	2.21893e-44	UP
LZTR1	0.778038	2.21605e-45	2.2704e-44	UP
ZNF513	0.868336	2.25315e-45	2.30716e-44	UP
WDR54	1.38087	2.33086e-45	2.38544e-44	UP
FAM186A	2.54154	2.34088e-45	2.3944e-44	UP
ARPP19	-0.651619	2.42166e-45	2.47569e-44	DOWN
TUSC3	-1.09125	2.47166e-45	2.52544e-44	DOWN
CRTC2	0.719928	2.60753e-45	2.66283e-44	UP
ARHGAP33	1.48168	2.6489e-45	2.70362e-44	UP
VAPA	-0.742588	2.84797e-45	2.90524e-44	DOWN
CA5B	1.58857	3.07711e-45	3.13729e-44	UP
CRIP1	1.9873	3.08145e-45	3.14003e-44	UP
ITGB1BP2	-2.35083	3.43863e-45	3.50211e-44	DOWN
COG6	-0.908874	3.5401e-45	3.60352e-44	DOWN
RILPL2	0.896387	3.69408e-45	3.75823e-44	UP
MED15	0.582629	3.74649e-45	3.8095e-44	UP
GTPBP2	0.802175	3.82797e-45	3.89027e-44	UP
NEK3	1.28905	3.93045e-45	3.99227e-44	UP
DAXX	0.694219	3.96198e-45	4.02214e-44	UP
CPSF3	-0.800738	4.16903e-45	4.22793e-44	DOWN
LSP1	2.4609	4.16917e-45	4.22793e-44	UP
FRK	-1.94695	4.1996e-45	4.25651e-44	DOWN
GIN1	-1.28282	4.34478e-45	4.4013e-44	DOWN
KLHL12	-0.731318	4.37959e-45	4.43419e-44	DOWN
MRPL15	-1.42555	4.42217e-45	4.4749e-44	DOWN
MDK	2.28131	4.47927e-45	4.53026e-44	UP
MYLK3	-2.80439	5.17217e-45	5.22825e-44	DOWN
CDC42SE1	1.34721	5.41536e-45	5.47116e-44	UP
TBKBP1	0.989739	5.72591e-45	5.78183e-44	UP
PLA2G4B	1.23478	5.77324e-45	5.82651e-44	UP
NFU1	-1.16496	5.85198e-45	5.90283e-44	DOWN
CFAP61	-2.62014	5.86369e-45	5.91148e-44	DOWN
TECPR2	-0.692944	5.90564e-45	5.95061e-44	DOWN
CIAPIN1	-0.818544	6.33014e-45	6.37495e-44	DOWN
PSMD8	-1.49955	6.81277e-45	6.85734e-44	DOWN
ACTR5	0.84588	6.96973e-45	7.0116e-44	UP
ARPC5	1.00571	7.11445e-45	7.15339e-44	UP
CDC37L1	-1.35442	7.17806e-45	7.21352e-44	DOWN
NCAM1	-2.21434	7.38089e-45	7.4134e-44	DOWN
EFCAB13	1.51255	7.84834e-45	7.87874e-44	UP
RIDA	-1.62909	7.98836e-45	8.01504e-44	DOWN
ELMOD3	0.822214	8.58094e-45	8.60504e-44	UP
APOL1	1.51544	9.74258e-45	9.76477e-44	UP
FAM169A	-2.43342	9.77725e-45	9.79433e-44	DOWN
SPRED1	1.20538	1.0364e-44	1.03766e-43	UP
ENPP5	-2.40069	1.23097e-44	1.23182e-43	DOWN
ERGIC2	-0.884636	1.23397e-44	1.23417e-43	DOWN
RNF227	1.24794	1.3391e-44	1.3386e-43	UP
RAB12	-0.950211	1.39663e-44	1.39538e-43	DOWN
ATP5MC3	-1.8041	1.42577e-44	1.42374e-43	DOWN
C6orf47	-0.754309	1.46045e-44	1.4576e-43	DOWN
ZFYVE27	0.790051	1.62677e-44	1.62274e-43	UP
INTS6L	1.2544	1.62962e-44	1.62472e-43	UP
MRPS23	-1.52066	1.66406e-44	1.65819e-43	DOWN
RFX3	1.15922	1.7284e-44	1.72139e-43	UP
GID4	-0.916829	1.73439e-44	1.72645e-43	DOWN
CBR4	-0.892302	1.82722e-44	1.8179e-43	DOWN
NDUFS4	-1.20234	1.93567e-44	1.92479e-43	DOWN
EIF2B3	-1.11328	1.93762e-44	1.92571e-43	DOWN
USP5	-0.78452	2.0156e-44	2.00216e-43	DOWN
DYNLT2	1.3119	2.06916e-44	2.05429e-43	UP
PDK1	-1.62265	2.10277e-44	2.08656e-43	DOWN
SOX13	1.32451	2.13714e-44	2.11956e-43	UP
MRPL49	-0.638245	2.20907e-44	2.18974e-43	DOWN
CNOT9	0.693538	2.25755e-44	2.23663e-43	UP
XAF1	2.27323	2.3111e-44	2.28849e-43	UP
NGLY1	-0.834095	2.38897e-44	2.36436e-43	DOWN
HMG20A	-0.870399	2.49203e-44	2.46507e-43	DOWN
ROBO4	1.5578	2.51914e-44	2.49058e-43	UP
PAGR1	1.23204	2.55317e-44	2.5229e-43	UP
TRMT12	-0.835842	2.56017e-44	2.5285e-43	DOWN
NTN5	2.32198	2.62696e-44	2.59311e-43	UP
IL4R	2.13455	2.68873e-44	2.6527e-43	UP
TMEM65	-1.2055	2.69541e-44	2.65791e-43	DOWN
UBR4	-0.751002	2.84677e-44	2.8057e-43	DOWN
CUBN	1.82793	2.91722e-44	2.87364e-43	UP
LRFN1	1.94881	3.11828e-44	3.0701e-43	UP
CD74	1.69238	3.21031e-44	3.15906e-43	UP
TPST1	1.27118	3.21449e-44	3.16153e-43	UP
SH3D21	1.47742	3.25491e-44	3.19962e-43	UP
TNFSF12	1.2487	3.28675e-44	3.22858e-43	UP
SNCG	1.48833	3.28778e-44	3.22858e-43	UP
RFTN1	1.23747	3.41156e-44	3.34839e-43	UP
CLIC4	-1.36666	3.54594e-44	3.47848e-43	DOWN
DNAJC15	-0.968902	3.6333e-44	3.56233e-43	DOWN
PGRMC1	1.0395	3.69689e-44	3.6228e-43	UP
SLC35B1	-0.978582	3.75985e-44	3.68259e-43	DOWN
SPATA6	1.23369	3.7851e-44	3.7054e-43	UP
ATG3	-0.598134	3.85217e-44	3.76911e-43	DOWN
NPIPA1	1.88436	3.85746e-44	3.77233e-43	UP
PRDX2	-1.59683	4.44779e-44	4.34739e-43	DOWN
HBA1	4.72034	4.60587e-44	4.49958e-43	UP
RRBP1	1.26211	4.64115e-44	4.5317e-43	UP
MRPS36	-1.36664	4.72177e-44	4.60805e-43	DOWN
ARFGAP1	0.892549	4.90392e-44	4.78335e-43	UP
WBP1	0.874516	4.93039e-44	4.80669e-43	UP
KIF25	2.65767	5.03827e-44	4.90933e-43	UP
DCP1B	1.26258	5.07611e-44	4.94366e-43	UP
TSSK3	1.46298	5.11495e-44	4.97892e-43	UP
RPL28	0.98992	5.17577e-44	5.03553e-43	UP
SHROOM4	1.2851	5.50487e-44	5.35296e-43	UP
TNIK	-1.39093	5.61976e-44	5.46187e-43	DOWN
AAK1	-1.16054	5.73136e-44	5.56748e-43	DOWN
RARG	1.82192	5.90576e-44	5.73395e-43	UP
CRMP1	1.26489	6.23414e-44	6.04967e-43	UP
RHEBL1	2.37111	6.26372e-44	6.07527e-43	UP
RAB36	1.71628	6.45937e-44	6.26182e-43	UP
ROR1	-1.58829	6.47325e-44	6.27206e-43	DOWN
PLK3	2.00581	6.47966e-44	6.27506e-43	UP
COX18	-1.06697	6.50914e-44	6.30038e-43	DOWN
TRIM32	-0.770007	6.52538e-44	6.31181e-43	DOWN
KCND3	-2.05034	6.52762e-44	6.31181e-43	DOWN
ZNF799	1.28473	6.62716e-44	6.40479e-43	UP
RALGDS	1.01806	7.08239e-44	6.84125e-43	UP
ABI3	1.88592	7.14538e-44	6.89857e-43	UP
TMEM242	-0.818718	7.57014e-44	7.30494e-43	DOWN
KAT5	-0.700147	8.01501e-44	7.73027e-43	DOWN
ENSA	-0.507011	8.31667e-44	8.01714e-43	DOWN
TTC14	0.974578	8.46253e-44	8.15358e-43	UP
HBD	7.2418	8.86932e-44	8.54117e-43	UP
TMEM154	1.63693	8.97177e-44	8.63545e-43	UP
HLA-DRB1	1.63982	9.00466e-44	8.66269e-43	UP
ZFPM2	-1.25112	9.11574e-44	8.7651e-43	DOWN
MIA3	-0.650767	9.86541e-44	9.48111e-43	DOWN
CTNND2	-2.75181	1.02173e-43	9.8143e-43	DOWN
C2orf88	-1.43712	1.04861e-43	1.00674e-42	DOWN
CLASRP	0.852473	1.09203e-43	1.04789e-42	UP
ANKRD65	1.81194	1.10358e-43	1.05844e-42	UP
TTC31	0.890851	1.12863e-43	1.08192e-42	UP
UEVLD	-0.76831	1.21668e-43	1.16573e-42	DOWN
PCDHB10	1.7837	1.38008e-43	1.32162e-42	UP
GABARAPL2	-0.770316	1.41121e-43	1.35075e-42	DOWN
MFNG	1.74722	1.49498e-43	1.43021e-42	UP
ABCA10	2.13103	1.53431e-43	1.4671e-42	UP
TANC1	-1.2394	1.65948e-43	1.58598e-42	DOWN
TRAF2	0.967432	1.70555e-43	1.62918e-42	UP
CAPN5	1.87561	1.75598e-43	1.6765e-42	UP
PCYOX1	-1.36453	2.06488e-43	1.97044e-42	DOWN
ATP11C	1.23787	2.24149e-43	2.13788e-42	UP
APBB3	1.27194	2.42809e-43	2.3147e-42	UP
CLIP2	1.3577	2.48437e-43	2.36716e-42	UP
OGFOD1	-0.761328	2.49966e-43	2.38052e-42	DOWN
FAM89B	1.07702	2.50143e-43	2.38101e-42	UP
RGS10	1.66207	2.56525e-43	2.44053e-42	UP
CLIP4	-1.41374	2.6366e-43	2.50716e-42	DOWN
RSRC1	-0.76407	2.69083e-43	2.55744e-42	DOWN
PIAS1	-0.718625	2.77505e-43	2.63616e-42	DOWN
STRADA	0.631163	2.82902e-43	2.68608e-42	UP
MPHOSPH9	-1.10533	2.98762e-43	2.83524e-42	DOWN
TMEM14C	-0.644738	3.46027e-43	3.28214e-42	DOWN
ANKRD40	-0.81001	3.92503e-43	3.72111e-42	DOWN
THOC7	-0.758171	4.03704e-43	3.82538e-42	DOWN
RBBP4	-0.536459	4.59051e-43	4.34766e-42	DOWN
MMACHC	-1.55718	4.68527e-43	4.43518e-42	DOWN
[truncated: 17,104 more rows]

## Sheet: KEGG GTeX SDHA Low vs High
Name	# of Genes	Stats	P-Adj	Direction
Propanoate metabolism	34	-41.8	0	DOWN
Oxidative phosphorylation	119	-49.549	0	DOWN
Pathways of neurodegeneration	458	-20.641	0	DOWN
Thermogenesis	218	-39.265	0	DOWN
Prion disease	258	-33.638	0	DOWN
Alzheimer disease	353	-25.205	0	DOWN
Valine, leucine and isoleucine degradation	48	-45.129	0	DOWN
Aminoacyl-tRNA biosynthesis	44	-35.477	0	DOWN
Huntington disease	292	-41.638	0	DOWN
Parkinson disease	235	-44.036	0	DOWN
Diabetic cardiomyopathy	189	-31.803	0	DOWN
Citrate cycle (TCA cycle)	30	-35.51	0	DOWN
Amyotrophic lateral sclerosis	347	-36.948	0	DOWN
Peroxisome	82	-35.504	0	DOWN
Proteasome	46	-33.311	2.3685e-15	DOWN
Fatty acid degradation	43	-29.25	2.4869e-13	DOWN
Herpes simplex virus 1 infection	494	81.456	4.9738e-13	UP
Spinocerebellar ataxia	142	-18.653	7.2935e-13	DOWN
Cytokine-cytokine receptor interaction	292	73.014	6.7679e-12	UP
Pyruvate metabolism	47	-28.988	1.8131e-11	DOWN
Ubiquitin mediated proteolysis	139	-19.18	5.3137e-11	DOWN
Non-alcoholic fatty liver disease	150	-14.183	6.8873e-11	DOWN
Th1 and Th2 cell differentiation	90	59.759	8.5076e-11	UP
Cardiac muscle contraction	83	-19.823	1.0373e-09	DOWN
Autophagy	136	-19.331	7.931e-09	DOWN
Glyoxylate and dicarboxylate metabolism	29	-23.243	1.5487e-08	DOWN
Insulin signaling pathway	137	-15.774	2.8556e-08	DOWN
Allograft rejection	35	48.495	3.1217e-08	UP
Viral protein interaction with cytokine and cytokine receptor	98	53.451	3.9566e-08	UP
Protein processing in endoplasmic reticulum	169	-17.771	4.6489e-08	DOWN
RNA transport	165	-14.357	9.4696e-08	DOWN
Notch signaling pathway	59	49.798	1.0178e-07	UP
Glycolysis / Gluconeogenesis	66	-17.91	1.0316e-07	DOWN
Pathways in cancer	528	68.3	1.0732e-07	UP
Cell adhesion molecules	145	55.141	1.0732e-07	UP
Graft-versus-host disease	38	46.58	1.1485e-07	UP
Influenza A	169	55.243	1.5352e-07	UP
Th17 cell differentiation	105	50.041	1.7401e-07	UP
Rap1 signaling pathway	210	56.022	2.624e-07	UP
Type I diabetes mellitus	41	46.776	2.9327e-07	UP
NF-kappa B signaling pathway	102	50.57	3.1964e-07	UP
TNF signaling pathway	112	50.161	3.3803e-07	UP
Mitophagy	68	-11.81	3.9216e-07	DOWN
Natural killer cell mediated cytotoxicity	122	50.196	7.5537e-07	UP
Inflammatory bowel disease	63	44.158	1.6648e-06	UP
Epstein-Barr virus infection	199	53.465	2.8643e-06	UP
Autoimmune thyroid disease	50	41.741	3.2485e-06	UP
Ras signaling pathway	230	53.389	3.6632e-06	UP
Malaria	49	41.873	4.1461e-06	UP
Coronavirus disease	228	53.362	5.3763e-06	UP
Human cytomegalovirus infection	223	53.217	5.5615e-06	UP
AMPK signaling pathway	120	-13.452	6.3765e-06	DOWN
Intestinal immune network for IgA production	45	41.018	6.6413e-06	UP
Hematopoietic cell lineage	95	44.956	6.8395e-06	UP
Kaposi sarcoma-associated herpesvirus infection	193	49.309	1.3008e-05	UP
Chemokine signaling pathway	190	49.216	1.5113e-05	UP
MAPK signaling pathway	293	53.609	1.5113e-05	UP
NOD-like receptor signaling pathway	178	47.856	2.418e-05	UP
Terpenoid backbone biosynthesis	22	-17.747	3.0212e-05	DOWN
Transcriptional misregulation in cancer	188	48.155	4.3767e-05	UP
Oocyte meiosis	128	-5.8188	4.4185e-05	DOWN
Leishmaniasis	73	40.016	4.8725e-05	UP
Osteoclast differentiation	125	42.064	9.946e-05	UP
Human immunodeficiency virus 1 infection	210	46.658	0.00013159	UP
Leukocyte transendothelial migration	113	42.142	0.00014599	UP
Toxoplasmosis	110	41.528	0.00015608	UP
African trypanosomiasis	36	34.932	0.00018471	UP
Tryptophan metabolism	42	-10.909	0.00022345	DOWN
Asthma	28	34.689	0.00024178	UP
Antigen processing and presentation	69	37.905	0.00026589	UP
Human T-cell leukemia virus 1 infection	217	44.342	0.00030886	UP
Pathogenic Escherichia coli infection	195	44.604	0.00033717	UP
AGE-RAGE signaling pathway in diabetic complications	100	39.404	0.00033717	UP
Yersinia infection	136	40.728	0.00038733	UP
beta-Alanine metabolism	30	-10.624	0.00047667	DOWN
Neuroactive ligand-receptor interaction	339	49.18	0.00049088	UP
Lipid and atherosclerosis	214	44.759	0.00066243	UP
Butanoate metabolism	28	-17.229	0.00071692	DOWN
Lysine degradation	63	-5.5054	0.00071692	DOWN
Rheumatoid arthritis	89	37.725	0.0008383	UP
mRNA surveillance pathway	97	-3.66	0.00088107	DOWN
Adrenergic signaling in cardiomyocytes	150	4.5511	0.0010252	DOWN
Basal cell carcinoma	63	33.578	0.0011476	UP
Dilated cardiomyopathy	95	-0.62526	0.0011572	DOWN
C-type lectin receptor signaling pathway	104	37.147	0.0012557	UP
Vasopressin-regulated water reabsorption	44	-7.0614	0.0015088	DOWN
Cysteine and methionine metabolism	50	-14.27	0.0015833	DOWN
Chagas disease	101	36.954	0.0015963	UP
Tuberculosis	176	39.516	0.001631	UP
Ferroptosis	41	-11.731	0.0018719	DOWN
Glucagon signaling pathway	106	-1.1013	0.0020019	DOWN
RIG-I-like receptor signaling pathway	70	34.425	0.0021301	UP
Pertussis	76	35.368	0.0021877	UP
Arginine and proline metabolism	50	-10.231	0.0022061	DOWN
Protein export	23	-17.309	0.0022061	DOWN
Central carbon metabolism in cancer	68	0.35907	0.0022922	DOWN
Porphyrin and chlorophyll metabolism	41	-9.7512	0.0024929	DOWN
Insulin resistance	108	1.5582	0.0025682	DOWN
Phospholipase D signaling pathway	146	36.9	0.0030757	UP
Toll-like receptor signaling pathway	102	35.418	0.0031003	UP
Viral myocarditis	57	30.113	0.0035489	UP
Primary immunodeficiency	37	29.184	0.0040691	UP
IL-17 signaling pathway	94	33.742	0.0040691	UP
Relaxin signaling pathway	129	36.314	0.0045173	UP
TGF-beta signaling pathway	93	34.074	0.0045173	UP
PPAR signaling pathway	74	-9.308	0.0045753	DOWN
Arrhythmogenic right ventricular cardiomyopathy	77	1.1787	0.0045856	DOWN
p53 signaling pathway	73	31.33	0.0054592	UP
PI3K-Akt signaling pathway	352	44.588	0.0055106	UP
Fatty acid biosynthesis	18	-14.576	0.0056794	DOWN
Non-homologous end-joining	13	-7.6406	0.0058389	DOWN
Thyroid hormone signaling pathway	121	7.7154	0.0059305	DOWN
Measles	139	35.681	0.0061162	UP
Calcium signaling pathway	239	40.576	0.006926	UP
Hypertrophic cardiomyopathy	90	2.2956	0.0071567	DOWN
Glutathione metabolism	54	-10.68	0.0073565	DOWN
Nucleotide excision repair	45	-12.948	0.0077135	DOWN
Human papillomavirus infection	331	43.956	0.0079008	UP
Hepatitis B	161	37.185	0.0089082	UP
Apoptosis	141	35.854	0.0089082	UP
mTOR signaling pathway	154	0.66898	0.010206	DOWN
Basal transcription factors	44	-12.021	0.011119	DOWN
Retrograde endocannabinoid signaling	140	6.6412	0.012977	DOWN
Axon guidance	181	36.601	0.013345	UP
Endocytosis	251	18.443	0.014459	DOWN
Ubiquinone and other terpenoid-quinone biosynthesis	11	-10.615	0.014946	DOWN
MicroRNAs in cancer	160	33.975	0.01515	UP
Parathyroid hormone synthesis, secretion and action	106	32.009	0.016238	UP
One carbon pool by folate	19	-10.361	0.016734	DOWN
Breast cancer	147	34.229	0.017298	UP
Fc epsilon RI signaling pathway	66	27.888	0.01734	UP
Synthesis and degradation of ketone bodies	10	-13.127	0.018443	DOWN
Staphylococcus aureus infection	91	29.848	0.018693	UP
Circadian rhythm	30	-6.4406	0.02305	DOWN
Renal cell carcinoma	68	2.102	0.023706	DOWN
Fructose and mannose metabolism	33	-6.7012	0.024328	DOWN
HIF-1 signaling pathway	109	2.0703	0.024328	DOWN
Phosphonate and phosphinate metabolism	6	-10.558	0.024328	DOWN
Sulfur relay system	8	-7.1651	0.026422	DOWN
Longevity regulating pathway	102	3.4712	0.02899	DOWN
Protein digestion and absorption	103	29.632	0.029556	UP
Signaling pathways regulating pluripotency of stem cells	142	32.309	0.029556	UP
Hepatitis C	156	33.089	0.031324	UP
JAK-STAT signaling pathway	162	32.901	0.033257	UP
Cytosolic DNA-sensing pathway	62	26.622	0.034594	UP
Inflammatory mediator regulation of TRP channels	97	28.684	0.034594	UP
Fatty acid elongation	27	-1.9048	0.035825	DOWN
Fc gamma R-mediated phagocytosis	95	28.433	0.037715	UP
Cushing syndrome	155	31.574	0.037715	UP
VEGF signaling pathway	58	25.518	0.04018	UP
Selenocompound metabolism	17	-10.025	0.043891	DOWN
RNA polymerase	31	-9.2372	0.043956	DOWN
Mismatch repair	23	-9.8912	0.044022	DOWN
Platelet activation	122	29.777	0.044237	UP
B cell receptor signaling pathway	79	26.638	0.045492	UP

## Sheet: GO BP GTeX SDHA Low vs High
Name	# of Genes	Stats	P-Adj	Direction
mitochondrial respiratory chain complex I assembly (GO:0032981)	58	-49.968	0	DOWN
organelle organization (GO:0006996)	419	-20.335	0	DOWN
translational termination (GO:0006415)	96	-58.924	0	DOWN
translational elongation (GO:0006414)	104	-55.404	0	DOWN
protein modification by small protein conjugation (GO:0032446)	408	-16.359	0	DOWN
negative regulation of cell cycle G2/M phase transition (GO:1902750)	57	-32.669	0	DOWN
NADH dehydrogenase complex assembly (GO:0010257)	58	-49.968	0	DOWN
mitochondrion organization (GO:0007005)	175	-37.805	0	DOWN
mitochondrial translational termination (GO:0070126)	89	-57.087	0	DOWN
mitochondrial translational elongation (GO:0070125)	89	-58.198	0	DOWN
mitochondrial translation (GO:0032543)	105	-62.648	0	DOWN
tRNA aminoacylation for protein translation (GO:0006418)	43	-38.27	0	DOWN
mitochondrial respiratory chain complex assembly (GO:0033108)	89	-56.981	0	DOWN
mitochondrial ATP synthesis coupled electron transport (GO:0042775)	71	-51.756	0	DOWN
ubiquitin-dependent protein catabolic process (GO:0006511)	353	-22.574	0	DOWN
inner mitochondrial membrane organization (GO:0007007)	49	-42.139	0	DOWN
aerobic electron transport chain (GO:0019646)	70	-51.143	0	DOWN
fatty acid catabolic process (GO:0009062)	70	-35.113	0	DOWN
fatty acid beta-oxidation (GO:0006635)	52	-34.64	0	DOWN
post-translational protein modification (GO:0043687)	345	-22.6	0	DOWN
regulation of mRNA stability (GO:0043488)	145	-31.745	0	DOWN
protein ubiquitination (GO:0016567)	523	-18.398	0	DOWN
cellular respiration (GO:0045333)	42	-35.858	0	DOWN
mitochondrial electron transport, NADH to ubiquinone (GO:0006120)	39	-39.835	2.3894e-14	DOWN
branched-chain amino acid metabolic process (GO:0009081)	20	-33.299	2.3894e-14	DOWN
cellular protein modification process (GO:0006464)	1024	9.6761	2.3894e-14	DOWN
protein modification by small protein removal (GO:0070646)	272	-19.743	2.3894e-14	DOWN
branched-chain amino acid catabolic process (GO:0009083)	20	-33.299	2.3894e-14	DOWN
modification-dependent protein catabolic process (GO:0019941)	201	-20.68	4.6139e-14	DOWN
tRNA aminoacylation (GO:0043039)	38	-35.564	6.4744e-14	DOWN
proteasomal protein catabolic process (GO:0010498)	205	-17.848	6.4744e-14	DOWN
protein polyubiquitination (GO:0000209)	313	-13.579	8.3628e-14	DOWN
protein deubiquitination (GO:0016579)	263	-19.147	1.0137e-13	DOWN
fatty acid oxidation (GO:0019395)	59	-27.336	1.9115e-13	DOWN
proteasome-mediated ubiquitin-dependent protein catabolic process (GO:0043161)	320	-14.008	1.9115e-13	DOWN
mitochondrial gene expression (GO:0140053)	42	-37.432	2.2301e-13	DOWN
SCF-dependent proteasomal ubiquitin-dependent protein catabolic process (GO:0031146)	89	-23.387	3.0739e-13	DOWN
protein-DNA complex assembly (GO:0065004)	142	-29.853	5.986e-13	DOWN
regulation of translation (GO:0006417)	178	-21.77	6.3471e-13	DOWN
pre-replicative complex assembly (GO:0036388)	64	-29.841	7.3592e-13	DOWN
regulation of transcription from RNA polymerase II promoter in response to hypoxia (GO:0061418)	75	-24.78	8.5572e-13	DOWN
negative regulation of G2/M transition of mitotic cell cycle (GO:0010972)	66	-26	8.5572e-13	DOWN
regulation of cellular ketone metabolic process (GO:0010565)	64	-27.941	8.5572e-13	DOWN
cristae formation (GO:0042407)	28	-34.429	1.5813e-12	DOWN
regulation of cellular amino acid metabolic process (GO:0006521)	54	-29.288	1.6354e-12	DOWN
endoplasmic reticulum to Golgi vesicle-mediated transport (GO:0006888)	183	-25.46	2.0361e-12	DOWN
regulation of mitotic cell cycle phase transition (GO:1901990)	188	-16.241	4.8255e-12	DOWN
regulation of cellular amine metabolic process (GO:0033238)	51	-28.527	5.0177e-12	DOWN
cytokine-mediated signaling pathway (GO:0019221)	617	83.826	5.5752e-12	UP
cellular response to type I interferon (GO:0071357)	65	64.316	5.5752e-12	UP
type I interferon signaling pathway (GO:0060337)	65	64.316	5.5752e-12	UP
macroautophagy (GO:0016236)	120	-24.923	8.1102e-12	DOWN
regulation of mRNA catabolic process (GO:0061013)	122	-20.696	1.4197e-11	DOWN
innate immune response (GO:0045087)	294	72.893	2.4252e-11	UP
regulation of translational initiation (GO:0006446)	68	-29.071	2.8243e-11	DOWN
defense response to symbiont (GO:0140546)	123	65.169	3.0374e-11	UP
protein targeting to peroxisome (GO:0006625)	29	-24.016	4.0193e-11	DOWN
iron-sulfur cluster assembly (GO:0016226)	24	-26.105	7.4905e-11	DOWN
regulation of G2/M transition of mitotic cell cycle (GO:0010389)	149	-15.832	1.383e-10	DOWN
interferon-gamma-mediated signaling pathway (GO:0060333)	66	58.201	1.3838e-10	UP
anaphase-promoting complex-dependent catabolic process (GO:0031145)	84	-24.341	1.8202e-10	DOWN
NIK/NF-kappaB signaling (GO:0038061)	74	-16.906	2.6439e-10	DOWN
negative regulation of mitotic cell cycle phase transition (GO:1901991)	92	-18.194	3.2771e-10	DOWN
cellular response to cytokine stimulus (GO:0071345)	479	75.949	3.4378e-10	UP
translation (GO:0006412)	214	-22.652	4.1763e-10	DOWN
mitochondrial membrane organization (GO:0007006)	32	-30.749	4.8817e-10	DOWN
defense response to virus (GO:0051607)	132	63.807	5.1548e-10	UP
regulation of primary metabolic process (GO:0080090)	130	-23.051	9.4768e-10	DOWN
heart contraction (GO:0060047)	41	-27.214	9.4768e-10	DOWN
cellular response to interferon-gamma (GO:0071346)	117	59.871	1.0617e-09	UP
extracellular matrix organization (GO:0030198)	299	66.214	1.0617e-09	UP
regulation of cell cycle phase transition (GO:1901987)	95	-20.565	1.2951e-09	DOWN
pyruvate metabolic process (GO:0006090)	54	-25.064	1.5556e-09	DOWN
selective autophagy (GO:0061912)	59	-22.506	1.7451e-09	DOWN
regulation of immune response (GO:0050776)	174	60.837	2.6409e-09	UP
DNA-dependent DNA replication (GO:0006261)	129	-23.507	3.4912e-09	DOWN
dicarboxylic acid metabolic process (GO:0043648)	57	-23.879	3.4912e-09	DOWN
cardiac muscle cell action potential (GO:0086001)	30	-29.914	3.5514e-09	DOWN
regulation of cardiac muscle contraction by calcium ion signaling (GO:0010882)	21	-21.681	6.5869e-09	DOWN
ubiquinone biosynthetic process (GO:0006744)	15	-25.567	1.0871e-08	DOWN
regulation of cardiac muscle cell action potential (GO:0098901)	25	-23.567	1.0954e-08	DOWN
metallo-sulfur cluster assembly (GO:0031163)	22	-23.765	1.4035e-08	DOWN
regulation of transcription from RNA polymerase II promoter in response to stress (GO:0043618)	87	-18.038	1.7534e-08	DOWN
Wnt signaling pathway, planar cell polarity pathway (GO:0060071)	85	-16.124	2.0155e-08	DOWN
protein transmembrane import into intracellular organelle (GO:0044743)	32	-27.068	2.0826e-08	DOWN
protein K48-linked ubiquitination (GO:0070936)	57	-23.682	2.4249e-08	DOWN
protein import (GO:0017038)	89	-21.887	5.3086e-08	DOWN
cardiac muscle contraction (GO:0060048)	34	-25.49	6.0348e-08	DOWN
regulation of release of sequestered calcium ion into cytosol by sarcoplasmic reticulum (GO:0010880)	23	-21.114	6.6293e-08	DOWN
regulation of transcription by RNA polymerase II (GO:0006357)	2198	101.23	7.6277e-08	UP
intracellular protein transmembrane transport (GO:0065002)	44	-23.477	8.7532e-08	DOWN
regulation of establishment of planar polarity (GO:0090175)	88	-13.924	9.3755e-08	DOWN
cellular amino acid catabolic process (GO:0009063)	89	-19.453	9.4363e-08	DOWN
peroxisome organization (GO:0007031)	25	-20.927	1.0429e-07	DOWN
ubiquinone metabolic process (GO:0006743)	15	-25.278	1.1111e-07	DOWN
inflammatory response (GO:0006954)	228	59.907	1.1873e-07	UP
regulation of cardiac muscle contraction by regulation of the release of sequestered calcium ion (GO:0010881)	17	-19.956	1.3093e-07	DOWN
regulation of transcription, DNA-templated (GO:0006355)	2236	101.44	1.4e-07	UP
regulation of mitochondrial translation (GO:0070129)	21	-25.001	1.6328e-07	DOWN
protein targeting to mitochondrion (GO:0006626)	55	-26.989	1.8679e-07	DOWN
positive regulation of cytokine production (GO:0001819)	334	65.528	2.0077e-07	UP
regulation of hematopoietic progenitor cell differentiation (GO:1901532)	75	-8.4666	2.0782e-07	DOWN
cardiac muscle cell development (GO:0055013)	24	-23.846	2.4375e-07	DOWN
quinone biosynthetic process (GO:1901663)	14	-24.27	2.4646e-07	DOWN
striated muscle contraction (GO:0006941)	53	-19.96	2.9911e-07	DOWN
mitochondrial ATP synthesis coupled proton transport (GO:0042776)	17	-27.667	3.2477e-07	DOWN
intra-Golgi vesicle-mediated transport (GO:0006891)	32	-24.691	3.7802e-07	DOWN
cardiac myofibril assembly (GO:0055003)	15	-21.735	4.2114e-07	DOWN
interleukin-1-mediated signaling pathway (GO:0070498)	94	-10.183	4.2114e-07	DOWN
Fc-epsilon receptor signaling pathway (GO:0038095)	111	-7.6303	4.2114e-07	DOWN
monocarboxylic acid metabolic process (GO:0032787)	141	-17.896	4.4094e-07	DOWN
regulation of mitotic cell cycle (GO:0007346)	178	-11.262	4.429e-07	DOWN
cellular response to hypoxia (GO:0071456)	130	-9.3621	4.4464e-07	DOWN
Fc receptor signaling pathway (GO:0038093)	112	-6.7895	5.7939e-07	DOWN
regulation of viral entry into host cell (GO:0046596)	39	47.592	5.9793e-07	UP
cytoplasmic translational initiation (GO:0002183)	19	-23.788	6.7856e-07	DOWN
positive regulation of translation (GO:0045727)	100	-22.343	8.5118e-07	DOWN
positive regulation of intracellular signal transduction (GO:1902533)	546	68.343	9.8007e-07	UP
myofibril assembly (GO:0030239)	43	-13.467	9.9541e-07	DOWN
peroxisomal membrane transport (GO:0015919)	27	-16.056	1.0799e-06	DOWN
positive regulation of mitochondrial translation (GO:0070131)	14	-24.79	1.3044e-06	DOWN
positive regulation of endothelial cell proliferation (GO:0001938)	77	48.277	1.5319e-06	UP
aerobic respiration (GO:0009060)	21	-23.944	1.557e-06	DOWN
glycogen metabolic process (GO:0005977)	28	-21.449	1.6505e-06	DOWN
endomembrane system organization (GO:0010256)	199	-12.064	1.7176e-06	DOWN
respiratory electron transport chain (GO:0022904)	14	-18.474	2.236e-06	DOWN
regulation of cardiac muscle cell contraction (GO:0086004)	27	-19.618	2.236e-06	DOWN
positive regulation of mitochondrial fission (GO:0090141)	19	-18.118	2.2491e-06	DOWN
antigen processing and presentation of exogenous peptide antigen via MHC class I, TAP-dependent (GO:0002479)	73	-6.6686	2.2673e-06	DOWN
positive regulation of telomerase RNA localization to Cajal body (GO:1904874)	15	-26.747	2.3296e-06	DOWN
regulation of inflammatory response (GO:0050727)	205	55.673	2.9121e-06	UP
negative regulation of viral process (GO:0048525)	70	47.406	3.1277e-06	UP
respiratory chain complex IV assembly (GO:0008535)	22	-25.751	3.2138e-06	DOWN
negative regulation of signal transduction (GO:0009968)	267	57.936	4.2066e-06	UP
establishment of protein localization to mitochondrion (GO:0072655)	48	-24.078	4.9827e-06	DOWN
antigen processing and presentation of exogenous peptide antigen via MHC class I (GO:0042590)	78	-5.3869	5.0984e-06	DOWN
extracellular structure organization (GO:0043062)	215	56.209	5.1333e-06	UP
positive regulation of canonical Wnt signaling pathway (GO:0090263)	130	-9.2881	5.2839e-06	DOWN
ATP synthesis coupled proton transport (GO:0015986)	19	-25.639	6.1223e-06	DOWN
negative regulation of viral genome replication (GO:0045071)	54	46.633	6.6528e-06	UP
regulation of hematopoietic stem cell differentiation (GO:1902036)	71	-7.9405	7.2164e-06	DOWN
fatty acid beta-oxidation using acyl-CoA oxidase (GO:0033540)	15	-24.66	7.5253e-06	DOWN
protein quality control for misfolded or incompletely synthesized proteins (GO:0006515)	25	-14.512	7.8752e-06	DOWN
cardiac muscle cell-cardiac muscle cell adhesion (GO:0086042)	7	-21.638	8.5625e-06	DOWN
mitochondrial transport (GO:0006839)	56	-17.563	8.6314e-06	DOWN
protein maturation by iron-sulfur cluster transfer (GO:0097428)	14	-20.001	8.7117e-06	DOWN
regulation of cell migration (GO:0030334)	408	61.759	9.4229e-06	UP
mitochondrial electron transport, cytochrome c to oxygen (GO:0006123)	17	-20.913	9.4378e-06	DOWN
mitochondrion disassembly (GO:0061726)	36	-18.082	9.6525e-06	DOWN
intracellular lipid transport (GO:0032365)	21	-17.209	9.7943e-06	DOWN
negative regulation of translation (GO:0017148)	90	-14.588	1.0092e-05	DOWN
positive regulation of glial cell differentiation (GO:0045687)	18	41.045	1.0963e-05	UP
regulation of cell population proliferation (GO:0042127)	762	72.371	1.0963e-05	UP
external encapsulating structure organization (GO:0045229)	216	55.628	1.0963e-05	UP
organelle disassembly (GO:1903008)	34	-16.332	1.3424e-05	DOWN
mitochondrial calcium ion transmembrane transport (GO:0006851)	21	-17.085	1.3824e-05	DOWN
protein import into peroxisome membrane (GO:0045046)	22	-17.296	1.525e-05	DOWN
sarcomere organization (GO:0045214)	28	-14.491	1.5253e-05	DOWN
mitochondrial fusion (GO:0008053)	18	-20.053	1.7885e-05	DOWN
autophagy of peroxisome (GO:0030242)	12	-19.904	2.0037e-05	DOWN
short-chain fatty acid metabolic process (GO:0046459)	9	-17.806	2.1651e-05	DOWN
2-oxoglutarate metabolic process (GO:0006103)	14	-19.309	2.2514e-05	DOWN
mitotic spindle organization (GO:0007052)	156	-13.498	2.4211e-05	DOWN
actomyosin structure organization (GO:0031032)	76	-2.615	2.5982e-05	DOWN
regulation of angiogenesis (GO:0045765)	203	52.352	3.1014e-05	UP
regulation of endothelial cell migration (GO:0010594)	89	44.771	3.1014e-05	UP
regulation of telomerase RNA localization to Cajal body (GO:1904872)	18	-21.509	3.1066e-05	DOWN
histone ubiquitination (GO:0016574)	21	-20.252	3.1306e-05	DOWN
positive regulation of Wnt signaling pathway (GO:0030177)	153	-5.7058	3.1881e-05	DOWN
regulation of monocyte differentiation (GO:0045655)	16	39.718	3.2363e-05	UP
regulation of macroautophagy (GO:0016241)	112	-17.64	3.6193e-05	DOWN
regulation of establishment of protein localization to telomere (GO:0070203)	11	-21.037	3.757e-05	DOWN
mitochondrial electron transport, ubiquinol to cytochrome c (GO:0006122)	12	-22.58	3.7582e-05	DOWN
fatty acid transmembrane transport (GO:1902001)	19	-18.67	3.8776e-05	DOWN
tricarboxylic acid metabolic process (GO:0072350)	12	-22.358	4.1386e-05	DOWN
regulation of heart rate by cardiac conduction (GO:0086091)	39	-19.012	4.1386e-05	DOWN
regulation of proteasomal protein catabolic process (GO:0061136)	53	-13.026	4.143e-05	DOWN
bundle of His cell to Purkinje myocyte communication (GO:0086069)	9	-20.542	4.7495e-05	DOWN
microtubule cytoskeleton organization involved in mitosis (GO:1902850)	127	-16.316	5.0374e-05	DOWN
regulation of mitochondrial fission (GO:0090140)	25	-11.339	5.4815e-05	DOWN
stimulatory C-type lectin receptor signaling pathway (GO:0002223)	113	-4.7695	5.8792e-05	DOWN
cellular response to lectin (GO:1990858)	113	-4.7695	5.8792e-05	DOWN
positive regulation of protein localization to Cajal body (GO:1904871)	11	-20.013	5.9477e-05	DOWN
regulation of protein localization to Cajal body (GO:1904869)	11	-20.013	5.9477e-05	DOWN
defense response to bacterium (GO:0042742)	174	49.153	6.4695e-05	UP
regulation of tumor necrosis factor production (GO:0032680)	124	48.232	6.8859e-05	UP
double-strand break repair (GO:0006302)	164	-6.9223	7.214e-05	DOWN
regulation of cellular response to stress (GO:0080135)	118	-19.181	7.4302e-05	DOWN
autophagy of mitochondrion (GO:0000422)	40	-16.498	7.5605e-05	DOWN
regulation of microtubule-based process (GO:0032886)	36	-15.932	7.9923e-05	DOWN
mRNA processing (GO:0006397)	300	3.0843	8.0835e-05	DOWN
formation of translation preinitiation complex (GO:0001731)	10	-20.344	8.1611e-05	DOWN
ERAD pathway (GO:0036503)	86	-5.6348	8.3719e-05	DOWN
cellular response to vascular endothelial growth factor stimulus (GO:0035924)	34	40.377	8.4902e-05	UP
response to cytokine (GO:0034097)	150	47.859	8.7482e-05	UP
long-chain fatty acid transport (GO:0015909)	32	-16.023	9.1311e-05	DOWN
intracellular protein transport (GO:0006886)	335	1.3414	9.5438e-05	DOWN
sulfur amino acid metabolic process (GO:0000096)	24	-18.717	9.65e-05	DOWN
mitochondrial RNA metabolic process (GO:0000959)	15	-22.774	9.7135e-05	DOWN
regulation of interleukin-6 production (GO:0032675)	109	45.879	9.7597e-05	UP
bundle of His cell-Purkinje myocyte adhesion involved in cell communication (GO:0086073)	6	-20.02	9.8272e-05	DOWN
positive regulation of monocyte differentiation (GO:0045657)	10	36.082	9.9513e-05	UP
positive regulation of cell motility (GO:2000147)	221	51.049	9.9513e-05	UP
regulation of stem cell differentiation (GO:2000736)	91	-0.14805	0.00010335	DOWN
enzyme linked receptor protein signaling pathway (GO:0007167)	140	48.79	0.00010354	UP
response to interferon-gamma (GO:0034341)	78	43.179	0.0001085	UP
acyl-CoA metabolic process (GO:0006637)	37	-19.965	0.00011445	DOWN
fatty acid metabolic process (GO:0006631)	123	-11.097	0.00012039	DOWN
positive regulation of protein localization to chromosome, telomeric region (GO:1904816)	12	-19.957	0.00012039	DOWN
cytosolic transport (GO:0016482)	116	-7.7729	0.00012039	DOWN
proteasomal ubiquitin-independent protein catabolic process (GO:0010499)	22	-13.917	0.00012039	DOWN
electron transport chain (GO:0022900)	15	-14.951	0.00012262	DOWN
vesicle transport along microtubule (GO:0047496)	23	-11.345	0.00012532	DOWN
methionine metabolic process (GO:0006555)	8	-17.318	0.00013435	DOWN
regulation of cell communication by electrical coupling (GO:0010649)	13	-19.165	0.00013731	DOWN
regulation of ventricular cardiac muscle cell action potential (GO:0098911)	12	-15.66	0.00014215	DOWN
mitochondrial protein processing (GO:0034982)	11	-21.953	0.00014282	DOWN
tail-anchored membrane protein insertion into ER membrane (GO:0071816)	17	-21.782	0.00014593	DOWN
glycolytic process (GO:0006096)	28	-16.453	0.00014681	DOWN
canonical glycolysis (GO:0061621)	23	-15.872	0.00014681	DOWN
glucose catabolic process to pyruvate (GO:0061718)	23	-15.872	0.00014681	DOWN
ATP synthesis coupled electron transport (GO:0042773)	6	-18.991	0.00014711	DOWN
proteolysis involved in cellular protein catabolic process (GO:0051603)	73	-8.5852	0.00015684	DOWN
carnitine shuttle (GO:0006853)	11	-21.639	0.00016069	DOWN
fatty acid beta-oxidation using acyl-CoA dehydrogenase (GO:0033539)	10	-18.534	0.00016774	DOWN
negative regulation of cytokine production (GO:0001818)	182	48.771	0.00017269	UP
negative regulation of natural killer cell mediated cytotoxicity (GO:0045953)	16	37.145	0.00017269	UP
adenylate cyclase-modulating G protein-coupled receptor signaling pathway (GO:0007188)	164	48.328	0.00017512	UP
collagen fibril organization (GO:0030199)	89	42.019	0.00017852	UP
regulation of cytokine production (GO:0001817)	149	48.145	0.00017852	UP
positive regulation of cell migration (GO:0030335)	269	51.34	0.00017852	UP
cellular response to insulin stimulus (GO:0032869)	129	-10.429	0.0001809	DOWN
regulation of membrane repolarization (GO:0060306)	13	-11.629	0.00020209	DOWN
innate immune response activating cell surface receptor signaling pathway (GO:0002220)	116	-2.9311	0.00020209	DOWN
antigen processing and presentation of peptide antigen via MHC class II (GO:0002495)	98	-5.0159	0.00020518	DOWN
protein import into mitochondrial matrix (GO:0030150)	19	-20.446	0.00020657	DOWN
response to muscle stretch (GO:0035994)	15	-17.055	0.00024964	DOWN
cellular response to mechanical stimulus (GO:0071260)	49	40.282	0.00025161	UP
nucleotide-excision repair, DNA damage recognition (GO:0000715)	23	-14.388	0.00025271	DOWN
regulation of cardiac muscle contraction (GO:0055117)	36	-15.386	0.00025329	DOWN
muscle contraction (GO:0006936)	128	-7.8607	0.00025379	DOWN
retrograde transport, endosome to Golgi (GO:0042147)	88	-4.759	0.0002759	DOWN
regulation of heart contraction (GO:0008016)	93	-7.6023	0.00028994	DOWN
negative regulation of mitochondrial fusion (GO:0010637)	8	-14.696	0.00029014	DOWN
protein import into peroxisome matrix (GO:0016558)	12	-17.653	0.00031977	DOWN
cardiac muscle cell action potential involved in contraction (GO:0086002)	31	-18.382	0.00032967	DOWN
aggrephagy (GO:0035973)	29	-12.951	0.00033014	DOWN
isocitrate metabolic process (GO:0006102)	5	-18.282	0.00033296	DOWN
negative regulation of inflammatory response (GO:0050728)	212	48.881	0.00033846	UP
Ras protein signal transduction (GO:0007265)	142	45.69	0.00033846	UP
double-strand break repair via nonhomologous end joining (GO:0006303)	62	-14.397	0.00033928	DOWN
positive regulation of MAPK cascade (GO:0043410)	272	52.582	0.00034016	UP
positive regulation of I-kappaB kinase/NF-kappaB signaling (GO:0043123)	171	47.697	0.00036041	UP
organelle fusion (GO:0048284)	22	-17.053	0.00039219	DOWN
regulation of I-kappaB kinase/NF-kappaB signaling (GO:0043122)	224	50.284	0.00041073	UP
mitochondrial cytochrome c oxidase assembly (GO:0033617)	19	-22.059	0.00041591	DOWN
establishment of protein localization to peroxisome (GO:0072663)	8	-14.648	0.00042011	DOWN
DNA repair (GO:0006281)	297	4.405	0.00042167	DOWN
negative regulation of translational initiation (GO:0045947)	14	-16.074	0.00042547	DOWN
regulation of autophagy (GO:0010506)	231	-3.6288	0.0004386	DOWN
glycogen catabolic process (GO:0005980)	15	-15.712	0.0004386	DOWN
autophagosome assembly (GO:0000045)	58	-13.145	0.00044832	DOWN
peroxisomal transport (GO:0043574)	9	-15.36	0.00045743	DOWN
glycolytic process through glucose-6-phosphate (GO:0061620)	24	-11.334	0.00045743	DOWN
protein insertion into ER membrane by stop-transfer membrane-anchor sequence (GO:0045050)	10	-20.141	0.00046512	DOWN
intrinsic apoptotic signaling pathway in response to oxidative stress (GO:0008631)	12	-16.683	0.00046717	DOWN
mitochondrial RNA processing (GO:0000963)	8	-12.253	0.00050008	DOWN
regulation of cellular carbohydrate metabolic process (GO:0010675)	16	-17.403	0.00050141	DOWN
protein autoubiquitination (GO:0051865)	65	-9.4882	0.00052271	DOWN
peptidyl-tyrosine modification (GO:0018212)	56	38.022	0.00053656	UP
acetyl-CoA biosynthetic process from pyruvate (GO:0006086)	6	-15.811	0.00053747	DOWN
cytosolic calcium ion transport (GO:0060401)	28	-3.9777	0.00053747	DOWN
skeletal system development (GO:0001501)	158	45.47	0.00055774	UP
pulmonary valve development (GO:0003177)	18	35.011	0.00056033	UP
malate metabolic process (GO:0006108)	7	-17.256	0.00056565	DOWN
cardiac muscle cell membrane repolarization (GO:0099622)	11	-22.517	0.00058078	DOWN
establishment of protein localization to organelle (GO:0072594)	76	-18.736	0.00059104	DOWN
aortic valve development (GO:0003176)	36	36.832	0.00059608	UP
antigen processing and presentation of exogenous peptide antigen via MHC class II (GO:0019886)	96	-4.7479	0.00059619	DOWN
positive regulation of establishment of protein localization to telomere (GO:1904851)	10	-19.468	0.00059619	DOWN
positive regulation of cell population proliferation (GO:0008284)	473	57.528	0.00060155	UP
antigen processing and presentation of exogenous peptide antigen via MHC class I, TAP-independent (GO:0002480)	8	31.581	0.0006466	UP
biotin metabolic process (GO:0006768)	9	-18.66	0.00070922	DOWN
cellular glucan metabolic process (GO:0006073)	11	-13.912	0.00072003	DOWN
cardiac epithelial to mesenchymal transition (GO:0060317)	20	34.634	0.00074235	UP
regulation of fatty acid oxidation (GO:0046320)	16	-16.427	0.00074386	DOWN
regulation of acyl-CoA biosynthetic process (GO:0050812)	8	-17.696	0.00078067	DOWN
regulation of acetyl-CoA biosynthetic process from pyruvate (GO:0010510)	8	-17.696	0.00078067	DOWN
positive regulation of telomere maintenance via telomere lengthening (GO:1904358)	36	-10.061	0.0007861	DOWN
negative regulation of mitochondrion organization (GO:0010823)	34	-13.115	0.00079175	DOWN
fatty acid derivative catabolic process (GO:1901569)	5	-16.122	0.00079809	DOWN
neuron projection organization (GO:0106027)	16	-19.395	0.00082936	DOWN
non-canonical Wnt signaling pathway (GO:0035567)	123	-1.3184	0.00084888	DOWN
regulation of proteasomal ubiquitin-dependent protein catabolic process (GO:0032434)	101	-9.338	0.00084888	DOWN
regulation of potassium ion transmembrane transporter activity (GO:1901016)	26	-9.4771	0.00085131	DOWN
tRNA aminoacylation for mitochondrial protein translation (GO:0070127)	8	-17.376	0.00087255	DOWN
succinyl-CoA metabolic process (GO:0006104)	5	-15.862	0.00087637	DOWN
nucleotide-excision repair (GO:0006289)	105	-10.072	0.00088306	DOWN
ventricular cardiac muscle cell action potential (GO:0086005)	18	-14.028	0.00088306	DOWN
transcription, DNA-templated (GO:0006351)	221	-4.7304	0.00090215	DOWN
Golgi organization (GO:0007030)	130	-8.5107	0.0009027	DOWN
skeletal muscle thin filament assembly (GO:0030240)	6	-19.736	0.0009027	DOWN
peptidyl-tyrosine phosphorylation (GO:0018108)	68	38.7	0.00094819	UP
energy coupled proton transport, down electrochemical gradient (GO:0015985)	12	-18.538	0.00097794	DOWN
transmembrane receptor protein tyrosine kinase signaling pathway (GO:0007169)	404	54.244	0.00098339	UP
positive regulation of transcription, DNA-templated (GO:0045893)	1181	73.369	0.0009874	UP
response to lipopolysaccharide (GO:0032496)	157	44.22	0.0010065	UP
regulation of cellular response to heat (GO:1900034)	79	-16.859	0.0010246	DOWN
regulation of interleukin-8 production (GO:0032677)	81	39.716	0.001025	UP
hemopoiesis (GO:0030097)	94	40.306	0.001025	UP
negative regulation of potassium ion transmembrane transporter activity (GO:1901017)	8	-11.284	0.0010402	DOWN
T cell activation (GO:0042110)	92	40.355	0.0010644	UP
regulation of sequestering of triglyceride (GO:0010889)	15	-16.983	0.0010746	DOWN
protein import into nucleus (GO:0006606)	76	-16.127	0.0011133	DOWN
ribonucleoprotein complex assembly (GO:0022618)	135	-2.7437	0.0011173	DOWN
regulation of interleukin-12 production (GO:0032655)	51	37.189	0.0011226	UP
regulation of cell migration involved in sprouting angiogenesis (GO:0090049)	32	35.662	0.0011226	UP
negative regulation of oxidative stress-induced neuron intrinsic apoptotic signaling pathway (GO:1903377)	5	-15.198	0.0011265	DOWN
branching morphogenesis of an epithelial tube (GO:0048754)	44	37.591	0.0011287	UP
hexose biosynthetic process (GO:0019319)	43	-11.141	0.0011403	DOWN
negative regulation of viral life cycle (GO:1903901)	20	33.679	0.0011466	UP
adenylate cyclase-activating G protein-coupled receptor signaling pathway (GO:0007189)	118	42.598	0.0011466	UP
Notch signaling pathway (GO:0007219)	60	38.19	0.0011466	UP
regulation of interleukin-1 beta production (GO:0032651)	82	38.986	0.0011466	UP
positive regulation of peptidyl-tyrosine phosphorylation (GO:0050731)	134	43.141	0.0011559	UP
mitochondrion morphogenesis (GO:0070584)	11	-16.679	0.0012025	DOWN
ubiquitin-dependent ERAD pathway (GO:0030433)	72	-3.2383	0.0012097	DOWN
organelle transport along microtubule (GO:0072384)	31	-14.966	0.0012356	DOWN
regulation of endothelial cell proliferation (GO:0001936)	92	39.943	0.0012369	UP
cellular response to lipopolysaccharide (GO:0071222)	118	42.361	0.0012459	UP
protein localization to mitochondrion (GO:0070585)	13	-12.852	0.0013003	DOWN
transcription by RNA polymerase II (GO:0006366)	320	2.0915	0.0013106	DOWN
positive regulation of epithelial cell proliferation (GO:0050679)	123	42.52	0.0013315	UP
COPII-coated vesicle budding (GO:0090114)	70	-13.356	0.0013329	DOWN
positive regulation of NF-kappaB transcription factor activity (GO:0051092)	155	45.237	0.0013551	UP
positive regulation of blood vessel endothelial cell migration (GO:0043536)	48	37.396	0.0013551	UP
G2/M transition of mitotic cell cycle (GO:0000086)	130	3.7503	0.001393	DOWN
positive regulation of mitophagy in response to mitochondrial depolarization (GO:0098779)	7	-14.208	0.001393	DOWN
somatic recombination of immunoglobulin gene segments (GO:0016447)	7	-10.586	0.0014756	DOWN
protein methylation (GO:0006479)	41	-8.7904	0.0015305	DOWN
mitochondrial ribosome assembly (GO:0061668)	6	-18.279	0.0015604	DOWN
organelle fission (GO:0048285)	26	-10.805	0.0016013	DOWN
axonal transport (GO:0098930)	36	-8.4627	0.0016435	DOWN
muscle cell development (GO:0055001)	33	-10.611	0.0016717	DOWN
antigen processing and presentation of exogenous peptide antigen (GO:0002478)	101	2.152	0.0016782	DOWN
response to X-ray (GO:0010165)	14	-11.386	0.0016946	DOWN
regulation of mitophagy (GO:1901524)	5	-14.118	0.0016952	DOWN
T cell differentiation (GO:0030217)	41	34.764	0.0017139	UP
snRNA transcription by RNA polymerase II (GO:0042795)	70	-8.4952	0.0017291	DOWN
positive regulation of protein modification by small protein conjugation or removal (GO:1903322)	77	-11.047	0.0017535	DOWN
cytoplasmic microtubule organization (GO:0031122)	54	-6.2803	0.0017962	DOWN
mitochondrial tRNA methylation (GO:0070901)	5	-13.935	0.0018093	DOWN
positive regulation of ion transmembrane transporter activity (GO:0032414)	26	-10.411	0.0018123	DOWN
mitochondrial RNA 3-end processing (GO:0000965)	5	-13.907	0.0018181	DOWN
positive regulation of autophagy of mitochondrion (GO:1903599)	9	-7.9603	0.0018268	DOWN
positive regulation of protein phosphorylation (GO:0001934)	370	52.217	0.0018418	UP
membrane repolarization during cardiac muscle cell action potential (GO:0086013)	15	-18.741	0.0018596	DOWN
establishment of mitotic spindle localization (GO:0040001)	29	-12.365	0.0018973	DOWN
7-methylguanosine mRNA capping (GO:0006370)	32	-15.365	0.0018973	DOWN
7-methylguanosine RNA capping (GO:0009452)	32	-15.365	0.0018973	DOWN
vasculature development (GO:0001944)	17	33.229	0.0019174	UP
antigen processing and presentation of endogenous peptide antigen via MHC class I via ER pathway, TAP-independent (GO:0002486)	7	29.691	0.0019336	UP
antigen processing and presentation of endogenous peptide antigen via MHC class I via ER pathway (GO:0002484)	7	29.691	0.0019336	UP
porphyrin-containing compound biosynthetic process (GO:0006779)	24	-10.354	0.0020308	DOWN
DNA duplex unwinding (GO:0032508)	51	-10.767	0.0020314	DOWN
cell cycle G2/M phase transition (GO:0044839)	131	3.7947	0.0020492	DOWN
positive regulation of cysteine-type endopeptidase activity involved in apoptotic process (GO:0043280)	118	41.34	0.0020936	UP
regulation of phospholipase C activity (GO:1900274)	15	31.573	0.0020936	UP
regulation of actin cytoskeleton reorganization (GO:2000249)	37	35.27	0.0020936	UP
negative regulation of cellular response to growth factor stimulus (GO:0090288)	80	38.275	0.0021087	UP
RNA stabilization (GO:0043489)	32	-18.033	0.0021754	DOWN
autophagosome maturation (GO:0097352)	34	-12.544	0.0022019	DOWN
mitochondrial fragmentation involved in apoptotic process (GO:0043653)	9	-9.1697	0.0022019	DOWN
cell communication by electrical coupling involved in cardiac conduction (GO:0086064)	17	-12.928	0.002206	DOWN
aspartate family amino acid catabolic process (GO:0009068)	19	-14.297	0.002206	DOWN
short-chain fatty acid catabolic process (GO:0019626)	8	-14.807	0.002216	DOWN
activation of cysteine-type endopeptidase activity involved in apoptotic process (GO:0006919)	80	38.172	0.0022253	UP
regulation of Rho protein signal transduction (GO:0035023)	73	38.58	0.002289	UP
positive regulation of response to external stimulus (GO:0032103)	138	42.808	0.0023326	UP
positive regulation of telomere maintenance via telomerase (GO:0032212)	33	-9.1576	0.0023591	DOWN
regulation of NIK/NF-kappaB signaling (GO:1901222)	80	37.957	0.0024353	UP
regulation of endothelial cell apoptotic process (GO:2000351)	44	35.902	0.0024353	UP
regulation of mononuclear cell migration (GO:0071675)	23	32.742	0.0024353	UP
positive regulation of apoptotic signaling pathway (GO:2001235)	59	36.197	0.0024401	UP
protein transport (GO:0015031)	366	11.634	0.0024844	DOWN
post-Golgi vesicle-mediated transport (GO:0006892)	89	-12.086	0.0024866	DOWN
regulation of signal transduction (GO:0009966)	198	45.381	0.0025298	UP
supramolecular fiber organization (GO:0097435)	350	49.849	0.0025356	UP
positive regulation of angiogenesis (GO:0045766)	116	40.185	0.0025356	UP
blood vessel morphogenesis (GO:0048514)	56	34.892	0.0025356	UP
RNA metabolic process (GO:0016070)	133	1.998	0.0025952	DOWN
cell part morphogenesis (GO:0032990)	13	-15.451	0.0026402	DOWN
cytochrome complex assembly (GO:0017004)	7	-12.023	0.0026503	DOWN
histone H2B ubiquitination (GO:0033523)	10	-18.323	0.0026518	DOWN
sprouting angiogenesis (GO:0002040)	52	35.133	0.0026635	UP
positive regulation of protein ubiquitination (GO:0031398)	82	-9.5271	0.002671	DOWN
positive regulation of endothelial cell migration (GO:0010595)	86	37.554	0.00272	UP
negative regulation of potassium ion transmembrane transport (GO:1901380)	11	-9.4633	0.0027213	DOWN
regulation of small molecule metabolic process (GO:0062012)	28	-9.4612	0.002744	DOWN
stress granule assembly (GO:0034063)	21	-14.32	0.00279	DOWN
protein repair (GO:0030091)	6	-16.496	0.0028346	DOWN
protein deneddylation (GO:0000338)	10	-13.627	0.0028442	DOWN
import into nucleus (GO:0051170)	77	-15.212	0.002848	DOWN
mitochondrial tRNA modification (GO:0070900)	9	-14.236	0.0028666	DOWN
positive regulation of lymphocyte proliferation (GO:0050671)	74	36.737	0.0028893	UP
protein K11-linked ubiquitination (GO:0070979)	29	-16.024	0.0029406	DOWN
membrane organization (GO:0061024)	242	-1.0439	0.0029406	DOWN
positive regulation of transcription by RNA polymerase II (GO:0045944)	907	65.789	0.0029423	UP
membrane depolarization during cardiac muscle cell action potential (GO:0086012)	17	-17.007	0.0029801	DOWN
cellular response to starvation (GO:0009267)	158	-5.2546	0.0030113	DOWN
nucleotide biosynthetic process (GO:0009165)	18	-12.019	0.003022	DOWN
peptidyl-threonine phosphorylation (GO:0018107)	60	-9.7322	0.0030512	DOWN
protein stabilization (GO:0050821)	178	-4.1286	0.0030949	DOWN
positive regulation of oligodendrocyte differentiation (GO:0048714)	8	28.376	0.0031496	UP
positive regulation of chemotaxis (GO:0050921)	45	34.598	0.0032602	UP
retrograde axonal transport (GO:0008090)	16	-12.183	0.0032741	DOWN
positive regulation of interleukin-6 production (GO:0032755)	75	37.034	0.0033822	UP
anterior/posterior pattern specification (GO:0009952)	62	36.272	0.0033822	UP
protein K63-linked deubiquitination (GO:0070536)	32	-9.8517	0.0033968	DOWN
negative regulation of tumor necrosis factor production (GO:0032720)	46	33.656	0.0034233	UP
positive regulation of DNA-binding transcription factor activity (GO:0051091)	246	46.278	0.003468	UP
positive regulation of epithelial to mesenchymal transition (GO:0010718)	42	33.613	0.003468	UP
negative regulation of viral entry into host cell (GO:0046597)	17	31.733	0.0034828	UP
artery morphogenesis (GO:0048844)	30	32.97	0.0034828	UP
regulation of ATP metabolic process (GO:1903578)	56	-14.599	0.0035079	DOWN
gluconeogenesis (GO:0006094)	40	-10.73	0.0035244	DOWN
regulation of defense response to virus (GO:0050688)	16	-15.281	0.0035354	DOWN
actin filament bundle organization (GO:0061572)	33	32.78	0.0035631	UP
response to amino acid starvation (GO:1990928)	75	-5.0648	0.003606	DOWN
aortic valve morphogenesis (GO:0003180)	32	33.008	0.0036301	UP
regulation of phosphatidylinositol 3-kinase signaling (GO:0014066)	106	38.37	0.0036847	UP
positive regulation of interleukin-12 production (GO:0032735)	34	33.065	0.0037267	UP
acetyl-CoA biosynthetic process (GO:0006085)	10	-14.124	0.0038476	DOWN
regulation of oligodendrocyte differentiation (GO:0048713)	19	31.359	0.0038487	UP
cellular response to nutrient levels (GO:0031669)	66	-12.86	0.0038652	DOWN
autophagosome organization (GO:1905037)	56	-9.8373	0.0038652	DOWN
positive regulation of vasculature development (GO:1904018)	102	37.629	0.0038665	UP
regulation of membrane depolarization (GO:0003254)	18	-16.127	0.0038881	DOWN
positive regulation of phospholipase C activity (GO:0010863)	43	33.412	0.0039615	UP
atrial cardiac muscle cell action potential (GO:0086014)	13	-14.135	0.0039654	DOWN
carbohydrate catabolic process (GO:0016052)	40	-14.716	0.0039958	DOWN
positive regulation of macroautophagy (GO:0016239)	53	-11.103	0.0039958	DOWN
plus-end-directed vesicle transport along microtubule (GO:0072383)	5	-11.609	0.0040491	DOWN
retrograde vesicle-mediated transport, Golgi to endoplasmic reticulum (GO:0006890)	85	-11.827	0.0041673	DOWN
glucan catabolic process (GO:0009251)	15	-12.967	0.0042549	DOWN
vascular endothelial growth factor receptor signaling pathway (GO:0048010)	67	35.559	0.0042635	UP
response to interferon-alpha (GO:0035455)	18	30.676	0.0042685	UP
carnitine metabolic process (GO:0009437)	12	-12.205	0.0042773	DOWN
positive regulation of cell migration involved in sprouting angiogenesis (GO:0090050)	18	30.636	0.0043355	UP
insulin receptor signaling pathway (GO:0008286)	73	-11.528	0.0043366	DOWN
glucose metabolic process (GO:0006006)	61	-7.8964	0.0043968	DOWN
nucleotide-excision repair, preincision complex assembly (GO:0006294)	29	-11.93	0.0043968	DOWN
regulation of oxidative stress-induced cell death (GO:1903201)	12	-10.994	0.0043968	DOWN
mitochondrion distribution (GO:0048311)	12	-14.224	0.0044161	DOWN
axon guidance (GO:0007411)	203	43.336	0.0044316	UP
protein dephosphorylation (GO:0006470)	139	-2.9308	0.004441	DOWN
regulation of cell cycle G2/M phase transition (GO:1902749)	85	0.4469	0.0044518	DOWN
protein-containing complex assembly (GO:0065003)	267	10.936	0.0045618	DOWN
positive regulation of inflammatory response (GO:0050729)	89	35.89	0.0046567	UP
positive regulation of tumor necrosis factor superfamily cytokine production (GO:1903557)	81	36.367	0.0046567	UP
lysine catabolic process (GO:0006554)	12	-13.821	0.0049174	DOWN
lysine metabolic process (GO:0006553)	12	-13.821	0.0049174	DOWN
regulation of organelle organization (GO:0033043)	80	-5.3925	0.0049174	DOWN
antigen processing and presentation of endogenous peptide antigen (GO:0002483)	14	30.652	0.0049402	UP
regulation of calcium ion transmembrane transporter activity (GO:1901019)	29	-4.3716	0.0049688	DOWN
carbohydrate phosphorylation (GO:0046835)	8	-11.117	0.0049688	DOWN
endothelial cell migration (GO:0043542)	39	32.882	0.0049697	UP
regulation of MAP kinase activity (GO:0043405)	97	37.412	0.0049705	UP
regulation of vascular endothelial cell proliferation (GO:1905562)	18	30.312	0.004979	UP
positive regulation of membrane potential (GO:0045838)	9	-13.194	0.0050456	DOWN
regulation of gene expression (GO:0010468)	1076	67.499	0.0050883	UP
cardiac cell development (GO:0055006)	13	-9.7331	0.0051798	DOWN
negative regulation of potassium ion transport (GO:0043267)	13	-7.6594	0.0052805	DOWN
ribosome disassembly (GO:0032790)	8	-12.246	0.0053052	DOWN
regulation of striated muscle contraction (GO:0006942)	30	-11.422	0.0053643	DOWN
protection from natural killer cell mediated cytotoxicity (GO:0042270)	6	27.86	0.0054064	UP
cellular response to molecule of bacterial origin (GO:0071219)	113	37.803	0.0054064	UP
positive regulation of tumor necrosis factor production (GO:0032760)	77	35.006	0.0054064	UP
negative regulation of lipopolysaccharide-mediated signaling pathway (GO:0031665)	10	28.243	0.0054541	UP
protein targeting (GO:0006605)	125	-3.9666	0.0054557	DOWN
protein insertion into mitochondrial membrane (GO:0051204)	24	-12.835	0.0055638	DOWN
negative regulation by host of viral genome replication (GO:0044828)	7	-10.845	0.0055669	DOWN
skeletal myofibril assembly (GO:0014866)	8	-16.644	0.0057069	DOWN
mitochondrial calcium ion homeostasis (GO:0051560)	22	-7.5465	0.0057525	DOWN
transcription-coupled nucleotide-excision repair (GO:0006283)	73	-12.916	0.0058621	DOWN
regulation of mitochondrial fusion (GO:0010635)	11	-11.38	0.0058773	DOWN
regulation of generation of precursor metabolites and energy (GO:0043467)	50	-11.301	0.0059061	DOWN
regulation of ventricular cardiac muscle cell membrane repolarization (GO:0060307)	18	-11.592	0.0059284	DOWN
peroxisome fission (GO:0016559)	9	-12.633	0.0060686	DOWN
regulation of calcium ion transmembrane transport (GO:1903169)	23	-4.7111	0.0061875	DOWN
magnesium ion transport (GO:0015693)	12	-12.613	0.0063272	DOWN
glutathione biosynthetic process (GO:0006750)	11	-13.952	0.0064101	DOWN
snRNA transcription (GO:0009301)	71	-7.5482	0.0064383	DOWN
peptidyl-threonine modification (GO:0018210)	67	-7.7055	0.0065	DOWN
cellular response to leucine (GO:0071233)	10	-11.45	0.0065	DOWN
negative regulation of calcineurin-NFAT signaling cascade (GO:0070885)	12	-12.998	0.0065	DOWN
negative regulation of calcineurin-mediated signaling (GO:0106057)	12	-12.998	0.0065	DOWN
mRNA splicing, via spliceosome (GO:0000398)	274	7.8502	0.0065	DOWN
response to leucine (GO:0043201)	10	-11.45	0.0065	DOWN
tRNA 3-end processing (GO:0042780)	6	-13.843	0.0065074	DOWN
plus-end-directed organelle transport along microtubule (GO:0072386)	6	-13.804	0.0065846	DOWN
protein insertion into ER membrane (GO:0045048)	37	-8.1797	0.0066449	DOWN
positive regulation of ERK1 and ERK2 cascade (GO:0070374)	170	41.239	0.0067043	UP
response to interferon-beta (GO:0035456)	27	31.066	0.006885	UP
negative regulation of cell population proliferation (GO:0008285)	378	49.638	0.006885	UP
regulation of viral genome replication (GO:0045069)	67	34.523	0.006885	UP
cell fate commitment involved in formation of primary germ layer (GO:0060795)	5	-15.792	0.0068997	DOWN
positive regulation of ryanodine-sensitive calcium-release channel activity (GO:0060316)	8	-15.971	0.0070013	DOWN
negative regulation of leukocyte mediated cytotoxicity (GO:0001911)	15	28.809	0.0070332	UP
regulation of mitochondrion organization (GO:0010821)	48	-5.1973	0.007049	DOWN
chordate embryonic development (GO:0043009)	58	33.172	0.0070922	UP
dermatan sulfate metabolic process (GO:0030205)	13	27.925	0.0073133	UP
mitotic cell cycle phase transition (GO:0044772)	209	8.829	0.0074239	DOWN
regulation of glucan biosynthetic process (GO:0010962)	9	-11.994	0.0074239	DOWN
regulation of MAPK cascade (GO:0043408)	166	40.317	0.0074344	UP
regulation of Notch signaling pathway (GO:0008593)	81	35.364	0.0074344	UP
negative regulation of tumor necrosis factor superfamily cytokine production (GO:1903556)	48	33.474	0.0074812	UP
positive regulation by symbiont of entry into host (GO:0075294)	10	27.556	0.0074812	UP
positive regulation of viral entry into host cell (GO:0046598)	10	27.556	0.0074812	UP
regulation of TOR signaling (GO:0032006)	71	-12.642	0.0076261	DOWN
cellular amide metabolic process (GO:0043603)	115	-9.534	0.0076726	DOWN
mitochondrial fission (GO:0000266)	18	-7.5601	0.0077569	DOWN
nervous system development (GO:0007399)	446	51.012	0.0079824	UP
protein monoubiquitination (GO:0006513)	39	-11.937	0.0080279	DOWN
calcium import into the mitochondrion (GO:0036444)	10	-10.832	0.0081045	DOWN
positive regulation of T cell differentiation (GO:0045582)	43	31.818	0.0082075	UP
xenobiotic catabolic process (GO:0042178)	7	-14.536	0.0082665	DOWN
microtubule anchoring (GO:0034453)	12	-16.028	0.0082665	DOWN
protein neddylation (GO:0045116)	13	-15.627	0.0083688	DOWN
regulation of blood vessel endothelial cell migration (GO:0043535)	55	34.452	0.0083841	UP
artery development (GO:0060840)	23	29.904	0.0084832	UP
mitochondrial genome maintenance (GO:0000002)	12	-7.4842	0.008651	DOWN
protein alkylation (GO:0008213)	23	-11.086	0.0088725	DOWN
heme biosynthetic process (GO:0006783)	22	-8.3454	0.0090663	DOWN
tRNA splicing, via endonucleolytic cleavage and ligation (GO:0006388)	15	-8.3856	0.0090715	DOWN
negative regulation of ion transmembrane transporter activity (GO:0032413)	21	-7.5432	0.0090874	DOWN
peptidyl-asparagine modification (GO:0018196)	31	-6.5435	0.0091504	DOWN
positive regulation of epithelial cell apoptotic process (GO:1904037)	22	29.659	0.0092873	UP
regulation of extracellular matrix assembly (GO:1901201)	7	26.144	0.0092873	UP
positive regulation of interleukin-1 beta production (GO:0032731)	56	32.109	0.0092873	UP
positive regulation of mitochondrion organization (GO:0010822)	57	1.768	0.009348	DOWN
internal peptidyl-lysine acetylation (GO:0018393)	27	-8.7209	0.009348	DOWN
reticulophagy (GO:0061709)	13	-11.181	0.009348	DOWN
RNA methylation (GO:0001510)	60	-14.252	0.009348	DOWN
nucleus localization (GO:0051647)	11	-8.2636	0.0095423	DOWN
protein catabolic process (GO:0030163)	64	-2.2999	0.0095423	DOWN
ribonucleoprotein complex disassembly (GO:0032988)	7	-14.029	0.0096408	DOWN
mitophagy (GO:0000423)	8	-14.947	0.0096888	DOWN
negative regulation of cellular process (GO:0048523)	564	54.621	0.0097192	UP
regulation of lens fiber cell differentiation (GO:1902746)	7	25.996	0.0097192	UP
vasculogenesis (GO:0001570)	33	30.557	0.0097192	UP
cellular response to growth factor stimulus (GO:0071363)	158	39.285	0.0097192	UP
positive regulation of vascular endothelial cell proliferation (GO:1905564)	13	27.198	0.0099745	UP
ion homeostasis (GO:0050801)	30	-8.4034	0.0099745	DOWN
energy derivation by oxidation of organic compounds (GO:0015980)	25	-7.303	0.010018	DOWN
transcription elongation from RNA polymerase II promoter (GO:0006368)	67	-8.4267	0.010018	DOWN
negative regulation of reactive oxygen species metabolic process (GO:2000378)	23	-13.257	0.01016	DOWN
Golgi to endosome transport (GO:0006895)	16	-14.007	0.010213	DOWN
positive regulation of autophagy of mitochondrion in response to mitochondrial depolarization (GO:1904925)	6	-17.681	0.010286	DOWN
tRNA 5-end processing (GO:0099116)	15	-11.997	0.010342	DOWN
MAPK cascade (GO:0000165)	303	21.27	0.010354	DOWN
cell chemotaxis (GO:0060326)	68	33.321	0.010393	UP
positive regulation of cytoplasmic translation (GO:2000767)	7	-13.755	0.010413	DOWN
lymphocyte chemotaxis (GO:0048247)	41	30.7	0.010421	UP
negative regulation of interleukin-6 production (GO:0032715)	31	30.244	0.010421	UP
substantia nigra development (GO:0021762)	43	-9.0611	0.010532	DOWN
regulation of ERK1 and ERK2 cascade (GO:0070372)	236	43.813	0.010684	UP
cellular protein-containing complex assembly (GO:0034622)	166	-0.23377	0.01082	DOWN
negative regulation of natural killer cell mediated immunity (GO:0002716)	11	27.165	0.010822	UP
positive regulation of calcium ion import (GO:0090280)	13	26.984	0.010822	UP
ephrin receptor signaling pathway (GO:0048013)	82	34.16	0.010822	UP
induction of positive chemotaxis (GO:0050930)	11	27.101	0.01108	UP
positive regulation of phosphorylation (GO:0042327)	253	44.163	0.01108	UP
negative regulation of blood vessel morphogenesis (GO:2000181)	78	34.014	0.011146	UP
cartilage development (GO:0051216)	52	31.816	0.011205	UP
negative regulation of DNA-binding transcription factor activity (GO:0043433)	143	38.368	0.011205	UP
positive regulation of cytokine-mediated signaling pathway (GO:0001961)	36	30.428	0.011205	UP
negative regulation of defense response to virus (GO:0050687)	11	-8.6595	0.011388	DOWN
positive regulation of sodium ion transmembrane transporter activity (GO:2000651)	14	-7.6835	0.0114	DOWN
regulation of DNA repair (GO:0006282)	45	-9.3244	0.011435	DOWN
regulation of purine nucleotide metabolic process (GO:1900542)	43	-11.783	0.011451	DOWN
COPII vesicle coating (GO:0048208)	63	-11.061	0.011716	DOWN
vesicle coating (GO:0006901)	63	-11.061	0.011716	DOWN
vesicle targeting, rough ER to cis-Golgi (GO:0048207)	63	-11.061	0.011716	DOWN
aorta development (GO:0035904)	14	28.474	0.012001	UP
response to insulin (GO:0032868)	84	-8.8933	0.012003	DOWN
regulation of signal transduction by p53 class mediator (GO:1901796)	156	3.6772	0.012057	DOWN
cellular iron ion homeostasis (GO:0006879)	58	-5.2635	0.012235	DOWN
cellular polysaccharide catabolic process (GO:0044247)	16	-11.132	0.012235	DOWN
toll-like receptor 3 signaling pathway (GO:0034138)	12	27.31	0.01228	UP
B cell receptor signaling pathway (GO:0050853)	33	29.921	0.012315	UP
positive regulation of interleukin-8 production (GO:0032757)	61	33.89	0.012467	UP
organelle assembly (GO:0070925)	425	11.658	0.012522	DOWN
positive regulation of T cell activation (GO:0050870)	74	33.34	0.012532	UP
error-free translesion synthesis (GO:0070987)	22	-16.253	0.012776	DOWN
regulation of chemotaxis (GO:0050920)	32	30.064	0.012796	UP
regulation of pH (GO:0006885)	11	-8.2845	0.012802	DOWN
DNA damage checkpoint signaling (GO:0000077)	32	-5.0116	0.012811	DOWN
negative regulation of proteasomal protein catabolic process (GO:1901799)	36	-8.9584	0.013035	DOWN
detection of muscle stretch (GO:0035995)	7	-13.013	0.013064	DOWN
positive regulation of sodium ion transmembrane transport (GO:1902307)	12	-10.303	0.013159	DOWN
transcription by RNA polymerase III (GO:0006383)	28	-11.836	0.013159	DOWN
positive regulation of viral release from host cell (GO:1902188)	11	-13.147	0.013159	DOWN
positive regulation of morphogenesis of an epithelium (GO:1905332)	23	28.785	0.013399	UP
cholesterol biosynthetic process (GO:0006695)	35	-9.4846	0.013507	DOWN
ER-associated misfolded protein catabolic process (GO:0071712)	11	-6.7345	0.013585	DOWN
DNA metabolic process (GO:0006259)	277	8.3265	0.013676	DOWN
receptor catabolic process (GO:0032801)	25	-3.1377	0.013676	DOWN
negative regulation of fibroblast growth factor receptor signaling pathway (GO:0040037)	14	28.14	0.013742	UP
5S class rRNA transcription by RNA polymerase III (GO:0042791)	6	-11.309	0.013832	DOWN
endosome organization (GO:0007032)	41	-4.9714	0.013881	DOWN
fructose 1,6-bisphosphate metabolic process (GO:0030388)	9	-8.4579	0.013927	DOWN
N-terminal protein amino acid modification (GO:0031365)	14	-12.748	0.013982	DOWN
protein N-linked glycosylation via asparagine (GO:0018279)	30	-5.1529	0.014076	DOWN
protein localization to endoplasmic reticulum (GO:0070972)	16	-10.795	0.014076	DOWN
regulation of fibroblast growth factor receptor signaling pathway (GO:0040036)	20	28.012	0.014096	UP
cardiac muscle tissue morphogenesis (GO:0055008)	32	-5.3824	0.01438	DOWN
protein localization to chromosome (GO:0034502)	34	-6.5768	0.014538	DOWN
regulation of DNA replication (GO:0006275)	53	-2.64	0.014538	DOWN
regulation of T cell mediated cytotoxicity (GO:0001914)	29	28.471	0.014583	UP
positive regulation of macrophage migration (GO:1905523)	19	28.223	0.014583	UP
positive regulation of sequestering of triglyceride (GO:0010890)	9	-14.111	0.014683	DOWN
protein targeting to membrane (GO:0006612)	87	-3.1656	0.014696	DOWN
positive regulation of macromolecule metabolic process (GO:0010604)	383	48.63	0.01474	UP
mRNA modification (GO:0016556)	22	-12.464	0.014802	DOWN
myeloid leukocyte differentiation (GO:0002573)	71	35.22	0.014845	UP
positive regulation of leukocyte chemotaxis (GO:0002690)	54	32.22	0.015011	UP
nonribosomal peptide biosynthetic process (GO:0019184)	12	-12.256	0.015025	DOWN
DNA-templated transcription, elongation (GO:0006354)	69	-6.8817	0.015025	DOWN
cellular response to interleukin-15 (GO:0071350)	13	26.168	0.015056	UP
interleukin-15-mediated signaling pathway (GO:0035723)	13	26.168	0.015056	UP
purine ribonucleotide catabolic process (GO:0009154)	24	-5.5772	0.015215	DOWN
regulation of small GTPase mediated signal transduction (GO:0051056)	140	38.395	0.015253	UP
ventricular cardiac muscle tissue development (GO:0003229)	25	-10.02	0.015292	DOWN
recombinational repair (GO:0000725)	79	-6.372	0.015323	DOWN
pulmonary valve morphogenesis (GO:0003184)	17	28.118	0.015445	UP
regulation of glucose metabolic process (GO:0010906)	34	-7.6207	0.015499	DOWN
activation of protein kinase A activity (GO:0034199)	17	-5.7151	0.015556	DOWN
maturation of 5.8S rRNA (GO:0000460)	17	-11.617	0.015556	DOWN
molybdopterin cofactor biosynthetic process (GO:0032324)	6	-10.839	0.015556	DOWN
regulation of early endosome to late endosome transport (GO:2000641)	18	-5.7641	0.015614	DOWN
cellular response to peptide hormone stimulus (GO:0071375)	106	-1.4419	0.015669	DOWN
regulation of mRNA metabolic process (GO:1903311)	13	-13.352	0.015698	DOWN
regulation of microtubule cytoskeleton organization (GO:0070507)	37	-10.195	0.015749	DOWN
positive regulation of viral genome replication (GO:0045070)	29	-6.2248	0.015749	DOWN
ventricular cardiac muscle tissue morphogenesis (GO:0055010)	34	-1.2532	0.01578	DOWN
glutathione metabolic process (GO:0006749)	41	-9.4692	0.015974	DOWN
positive regulation of cellular process (GO:0048522)	623	54.769	0.016053	UP
positive regulation of antigen receptor-mediated signaling pathway (GO:0050857)	21	28.213	0.016053	UP
positive regulation of myeloid leukocyte differentiation (GO:0002763)	36	29.553	0.016095	UP
cellular response to amino acid starvation (GO:0034198)	74	-4.1446	0.016174	DOWN
regulation of cellular metabolic process (GO:0031323)	47	-9.0013	0.016321	DOWN
regulation of ryanodine-sensitive calcium-release channel activity (GO:0060314)	25	-6.4523	0.016327	DOWN
regulation of BMP signaling pathway (GO:0030510)	76	34.144	0.016429	UP
negative regulation of epithelial cell differentiation (GO:0030857)	16	27.476	0.016429	UP
lymphocyte migration (GO:0072676)	37	30.198	0.016429	UP
cellular response to organic substance (GO:0071310)	123	36.639	0.016429	UP
cell junction assembly (GO:0034329)	102	34.315	0.016429	UP
positive regulation of NIK/NF-kappaB signaling (GO:1901224)	53	30.956	0.016429	UP
cellular response to chemokine (GO:1990869)	58	31.077	0.016429	UP
intracellular distribution of mitochondria (GO:0048312)	5	-12.871	0.016439	DOWN
regulation of cytoplasmic transport (GO:1903649)	11	-5.0282	0.01657	DOWN
nuclear migration (GO:0007097)	14	-11.594	0.01657	DOWN
positive regulation of TOR signaling (GO:0032008)	41	-12.646	0.01657	DOWN
regulation of pri-miRNA transcription by RNA polymerase II (GO:1902893)	45	30.64	0.016692	UP
positive regulation of MAP kinase activity (GO:0043406)	69	32.272	0.016692	UP
regulation of tubulin deacetylation (GO:0090043)	7	-16.903	0.017249	DOWN
lipid import into cell (GO:0140354)	8	-12.898	0.017289	DOWN
oxidative RNA demethylation (GO:0035513)	5	-12.678	0.017386	DOWN
aorta morphogenesis (GO:0035909)	17	27.727	0.017683	UP
tRNA metabolic process (GO:0006399)	18	-13.561	0.017756	DOWN
negative regulation of macrophage activation (GO:0043031)	16	27.194	0.018191	UP
positive regulation of reactive oxygen species biosynthetic process (GO:1903428)	13	25.571	0.018434	UP
positive regulation of multicellular organismal process (GO:0051240)	345	45.968	0.018434	UP
negative regulation of Notch signaling pathway (GO:0045746)	30	28.918	0.018434	UP
coronary vasculature morphogenesis (GO:0060977)	8	24.213	0.018434	UP
regulation of actin cytoskeleton organization (GO:0032956)	91	33.98	0.018434	UP
positive regulation of leukocyte migration (GO:0002687)	29	27.82	0.018434	UP
positive regulation of Rho protein signal transduction (GO:0035025)	31	28.712	0.018434	UP
cell surface receptor signaling pathway involved in heart development (GO:0061311)	17	27.584	0.018434	UP
vascular associated smooth muscle cell development (GO:0097084)	7	24.279	0.018434	UP
positive regulation of interleukin-1 production (GO:0032732)	62	32.006	0.018446	UP
tRNA transcription by RNA polymerase III (GO:0042797)	7	-11.743	0.01849	DOWN
regulation of extrinsic apoptotic signaling pathway (GO:2001236)	64	32.098	0.018547	UP
regulation of T cell migration (GO:2000404)	20	27.139	0.018683	UP
store-operated calcium entry (GO:0002115)	8	24.119	0.018683	UP
T cell mediated immunity (GO:0002456)	16	27.015	0.018683	UP
regulation of lipid biosynthetic process (GO:0046890)	35	-7.7523	0.018932	DOWN
negative regulation of cellular protein localization (GO:1903828)	36	-12.547	0.019028	DOWN
regulation of protein targeting to membrane (GO:0090313)	29	-5.3857	0.019167	DOWN
ureteric bud morphogenesis (GO:0060675)	19	27.332	0.019224	UP
regulation of interleukin-10 production (GO:0032653)	48	30.921	0.019224	UP
regulation of high voltage-gated calcium channel activity (GO:1901841)	10	-9.2009	0.019397	DOWN
negative regulation of cAMP-dependent protein kinase activity (GO:2000480)	8	-12.508	0.019495	DOWN
positive regulation of helicase activity (GO:0051096)	7	-16.488	0.019526	DOWN
Notch signaling involved in heart development (GO:0061314)	11	25.534	0.019526	UP
membrane fission (GO:0090148)	7	-11.534	0.019597	DOWN
mature ribosome assembly (GO:0042256)	5	-12.265	0.019703	DOWN
negative regulation of cytokine-mediated signaling pathway (GO:0001960)	55	32.067	0.019836	UP
negative regulation of immune response (GO:0050777)	178	38.752	0.01997	UP
membrane fusion (GO:0061025)	36	-5.1682	0.020002	DOWN
regulation of sarcomere organization (GO:0060297)	6	-9.9218	0.020002	DOWN
purine ribonucleoside triphosphate metabolic process (GO:0009205)	13	-9.0427	0.020055	DOWN
negative regulation of cellular amide metabolic process (GO:0034249)	86	-5.604	0.020121	DOWN
regulation of microtubule polymerization (GO:0031113)	40	-1.2232	0.020121	DOWN
negative regulation of stress-activated MAPK cascade (GO:0032873)	37	-5.5834	0.020121	DOWN
nucleotide-excision repair, DNA incision, 3-to lesion (GO:0006295)	21	-11.044	0.020121	DOWN
nucleotide-excision repair, preincision complex stabilization (GO:0006293)	21	-11.044	0.020121	DOWN
regulation of mitotic cell cycle spindle assembly checkpoint (GO:0090266)	13	-5.3347	0.020416	DOWN
protein-containing complex disassembly (GO:0032984)	56	-7.7043	0.020443	DOWN
valine metabolic process (GO:0006573)	6	-15.099	0.020649	DOWN
pexophagy (GO:0000425)	7	-11.016	0.020688	DOWN
positive regulation of protein targeting to membrane (GO:0090314)	24	-5.9085	0.020688	DOWN
positive regulation of cytokine production involved in immune response (GO:0002720)	33	28.494	0.020715	UP
neutrophil migration (GO:1990266)	74	31.927	0.021112	UP
Golgi to plasma membrane transport (GO:0006893)	48	-7.807	0.021128	DOWN
protein localization to cytoplasmic stress granule (GO:1903608)	7	-11.124	0.021132	DOWN
RNA import into mitochondrion (GO:0035927)	5	-11.97	0.021132	DOWN
negative regulation of angiogenesis (GO:0016525)	87	32.458	0.021186	UP
regulation of chemokine production (GO:0032642)	42	29.149	0.021362	UP
cellular macromolecule catabolic process (GO:0044265)	53	0.95373	0.021376	DOWN
regulation of leukocyte mediated cytotoxicity (GO:0001910)	9	25.286	0.021511	UP
positive regulation of production of miRNAs involved in gene silencing by miRNA (GO:1903800)	11	25.285	0.021511	UP
actin filament bundle assembly (GO:0051017)	33	28.35	0.021641	UP
extracellular matrix assembly (GO:0085029)	24	27.345	0.021641	UP
negative regulation of toll-like receptor signaling pathway (GO:0034122)	36	28.649	0.021649	UP
regulation of actin filament polymerization (GO:0030833)	73	32.937	0.021765	UP
sterol biosynthetic process (GO:0016126)	38	-8.7953	0.022189	DOWN
double-strand break repair via homologous recombination (GO:0000724)	97	-5.1342	0.022373	DOWN
T cell receptor signaling pathway (GO:0050852)	155	15.366	0.022373	DOWN
internal protein amino acid acetylation (GO:0006475)	8	-8.9426	0.02269	DOWN
regulation of RNA export from nucleus (GO:0046831)	12	-16.193	0.022834	DOWN
positive regulation of endothelial cell development (GO:1901552)	6	24.166	0.023079	UP
positive regulation of establishment of endothelial barrier (GO:1903142)	6	24.166	0.023079	UP
positive regulation of actin filament polymerization (GO:0030838)	49	30.308	0.023295	UP
establishment of protein localization to endoplasmic reticulum (GO:0072599)	17	-7.1082	0.023358	DOWN
DNA ligation involved in DNA repair (GO:0051103)	5	-11.639	0.023358	DOWN
alpha-linolenic acid metabolic process (GO:0036109)	13	-8.097	0.023358	DOWN
chondrocyte differentiation (GO:0002062)	32	28.375	0.023423	UP
regulation of gene silencing by miRNA (GO:0060964)	66	-9.2431	0.023427	DOWN
tRNA transport (GO:0051031)	37	-12.073	0.023427	DOWN
DNA replication-independent nucleosome organization (GO:0034724)	13	-12.013	0.024018	DOWN
Rho protein signal transduction (GO:0007266)	56	29.624	0.024183	UP
regulation of interferon-gamma production (GO:0032649)	86	32.266	0.024183	UP
regulation of astrocyte differentiation (GO:0048710)	12	25.396	0.024249	UP
detection of bacterium (GO:0016045)	14	26.423	0.02441	UP
regulation of carbohydrate catabolic process (GO:0043470)	43	-11.023	0.024496	DOWN
RNA splicing, via endonucleolytic cleavage and ligation (GO:0000394)	16	-6.3071	0.025174	DOWN
regulation of cell cycle process (GO:0010564)	106	-4.5548	0.025377	DOWN
relaxation of muscle (GO:0090075)	14	-9.5357	0.025652	DOWN
cellular protein catabolic process (GO:0044257)	60	3.1683	0.025652	DOWN
tRNA processing (GO:0008033)	64	-4.9263	0.025652	DOWN
positive regulation of cellular protein metabolic process (GO:0032270)	102	-1.3085	0.025652	DOWN
long-chain fatty acid import into cell (GO:0044539)	10	-11.424	0.025652	DOWN
peptidyl-methionine modification (GO:0018206)	12	-12.006	0.025652	DOWN
regulation of mitochondrial membrane potential (GO:0051881)	41	-6.9462	0.025728	DOWN
stress granule disassembly (GO:0035617)	5	-11.217	0.026173	DOWN
negative regulation of cell adhesion (GO:0007162)	73	32.494	0.026186	UP
RNA splicing, via transesterification reactions with bulged adenosine as nucleophile (GO:0000377)	251	10.171	0.026349	DOWN
elastic fiber assembly (GO:0048251)	8	23.264	0.026421	UP
cellular response to leucine starvation (GO:1990253)	10	-10.489	0.026501	DOWN
establishment of centrosome localization (GO:0051660)	7	-10.383	0.02664	DOWN
positive regulation of establishment of protein localization (GO:1904951)	19	-10.301	0.026667	DOWN
Fc-gamma receptor signaling pathway (GO:0038094)	72	31.193	0.026807	UP
TOR signaling (GO:0031929)	26	-2.4582	0.026893	DOWN
alpha-beta T cell activation (GO:0046631)	8	23.205	0.027021	UP
negative regulation of sodium ion transport (GO:0010766)	8	-9.7875	0.027244	DOWN
acetyl-CoA metabolic process (GO:0006084)	15	-13.678	0.027244	DOWN
cellular response to oxidative stress (GO:0034599)	125	5.9584	0.027471	DOWN
response to interleukin-1 (GO:0070555)	84	32.842	0.027819	UP
positive regulation of astrocyte differentiation (GO:0048711)	8	23.115	0.027864	UP
dermatan sulfate proteoglycan biosynthetic process (GO:0050651)	15	25.212	0.027864	UP
Fc receptor mediated stimulatory signaling pathway (GO:0002431)	74	31.193	0.027864	UP
lipid biosynthetic process (GO:0008610)	80	-4.2221	0.028152	DOWN
defense response to protozoan (GO:0042832)	14	26.05	0.02816	UP
regulation of B cell proliferation (GO:0030888)	46	28.546	0.02816	UP
cellular protein localization (GO:0034613)	328	12.966	0.028376	DOWN
regulation of posttranscriptional gene silencing (GO:0060147)	55	-11.804	0.028376	DOWN
regulation of gene silencing by RNA (GO:0060966)	55	-11.804	0.028376	DOWN
lymphocyte apoptotic process (GO:0070227)	6	23.611	0.028423	UP
RNA destabilization (GO:0050779)	18	-6.6806	0.028636	DOWN
positive regulation of mRNA 3-end processing (GO:0031442)	10	-14.415	0.028854	DOWN
cardiac muscle cell contraction (GO:0086003)	19	-14.309	0.029266	DOWN
nucleic acid metabolic process (GO:0090304)	71	-2.7856	0.02968	DOWN
regulation of viral life cycle (GO:1903900)	26	26.464	0.029849	UP
regulation of fatty acid metabolic process (GO:0019217)	18	-9.6537	0.029887	DOWN
regulation of protein autophosphorylation (GO:0031952)	37	-0.87685	0.029966	DOWN
regulation of glycogen biosynthetic process (GO:0005979)	26	-11.053	0.030205	DOWN
positive regulation of translation in response to stress (GO:0032056)	5	-10.663	0.03037	DOWN
regulation of nuclease activity (GO:0032069)	6	23.448	0.030445	UP
regulation of tumor necrosis factor-mediated signaling pathway (GO:0010803)	58	29.396	0.030445	UP
positive regulation of T cell proliferation (GO:0042102)	65	31.513	0.030445	UP
negative regulation of neuron migration (GO:2001223)	6	23.424	0.030575	UP
regulation of epithelial cell apoptotic process (GO:1904035)	9	24.345	0.030641	UP
regulation of AMPA receptor activity (GO:2000311)	25	26.733	0.030809	UP
epithelial to mesenchymal transition involved in endocardial cushion formation (GO:0003198)	9	24.317	0.030831	UP
granulocyte chemotaxis (GO:0071621)	70	30.763	0.03102	UP
monocyte chemotaxis (GO:0002548)	39	28.18	0.031084	UP
positive regulation of leukocyte proliferation (GO:0070665)	12	24.703	0.031214	UP
regulation of T cell activation (GO:0050863)	47	28.548	0.03132	UP
positive regulation of transcription initiation from RNA polymerase II promoter (GO:0060261)	23	-10.78	0.03149	DOWN
DNA recombination (GO:0006310)	39	-0.92117	0.03149	DOWN
response to tumor necrosis factor (GO:0034612)	108	33.37	0.031501	UP
positive regulation of cellular extravasation (GO:0002693)	11	24.224	0.031501	UP
regulation of production of miRNAs involved in gene silencing by miRNA (GO:1903798)	18	25.604	0.031511	UP
positive regulation of mRNA processing (GO:0050685)	23	-10.172	0.031606	DOWN
response to endoplasmic reticulum stress (GO:0034976)	110	2.7598	0.031624	DOWN
epithelial to mesenchymal transition (GO:0001837)	47	28.493	0.031686	UP
negative regulation of blood vessel endothelial cell migration (GO:0043537)	34	27.648	0.031686	UP
proton-transporting ATP synthase complex assembly (GO:0043461)	7	-14.669	0.031723	DOWN
vesicle organization (GO:0016050)	46	-2.3356	0.031976	DOWN
ncRNA export from nucleus (GO:0097064)	38	-13.62	0.03214	DOWN
negative regulation of cellular extravasation (GO:0002692)	6	23.21	0.032303	UP
ureter development (GO:0072189)	7	22.704	0.032404	UP
ureteric bud development (GO:0001657)	19	25.857	0.032404	UP
modulation by symbiont of entry into host (GO:0052372)	20	25.591	0.03248	UP
skeletal system morphogenesis (GO:0048705)	42	27.955	0.03248	UP
regulation of canonical Wnt signaling pathway (GO:0060828)	253	13.293	0.03266	DOWN
mitochondrial proton-transporting ATP synthase complex assembly (GO:0033615)	6	-13.343	0.032737	DOWN
regulation of lipopolysaccharide-mediated signaling pathway (GO:0031664)	21	26.081	0.033248	UP
negative regulation of reactive oxygen species biosynthetic process (GO:1903427)	13	-7.7024	0.033257	DOWN
regulation of basement membrane assembly involved in embryonic body morphogenesis (GO:1904259)	5	-10.322	0.033257	DOWN
positive regulation of basement membrane assembly involved in embryonic body morphogenesis (GO:1904261)	5	-10.322	0.033257	DOWN
gene expression (GO:0010467)	355	10.516	0.033469	DOWN
negative regulation of oxidative stress-induced intrinsic apoptotic signaling pathway (GO:1902176)	19	-10.161	0.033603	DOWN
positive regulation of cell differentiation (GO:0045597)	258	41.142	0.033763	UP
positive regulation of translational initiation (GO:0045948)	22	-14.069	0.033878	DOWN
negative regulation of cell-substrate adhesion (GO:0010812)	40	28.003	0.033884	UP
Golgi ribbon formation (GO:0090161)	13	-4.0688	0.034194	DOWN
negative regulation of canonical Wnt signaling pathway (GO:0090090)	165	9.7678	0.034323	DOWN
glyoxylate metabolic process (GO:0046487)	7	-9.4091	0.034424	DOWN
regulation of granulocyte chemotaxis (GO:0071622)	20	25.409	0.034637	UP
positive regulation of gene expression (GO:0010628)	481	49.021	0.034637	UP
negative regulation of response to external stimulus (GO:0032102)	118	34.181	0.034637	UP
negative regulation of cell-cell adhesion mediated by cadherin (GO:2000048)	10	23.444	0.034637	UP
chaperone-mediated protein complex assembly (GO:0051131)	22	-9.0203	0.034709	DOWN
aspartate family amino acid metabolic process (GO:0009066)	18	-8.8709	0.034841	DOWN
regulation of ion transmembrane transport (GO:0034765)	35	-10.648	0.034896	DOWN
pyroptosis (GO:0070269)	19	25.619	0.034919	UP
glycosaminoglycan biosynthetic process (GO:0006024)	97	32.418	0.034919	UP
early endosome to late endosome transport (GO:0045022)	20	-12.934	0.034975	DOWN
rRNA pseudouridine synthesis (GO:0031118)	10	-14.394	0.034975	DOWN
negative regulation of appetite (GO:0032099)	8	-10.266	0.034975	DOWN
purine nucleoside bisphosphate metabolic process (GO:0034032)	31	-11.593	0.034975	DOWN
ribonucleoside bisphosphate metabolic process (GO:0033875)	31	-11.593	0.034975	DOWN
cardiac muscle cell differentiation (GO:0055007)	24	-8.3452	0.034975	DOWN
negative regulation of cellular protein metabolic process (GO:0032269)	94	-1.4089	0.035153	DOWN
DNA-templated transcription, initiation (GO:0006352)	168	5.4303	0.035365	DOWN
iron ion homeostasis (GO:0055072)	61	-1.9538	0.035373	DOWN
membrane repolarization during action potential (GO:0086011)	14	-11.912	0.035668	DOWN
negative regulation of cell activation (GO:0050866)	14	25.271	0.035772	UP
protein mono-ADP-ribosylation (GO:0140289)	12	24.257	0.035772	UP
nuclear membrane reassembly (GO:0031468)	54	-10.28	0.035801	DOWN
regulation of cation transmembrane transport (GO:1904062)	30	-9.1636	0.035801	DOWN
positive regulation of programmed cell death (GO:0043068)	285	42.151	0.035878	UP
positive regulation of synaptic transmission (GO:0050806)	73	31.508	0.035878	UP
G-quadruplex DNA unwinding (GO:0044806)	7	-9.1642	0.036222	DOWN
positive regulation of macrophage chemotaxis (GO:0010759)	14	25.186	0.036432	UP
endocardial cushion morphogenesis (GO:0003203)	19	25.482	0.036432	UP
dermatan sulfate biosynthetic process (GO:0030208)	12	24.181	0.036432	UP
regulation of inflammatory response to antigenic stimulus (GO:0002861)	137	34.276	0.036432	UP
regulation of protein lipidation (GO:1903059)	6	-12.808	0.036958	DOWN
protein K29-linked ubiquitination (GO:0035519)	6	-12.792	0.037083	DOWN
regulation of protein phosphorylation (GO:0001932)	266	41.286	0.037173	UP
negative regulation of extracellular matrix organization (GO:1903054)	10	23.164	0.037488	UP
regulation of activated T cell proliferation (GO:0046006)	34	27.123	0.037488	UP
regulation of neuroinflammatory response (GO:0150077)	19	25.389	0.037488	UP
negative regulation of morphogenesis of an epithelium (GO:1905331)	6	22.682	0.038008	UP
death-inducing signaling complex assembly (GO:0071550)	7	22.179	0.038265	UP
BMP signaling pathway (GO:0030509)	64	29.963	0.03891	UP
cellular response to chemical stress (GO:0062197)	101	2.1534	0.038963	DOWN
regulation of cell communication by electrical coupling involved in cardiac conduction (GO:1901844)	12	-14.136	0.038987	DOWN
negative regulation of cation transmembrane transport (GO:1904063)	18	-4.9837	0.039174	DOWN
establishment of mitotic spindle orientation (GO:0000132)	24	-8.5392	0.039198	DOWN
leucine catabolic process (GO:0006552)	5	-9.6332	0.039294	DOWN
regulation of sodium ion transmembrane transporter activity (GO:2000649)	40	-2.1261	0.039294	DOWN
positive regulation of calcium ion transmembrane transporter activity (GO:1901021)	22	-8.8214	0.039294	DOWN
fatty acid alpha-oxidation (GO:0001561)	9	-7.1075	0.039294	DOWN
enzyme-directed rRNA pseudouridine synthesis (GO:0000455)	6	-12.555	0.039294	DOWN
positive regulation of fatty acid oxidation (GO:0046321)	12	-11.871	0.039297	DOWN
establishment of spindle orientation (GO:0051294)	30	-4.3149	0.039327	DOWN
rRNA methylation (GO:0031167)	22	-14.688	0.039327	DOWN
blood vessel endothelial cell migration (GO:0043534)	23	25.698	0.039364	UP
positive regulation of extrinsic apoptotic signaling pathway (GO:2001238)	29	25.636	0.039555	UP
negative regulation of lens fiber cell differentiation (GO:1902747)	6	22.567	0.039555	UP
carnitine biosynthetic process (GO:0045329)	5	-9.5693	0.039643	DOWN
amino-acid betaine biosynthetic process (GO:0006578)	5	-9.5693	0.039643	DOWN
tRNA methylation (GO:0030488)	34	-9.3233	0.039643	DOWN
isoleucine metabolic process (GO:0006549)	6	-12.488	0.039643	DOWN
mitochondrial tRNA processing (GO:0090646)	8	-7.8007	0.039726	DOWN
regulation of synaptic vesicle exocytosis (GO:2000300)	19	-9.4007	0.039726	DOWN
apoptotic process (GO:0006915)	228	38.383	0.039743	UP
purine ribonucleoside metabolic process (GO:0046128)	6	-12.426	0.040188	DOWN
negative regulation by symbiont of host apoptotic process (GO:0033668)	8	21.979	0.040278	UP
negative regulation of cell differentiation (GO:0045596)	191	36.649	0.040278	UP
regulation of epithelial to mesenchymal transition (GO:0010717)	76	31.455	0.040278	UP
ventricular trabecula myocardium morphogenesis (GO:0003222)	8	21.98	0.040278	UP
positive regulation of miRNA mediated inhibition of translation (GO:1905618)	7	-13.618	0.040515	DOWN
ciliary basal body-plasma membrane docking (GO:0097711)	95	7.1381	0.040515	DOWN
glycerol metabolic process (GO:0006071)	11	-13.031	0.040515	DOWN
regulation of miRNA mediated inhibition of translation (GO:1905616)	7	-13.618	0.040515	DOWN
neutrophil chemotaxis (GO:0030593)	67	29.698	0.040791	UP
positive regulation of phosphatidylinositol 3-kinase signaling (GO:0014068)	77	29.793	0.040816	UP
N-terminal protein amino acid acetylation (GO:0006474)	16	-9.9338	0.04088	DOWN
cellular response to lipid (GO:0071396)	217	38.108	0.041113	UP
negative regulation of inflammatory response to antigenic stimulus (GO:0002862)	136	34.962	0.041113	UP
negative regulation of leukocyte chemotaxis (GO:0002689)	12	23.777	0.041182	UP
isoprenoid metabolic process (GO:0006720)	8	-9.5222	0.041886	DOWN
organophosphate biosynthetic process (GO:0090407)	39	-0.68076	0.042008	DOWN
nucleic acid transport (GO:0050657)	9	-8.8852	0.042111	DOWN
negative regulation of protein dephosphorylation (GO:0035308)	22	-7.4869	0.042259	DOWN
mRNA export from nucleus (GO:0006406)	106	1.4927	0.042573	DOWN
response to organonitrogen compound (GO:0010243)	40	-4.6454	0.042712	DOWN
regulation of sterol biosynthetic process (GO:0106118)	9	-9.9439	0.042712	DOWN
regulation of cardiac muscle cell membrane repolarization (GO:0099623)	22	-8.0289	0.042712	DOWN
positive regulation of pri-miRNA transcription by RNA polymerase II (GO:1902895)	34	26.701	0.043117	UP
mitochondrial transcription (GO:0006390)	11	-16.694	0.043312	DOWN
protein localization to perinuclear region of cytoplasm (GO:1905719)	6	-12.093	0.043343	DOWN
protein kinase A signaling (GO:0010737)	15	-8.4442	0.043343	DOWN
protein geranylgeranylation (GO:0018344)	6	-17.369	0.044006	DOWN
very long-chain fatty acid metabolic process (GO:0000038)	33	-1.306	0.044006	DOWN
glucan biosynthetic process (GO:0009250)	13	-9.6508	0.044006	DOWN
glycogen biosynthetic process (GO:0005978)	13	-9.6508	0.044006	DOWN
positive regulation of endothelial cell apoptotic process (GO:2000353)	16	24.539	0.044154	UP
response to muramyl dipeptide (GO:0032495)	13	23.083	0.044186	UP
regulation of MyD88-independent toll-like receptor signaling pathway (GO:0034127)	8	21.725	0.044186	UP
positive regulation of nucleic acid-templated transcription (GO:1903508)	510	49.061	0.044186	UP
secondary alcohol biosynthetic process (GO:1902653)	34	-8.2151	0.044428	DOWN
cellular macromolecule biosynthetic process (GO:0034645)	314	7.204	0.044456	DOWN
water-soluble vitamin metabolic process (GO:0006767)	76	-5.3212	0.044781	DOWN
SCF complex assembly (GO:0010265)	6	-11.937	0.04484	DOWN
negative regulation of growth (GO:0045926)	126	33.813	0.044886	UP
negative regulation of chemotaxis (GO:0050922)	32	26.435	0.044909	UP
heart trabecula morphogenesis (GO:0061384)	19	24.822	0.044909	UP
positive regulation of locomotion (GO:0040017)	31	26.042	0.044909	UP
regulation of telomere maintenance via telomerase (GO:0032210)	52	-1.6724	0.044913	DOWN
ventricular cardiac muscle cell membrane repolarization (GO:0099625)	8	-13.812	0.044971	DOWN
regulation of cardiac muscle cell action potential involved in regulation of contraction (GO:0098909)	8	-9.1851	0.045008	DOWN
in utero embryonic development (GO:0001701)	25	25.474	0.045059	UP
second-messenger-mediated signaling (GO:0019932)	89	30.102	0.045486	UP
rRNA transport (GO:0051029)	5	-14.805	0.045698	DOWN
regulation of protein targeting (GO:1903533)	6	-11.655	0.046153	DOWN
glomerular visceral epithelial cell migration (GO:0090521)	5	-8.9107	0.046306	DOWN
transport along microtubule (GO:0010970)	13	-7.6076	0.046323	DOWN
integrin-mediated signaling pathway (GO:0007229)	75	30.308	0.046581	UP
postsynaptic density assembly (GO:0097107)	6	22.058	0.046581	UP
negative regulation of autophagy (GO:0010507)	59	-7.0597	0.046611	DOWN
negative regulation of multicellular organismal process (GO:0051241)	213	37.853	0.046658	UP
regulation of blood vessel remodeling (GO:0060312)	6	22.035	0.046658	UP
cytoplasmic pattern recognition receptor signaling pathway in response to virus (GO:0039528)	10	22.484	0.046658	UP
positive regulation of activated T cell proliferation (GO:0042104)	20	24.454	0.046715	UP
release of sequestered calcium ion into cytosol (GO:0051209)	27	25.681	0.046715	UP
regulation of vascular endothelial growth factor receptor signaling pathway (GO:0030947)	24	25.047	0.046908	UP
calcium ion import (GO:0070509)	28	-4.639	0.046919	DOWN
actin filament organization (GO:0007015)	152	35.673	0.046983	UP
regulation of keratinocyte apoptotic process (GO:1902172)	6	21.985	0.046983	UP
regulation of Golgi organization (GO:1903358)	17	-7.0343	0.047186	DOWN
neuron projection maintenance (GO:1990535)	10	-13.036	0.04742	DOWN
positive regulation of ATPase activity (GO:0032781)	42	-6.338	0.047462	DOWN
negative regulation of endothelial cell migration (GO:0010596)	38	27.101	0.04747	UP
Fc-gamma receptor signaling pathway involved in phagocytosis (GO:0038096)	71	31.478	0.04747	UP
negative regulation of blood coagulation (GO:0030195)	40	26.89	0.04747	UP
apoptotic cell clearance (GO:0043277)	33	26.011	0.04747	UP
mRNA methylation (GO:0080009)	15	-11.361	0.047584	DOWN
endosome transport via multivesicular body sorting pathway (GO:0032509)	25	-7.3822	0.047768	DOWN
fructose metabolic process (GO:0006000)	8	-8.9337	0.047768	DOWN
axonogenesis (GO:0007409)	240	38.758	0.04788	UP
ear morphogenesis (GO:0042471)	22	24.819	0.048159	UP
regulation of smooth muscle cell proliferation (GO:0048660)	49	28.061	0.048303	UP
extracellular matrix disassembly (GO:0022617)	66	29.024	0.048635	UP
positive regulation of epithelial cell migration (GO:0010634)	94	30.923	0.048716	UP
regulation of extracellular matrix organization (GO:1903053)	15	23.395	0.048747	UP
multivesicular body assembly (GO:0036258)	30	-8.4496	0.04902	DOWN
regulation of resting membrane potential (GO:0060075)	6	-11.527	0.049352	DOWN
peptidyl-serine modification (GO:0018209)	169	8.4573	0.049689	DOWN
